# Supplementary material for: Machine Learning Methods for Classifying Multiple Sclerosis and Alzheimer’s Disease Using Genomic Data
Source: Int J Mol Sci. 2025 Feb 27;26(5):2085. doi: 10.3390/ijms26052085 (PMC11900513; doi:10.3390/ijms26052085)
Supplement: Supplementary file 1 [file ijms-26-02085-s001.zip]

Archive with 2 entries (2 files):
- 20250211_Supplementary_Material_revision.pdf
- Supplementary_Tables_S5_S6.xlsx
