# Supplementary material for: Machine Learning Methods for Classifying Multiple Sclerosis and Alzheimer’s Disease Using Genomic Data
Source: Int J Mol Sci. 2025 Feb 27;26(5):2085. doi: 10.3390/ijms26052085 (PMC11900513; doi:10.3390/ijms26052085)
Supplement: Supplementary file 1 [file ijms-26-02085-s001.zip › Supplementary_Tables_S5_S6.xlsx]

## Sheet: MS_RankVariants
chromosome	position	ID	GeneSymbol	ALT	REF	LR_Rank	GB_Rank	ET_Rank	RF_Rank	FFN_Rank	CNN_Rank	sQTL_ids	sQTL_nTargetByTissue	sQTL_nTargetByTissue_names	sQTL_nTissue	sQTL_nTargetByGene	sQTL_nTargetByGene_names	sQTL_nGenes	eQTL_ids	eQTL_nTargetByTissue	eQTL_nTargetByTissue_names	eQTL_nTissue	eQTL_nTargetByGene	eQTL_nTargetByGene_names	eQTL_nGenes	alt.AlphaMiss	score.AlphaMiss	class.AlphaMiss	AF.cases	AF.female.cases	AF.male.cases	AF.control	AF.female.control	AF.male.control	F.test	F.test.Female	F.test.Male	Fold0_ET_FI	Fold0_GB_FI	Fold0_LR_FI	Fold0_RF_FI	Fold1_ET_FI	Fold1_GB_FI	Fold1_LR_FI	Fold1_RF_FI	Fold2_ET_FI	Fold2_GB_FI	Fold2_LR_FI	Fold2_RF_FI
6	32578769	DRB1_1501	DRB1_1501			64	1	9	1	313	80				0			0				0			0		NA		0.27797	0.279972	0.272964	0.145562	0.143545	0.147818	2.76884e-101	7.76618e-77	2.12461e-27	0.00268824	0.00686878	0.136659	0.0057153	0.00452953	0.00967762	0.082247	0.0103392	0.00397291	0.0380494	0.0802061	0.00619466
6	32517353	DRB5_101	DRB5_101			72	361	7	2	281	237				0			0				0			0		NA		0.276733	0.278586	0.272097	0.145049	0.143071	0.147261	1.67976e-100	4.06691e-76	1.90421e-27	0.00369471	0.00882937	0.195721	0.00517499	0.00521338	0.0191194	0.0859635	0.00961509	0.00414845	0.0315564	0.0600819	0.00527402
6	32445274	rs3135388	HLA-DRA	A	G	84	356	3	7	228	215	chr6_32445274_A_G_b38	12//9//9//9//9//9//9//8//8//8//8//8//7//7//7//7//7//7//7//6//6//6//6//6//6//6//5//5//5//5//5//5//5//5//5//5//5//5//4//4//3//3//3//3//3//3//3//2//1	Nerve_Tibial//Adipose_Subcutaneous//Breast_Mammary_Tissue//Muscle_Skeletal//Skin_Not_Sun_Exposed_Suprapubic//Thyroid//Whole_Blood//Artery_Tibial//Esophagus_Mucosa//Esophagus_Muscularis//Heart_Left_Ventricle//Lung//Adipose_Visceral_Omentum//Artery_Aorta//Heart_Atrial_Appendage//Pituitary//Skin_Sun_Exposed_Lower_leg//Stomach//Testis//Artery_Coronary//Brain_Hypothalamus//Colon_Sigmoid//Colon_Transve…	49	45//45//45//41//41//22//13//12//9//6//3//2//1//1//1//1//1	HLA-DRB1//HLA-DRB5//HLA-DRB6//HLA-DQB1//HLA-DQB2//HLA-DMA//HLA-DRA//DDX39B//NOTCH4//HLA-DQA2//VARS1//HLA-DQA1//C4A//CYP21A1P//HLA-DOB//PRRT1//TAP2	17	chr6_32445274_A_G_b38	18//15//15//14//14//13//13//12//12//12//12//11//11//11//11//11//10//9//9//8//8//8//8//8//8//7//7//7//7//7//6//6//6//6//6//6//6//5//5//5//5//4//4//4//4//4//3//2//1	Nerve_Tibial//Adipose_Subcutaneous//Testis//Skin_Sun_Exposed_Lower_leg//Whole_Blood//Skin_Not_Sun_Exposed_Suprapubic//Thyroid//Adipose_Visceral_Omentum//Artery_Tibial//Heart_Atrial_Appendage//Lung//Breast_Mammary_Tissue//Colon_Transverse//Esophagus_Mucosa//Esophagus_Muscularis//Heart_Left_Ventricle//Muscle_Skeletal//Artery_Aorta//Esophagus_Gastroesophageal_Junction//Adrenal_Gland//Brain_Cerebellu…	49	49//47//44//40//35//32//25//21//18//16//13//11//10//9//6//5//2//2//2//2//2//2//2//1//1//1//1//1//1//1//1//1	HLA-DRB5//HLA-DRB6//HLA-DQB1//HLA-DQB1-AS1//HLA-DRB1//HLA-DQA2//HLA-DQB2//CYP21A2//HLA-DRB9//LY6G5B//NOTCH4//PRRT1//C4A//HLA-DQA1//TSBP1-AS1//AGER//AGPAT1//C2//C4B//DDAH2//HLA-DOB//PBX2//SKIV2L//CFB//CLIC1//EHMT2//HSPA1B//LY6G6F//TAP1//TAP2//TNXA//TSBP1	32		NA		0.27797	0.279972	0.272964	0.147209	0.145277	0.14937	2.14457e-98	1.56705e-74	9.77686e-27	0.00589925	0.00140608	-0.434131	0.00278822	0.00618473	0.0011481	0.0396127	0.00592325	0.00439439	0.00341021	0.039249	0.00384719
6	32445768	rs3129889	NA	G	A	83	359	2	94	177	212	chr6_32445768_G_A_b38	12//9//9//9//9//9//9//8//8//8//8//8//7//7//7//7//7//7//7//6//6//6//6//6//6//6//5//5//5//5//5//5//5//5//5//5//5//5//4//4//3//3//3//3//3//3//3//2//1	Nerve_Tibial//Adipose_Subcutaneous//Breast_Mammary_Tissue//Muscle_Skeletal//Skin_Not_Sun_Exposed_Suprapubic//Thyroid//Whole_Blood//Artery_Tibial//Esophagus_Mucosa//Esophagus_Muscularis//Heart_Left_Ventricle//Lung//Adipose_Visceral_Omentum//Artery_Aorta//Heart_Atrial_Appendage//Pituitary//Skin_Sun_Exposed_Lower_leg//Stomach//Testis//Artery_Coronary//Brain_Hypothalamus//Colon_Sigmoid//Colon_Transve…	49	45//45//45//41//41//22//13//12//9//6//3//2//1//1//1//1//1	HLA-DRB1//HLA-DRB5//HLA-DRB6//HLA-DQB1//HLA-DQB2//HLA-DMA//HLA-DRA//DDX39B//NOTCH4//HLA-DQA2//VARS1//HLA-DQA1//C4A//CYP21A1P//HLA-DOB//PRRT1//TAP2	17	chr6_32445768_G_A_b38	18//15//15//14//14//13//13//12//12//12//12//11//11//11//11//11//10//9//9//8//8//8//8//8//8//7//7//7//7//7//6//6//6//6//6//6//6//5//5//5//5//4//4//4//4//4//3//2//1	Nerve_Tibial//Adipose_Subcutaneous//Testis//Skin_Sun_Exposed_Lower_leg//Whole_Blood//Skin_Not_Sun_Exposed_Suprapubic//Thyroid//Adipose_Visceral_Omentum//Artery_Tibial//Heart_Atrial_Appendage//Lung//Breast_Mammary_Tissue//Colon_Transverse//Esophagus_Mucosa//Esophagus_Muscularis//Heart_Left_Ventricle//Muscle_Skeletal//Artery_Aorta//Esophagus_Gastroesophageal_Junction//Adrenal_Gland//Brain_Cerebellu…	49	49//47//44//40//35//32//25//21//18//16//13//11//10//9//6//5//2//2//2//2//2//2//2//1//1//1//1//1//1//1//1//1	HLA-DRB5//HLA-DRB6//HLA-DQB1//HLA-DQB1-AS1//HLA-DRB1//HLA-DQA2//HLA-DQB2//CYP21A2//HLA-DRB9//LY6G5B//NOTCH4//PRRT1//C4A//HLA-DQA1//TSBP1-AS1//AGER//AGPAT1//C2//C4B//DDAH2//HLA-DOB//PBX2//SKIV2L//CFB//CLIC1//EHMT2//HSPA1B//LY6G6F//TAP1//TAP2//TNXA//TSBP1	32		NA		0.27797	0.279972	0.272964	0.147215	0.145265	0.149396	2.17216e-98	1.54325e-74	9.94835e-27	0.0055332	0.000747504	-0.434131	0.00375844	0.00636081	1.12348e-05	0.0372971	0.00324	0.00535803	0.000678144	0.039249	0.00290038
6	32517353	DRB5_9901	DRB5_9901			55	292	1	3	28	66				0			0				0			0		NA		0.715099	0.714137	0.717504	0.84693	0.849303	0.844276	1.60849e-97	2.24415e-73	2.96949e-27	0.0055704	0.00480788	-0.0398815	0.00448815	0.00725216	0.0377839	-0.0949804	0.00916231	0.0063684	0.00235241	-0.063747	0.00321854
6	32659467	DQB1_602	DQB1_602			151	327	5	5	179	294				0			0				0			0		NA		0.270792	0.271656	0.268631	0.143333	0.141374	0.145523	1.75911e-95	2.22251e-71	6.44723e-27	0.0031675	0.00299722	-0.130941	0.00394569	0.00549808	0.00284133	0.0792416	0.00777717	0.00397061	0.00362633	0.0167218	0.00463715
6	32606283	rs9270986	NA	A	C	189	274	4	6	358	135	chr6_32606283_A_C_b38	9//8//8//8//8//8//8//7//7//7//7//7//7//7//7//7//7//6//6//6//6//6//6//6//5//5//5//5//5//5//5//5//5//5//5//5//5//5//5//5//5//5//5//5//5//3//3//1//1	Adipose_Subcutaneous//Esophagus_Mucosa//Heart_Left_Ventricle//Nerve_Tibial//Skin_Not_Sun_Exposed_Suprapubic//Thyroid//Whole_Blood//Adipose_Visceral_Omentum//Artery_Aorta//Artery_Tibial//Brain_Hypothalamus//Breast_Mammary_Tissue//Heart_Atrial_Appendage//Lung//Muscle_Skeletal//Pituitary//Testis//Brain_Caudate_basal_ganglia//Brain_Hippocampus//Colon_Transverse//Esophagus_Muscularis//Prostate//Skin_S…	49	46//46//45//45//45//25//11//7//6//2//1//1//1//1	HLA-DQB1//HLA-DQB2//HLA-DRB1//HLA-DRB5//HLA-DRB6//HLA-DMA//HLA-DRA//HLA-DQA2//NOTCH4//HLA-DQA1//AGPAT1//C4A//PRRT1//VARS1	14	chr6_32606283_A_C_b38	17//15//15//14//13//13//13//12//12//12//12//11//11//11//11//11//11//9//9//9//9//9//8//8//8//8//7//7//7//7//7//6//6//6//6//6//6//5//5//5//5//4//4//4//4//4//3//3//1	Nerve_Tibial//Adipose_Subcutaneous//Thyroid//Skin_Sun_Exposed_Lower_leg//Colon_Transverse//Skin_Not_Sun_Exposed_Suprapubic//Testis//Adipose_Visceral_Omentum//Breast_Mammary_Tissue//Esophagus_Mucosa//Muscle_Skeletal//Artery_Tibial//Esophagus_Gastroesophageal_Junction//Esophagus_Muscularis//Heart_Left_Ventricle//Lung//Whole_Blood//Adrenal_Gland//Artery_Aorta//Heart_Atrial_Appendage//Pancreas//Prost…	49	49//47//46//38//37//36//27//20//18//17//15//11//10//7//6//6//3//3//2//1//1//1//1//1//1//1//1//1//1//1	HLA-DRB5//HLA-DRB6//HLA-DQB1//HLA-DQB1-AS1//HLA-DQA2//HLA-DRB1//HLA-DQB2//HLA-DQA1//HLA-DRB9//CYP21A2//LY6G5B//NOTCH4//PRRT1//C4A//AGER//TSBP1-AS1//STK19//TAP2//HLA-DOB//BRD2//CLIC1//HLA-DPB2//HSPA1L//MPIG6B//PSMB9//RPL32P1//TAP1//TNXA//TNXB//VWA7	30		NA		0.287624	0.289328	0.283362	0.156596	0.154422	0.159026	4.26129e-95	4.06337e-72	5.04581e-26	0.00534886	0.00168609	0.422873	0.00320133	0.00616624	0.000131589	0.0633867	0.00691174	0.0047303	0.00103688	0.0386938	0.00342476
6	32627306	rs3129768	LOC107987449	G	T	87	296	12	4	186	97	chr6_32627306_G_T_b38	11//9//8//8//8//8//7//7//7//6//6//6//6//6//6//6//6//6//6//6//5//5//5//5//5//5//5//5//5//5//4//4//4//3//3//3//3//3//3//3//3//3//3//3//3//3//1//1	Thyroid//Esophagus_Mucosa//Adipose_Subcutaneous//Heart_Atrial_Appendage//Muscle_Skeletal//Nerve_Tibial//Artery_Tibial//Esophagus_Muscularis//Heart_Left_Ventricle//Adipose_Visceral_Omentum//Brain_Caudate_basal_ganglia//Brain_Hippocampus//Colon_Transverse//Lung//Pituitary//Skin_Not_Sun_Exposed_Suprapubic//Skin_Sun_Exposed_Lower_leg//Stomach//Testis//Whole_Blood//Adrenal_Gland//Artery_Aorta//Brain_C…	48	45//45//45//33//32//17//10//8//2//2//1//1//1	HLA-DRB1//HLA-DRB5//HLA-DRB6//HLA-DQB1//HLA-DQB2//HLA-DMA//HLA-DRA//HLA-DQA1//NOTCH4//STK19B//C4A//STK19//VARS1	13	chr6_32627306_G_T_b38	14//13//13//12//12//11//11//10//10//10//10//10//10//10//10//9//9//8//7//7//7//6//6//6//6//6//6//6//6//5//5//5//5//5//4//4//4//4//4//4//4//4//3//3//3//3//3//2//2	Adipose_Subcutaneous//Lung//Nerve_Tibial//Skin_Not_Sun_Exposed_Suprapubic//Skin_Sun_Exposed_Lower_leg//Colon_Transverse//Thyroid//Artery_Aorta//Artery_Tibial//Esophagus_Mucosa//Heart_Atrial_Appendage//Heart_Left_Ventricle//Muscle_Skeletal//Testis//Whole_Blood//Adipose_Visceral_Omentum//Esophagus_Gastroesophageal_Junction//Esophagus_Muscularis//Brain_Caudate_basal_ganglia//Brain_Cerebellum//Brain_…	49	48//48//40//37//30//23//20//20//18//14//10//7//5//4//3//2//2//1//1//1//1//1//1	HLA-DRB5//HLA-DRB6//HLA-DQB1//HLA-DQB1-AS1//HLA-DRB1//HLA-DQA1//CYP21A2//HLA-DQA2//HLA-DRB9//HLA-DQB2//C4A//PRRT1//NOTCH4//STK19B//TSBP1-AS1//HLA-DOB//STK19//AGER//C4B//EHMT2//HLA-DPB2//TAP2//TNXB	23		NA		0.314604	0.316008	0.311092	0.18024	0.17856	0.18212	9.46172e-92	1.35367e-68	1.36968e-25	0.00465209	0.00152081	-0.252355	0.00352214	0.00419202	0.00174041	0.10909	0.00820289	0.00250364	0.00710203	0.0883623	0.00453895
6	32252620	rs9267992	NA	G	A	168	330	300	188	213	234	chr6_32252620_G_A_b38	11//10//10//10//9//9//9//9//8//8//8//8//8//8//7//7//7//7//7//7//7//6//6//6//5//5//5//5//5//5//5//5//5//4//4//4//4//3//3//3//3//3//3//3//3//3//1//1//1	Whole_Blood//Adipose_Subcutaneous//Nerve_Tibial//Thyroid//Lung//Muscle_Skeletal//Skin_Not_Sun_Exposed_Suprapubic//Skin_Sun_Exposed_Lower_leg//Breast_Mammary_Tissue//Esophagus_Mucosa//Esophagus_Muscularis//Heart_Left_Ventricle//Pancreas//Testis//Adipose_Visceral_Omentum//Artery_Aorta//Artery_Tibial//Brain_Hypothalamus//Heart_Atrial_Appendage//Pituitary//Stomach//Colon_Transverse//Esophagus_Gastroe…	49	45//45//44//35//34//22//12//11//8//5//4//4//4//2//2//2//1//1//1//1	HLA-DRB1//HLA-DRB6//HLA-DRB5//HLA-DQB2//HLA-DQB1//HLA-DMA//HLA-DRA//DDX39B//NOTCH4//HLA-DQA2//HLA-B//HLA-C//HLA-S//HLA-DQA1//PRRT1//VARS1//AIF1//C4A//HLA-DOB//STK19B	20	chr6_32252620_G_A_b38	21//17//17//17//16//15//14//14//13//13//12//12//12//12//11//11//10//10//9//9//8//8//7//7//7//7//7//7//7//6//6//6//6//6//6//5//5//5//5//5//4//4//3//3//3//3//2//2//1	Nerve_Tibial//Adipose_Subcutaneous//Lung//Skin_Sun_Exposed_Lower_leg//Thyroid//Whole_Blood//Artery_Tibial//Testis//Adipose_Visceral_Omentum//Muscle_Skeletal//Breast_Mammary_Tissue//Esophagus_Mucosa//Heart_Left_Ventricle//Skin_Not_Sun_Exposed_Suprapubic//Colon_Transverse//Heart_Atrial_Appendage//Esophagus_Gastroesophageal_Junction//Esophagus_Muscularis//Artery_Aorta//Colon_Sigmoid//Brain_Caudate_b…	49	48//47//40//38//32//30//25//20//17//13//12//11//10//10//9//7//7//6//3//3//3//2//2//2//2//2//2//2//1//1//1//1//1//1//1//1//1//1//1	HLA-DRB5//HLA-DRB6//HLA-DQB1//HLA-DQB1-AS1//HLA-DRB1//HLA-DQA2//HLA-DQB2//CYP21A2//HLA-DRB9//HLA-C//PRRT1//NOTCH4//C4A//XXbac-BPG181B23.7//LY6G5B//HLA-S//TSBP1-AS1//HLA-DQA1//AGER//ATF6B//DDAH2//AGPAT1//C2//C4B//HLA-B//HLA-DOB//SKIV2L//STK19B//BAG6//CLIC1//EHMT2//HSPA1L//LY6G6F//PBX2//STK19//TAP1//TNXA//TSBP1//XXbac-BPG248L24.12	39		NA		0.275248	0.275121	0.275563	0.150046	0.148432	0.15185	7.09162e-90	6.86667e-66	2.06755e-26	0.00247258	0.00111753	-0.0513406	0.0018866	0.0020256	0.000749592	0.0273742	0.00255763	0.00318455	0.00479231	0.0315273	0.00253253
6	32338202	rs3129900	TSBP1	G	T	167	262	13	355	218	167	chr6_32338202_G_T_b38	10//9//9//8//8//8//8//7//7//7//7//7//7//7//7//7//6//6//6//6//6//6//5//5//5//5//5//5//5//5//4//4//3//3//3//3//3//3//3//3//3//3//3//3//3//2//1//1	Whole_Blood//Adipose_Subcutaneous//Nerve_Tibial//Lung//Muscle_Skeletal//Skin_Not_Sun_Exposed_Suprapubic//Thyroid//Adipose_Visceral_Omentum//Artery_Aorta//Esophagus_Mucosa//Esophagus_Muscularis//Heart_Atrial_Appendage//Heart_Left_Ventricle//Pituitary//Skin_Sun_Exposed_Lower_leg//Stomach//Artery_Tibial//Breast_Mammary_Tissue//Colon_Transverse//Pancreas//Prostate//Testis//Adrenal_Gland//Artery_Coron…	48	45//45//43//31//31//18//10//8//5//3//3//2//2//1//1//1//1	HLA-DRB1//HLA-DRB6//HLA-DRB5//HLA-DQB1//HLA-DQB2//HLA-DMA//HLA-DRA//NOTCH4//HLA-DQA2//DDX39B//HLA-S//HLA-B//HLA-DQA1//AIF1//C4A//PRRT1//VARS1	17	chr6_32338202_G_T_b38	18//15//14//14//14//12//12//12//12//11//11//11//10//10//10//10//8//8//8//8//8//7//7//7//6//6//6//6//6//6//6//5//5//5//5//5//5//5//4//4//4//3//3//3//2//2//2//2//1	Nerve_Tibial//Adipose_Subcutaneous//Skin_Sun_Exposed_Lower_leg//Testis//Whole_Blood//Adipose_Visceral_Omentum//Artery_Tibial//Esophagus_Mucosa//Thyroid//Breast_Mammary_Tissue//Lung//Skin_Not_Sun_Exposed_Suprapubic//Artery_Aorta//Colon_Transverse//Heart_Left_Ventricle//Muscle_Skeletal//Colon_Sigmoid//Esophagus_Gastroesophageal_Junction//Esophagus_Muscularis//Pancreas//Spleen//Heart_Atrial_Appendag…	49	48//47//37//33//33//29//22//16//12//12//10//9//8//7//7//5//3//3//3//2//2//2//2//2//1//1//1//1//1//1//1//1//1//1	HLA-DRB5//HLA-DRB6//HLA-DQB1//HLA-DQA2//HLA-DQB1-AS1//HLA-DRB1//HLA-DQB2//HLA-DRB9//CYP21A2//TSBP1-AS1//PRRT1//HLA-DQA1//C4A//HLA-S//LY6G5B//NOTCH4//AGER//AGPAT1//C4B//ATF6B//DDAH2//HLA-B//HLA-DOB//PBX2//BAG6//C2//CFB//HNRNPA1P2//LY6G6E//TAP1//TNXA//TSBP1//XXbac-BPG181B23.7//XXbac-BPG248L24.12	34		NA		0.29505	0.293832	0.298094	0.166946	0.16569	0.168351	8.47584e-88	6.15596e-63	3.76809e-27	0.00369169	0.00268169	-0.0839664	0.00144679	0.00412115	0.00108046	0.0310609	0.000809275	0.00311892	0.00317429	0.0195223	0.0018324
6	32445540	rs2395182	HLA-DRA	G	T	62	279	260	149	168	222	chr6_32445540_G_T_b38	10//8//8//8//8//7//7//7//6//6//6//6//6//6//6//6//5//5//5//5//5//5//4//4//4//4//3//3//3//3//3//3//3//3//3//3//3//3//3//3//3//3//3//2//1	Thyroid//Adipose_Subcutaneous//Heart_Atrial_Appendage//Muscle_Skeletal//Nerve_Tibial//Artery_Tibial//Esophagus_Muscularis//Skin_Sun_Exposed_Lower_leg//Colon_Transverse//Esophagus_Mucosa//Heart_Left_Ventricle//Lung//Skin_Not_Sun_Exposed_Suprapubic//Stomach//Testis//Whole_Blood//Adipose_Visceral_Omentum//Adrenal_Gland//Artery_Aorta//Breast_Mammary_Tissue//Esophagus_Gastroesophageal_Junction//Prosta…	45	44//43//43//21//21//13//9//9//2//2//1//1//1//1	HLA-DRB5//HLA-DRB1//HLA-DRB6//HLA-DQB1//HLA-DQB2//HLA-DRA//HLA-DMA//HLA-DQA1//DDX39B//NOTCH4//C4A//STK19//STK19B//VARS1	14	chr6_32445540_G_T_b38	13//12//12//12//11//11//11//10//10//9//9//9//8//8//7//7//7//7//7//6//6//5//5//5//5//5//5//5//5//5//5//4//4//4//4//4//4//4//4//4//4//4//3//2//2//2//2//2	Skin_Not_Sun_Exposed_Suprapubic//Adipose_Subcutaneous//Nerve_Tibial//Thyroid//Lung//Skin_Sun_Exposed_Lower_leg//Whole_Blood//Adipose_Visceral_Omentum//Esophagus_Mucosa//Artery_Tibial//Esophagus_Muscularis//Heart_Left_Ventricle//Artery_Aorta//Testis//Breast_Mammary_Tissue//Colon_Transverse//Heart_Atrial_Appendage//Muscle_Skeletal//Spleen//Brain_Caudate_basal_ganglia//Esophagus_Gastroesophageal_Jun…	48	47//47//35//29//24//23//17//15//13//9//8//8//5//4//3//2//2//2//1//1//1//1//1//1	HLA-DRB5//HLA-DRB6//HLA-DQB1-AS1//HLA-DQB1//HLA-DQA2//HLA-DRB1//HLA-DRB9//CYP21A2//HLA-DQB2//HLA-DQA1//C4A//PRRT1//NOTCH4//AGER//TSBP1-AS1//HLA-DOB//LY6G5B//STK19B//APOM//MICB//NEU1//RNF5//SAPCD1-AS1//TNXA	24		NA		0.339851	0.342342	0.333622	0.208813	0.207394	0.210399	1.34151e-80	5.3635e-61	6.44299e-22	0.00320983	0.00254736	0.796686	0.00303463	0.00229859	0.00163761	0.0288205	0.00287554	0.00262041	0.00426851	0.089108	0.0050407
6	32628179	DQA1_102	DQA1_102			160	182	6	9	260	51				0			0				0			0		NA		0.319059	0.321552	0.312825	0.192563	0.190385	0.194999	4.8658e-79	1.09523e-60	4.87985e-21	0.00422433	0.0018631	0.182425	0.00299231	0.00539724	0.00175837	0.0805382	0.00534672	0.00445601	0.0016709	-0.000320686	0.002813
6	32222251	rs3132946	NOTCH4	A	G	183	314	99	161	275	175	chr6_32222251_A_G_b38	12//11//10//10//10//10//10//9//9//9//9//8//8//8//8//8//7//7//6//6//6//6//6//5//5//4//4//3//3//3//3//3//3//3//3//3//3//3//3//3//3//3//3//3//3//3//2//2//1	Muscle_Skeletal//Thyroid//Adipose_Subcutaneous//Breast_Mammary_Tissue//Nerve_Tibial//Testis//Whole_Blood//Adipose_Visceral_Omentum//Esophagus_Muscularis//Skin_Not_Sun_Exposed_Suprapubic//Skin_Sun_Exposed_Lower_leg//Esophagus_Mucosa//Heart_Atrial_Appendage//Heart_Left_Ventricle//Lung//Pancreas//Artery_Tibial//Esophagus_Gastroesophageal_Junction//Artery_Aorta//Colon_Sigmoid//Colon_Transverse//Prost…	49	45//45//44//24//24//20//18//11//10//6//5//5//5//2//2//2//1//1//1//1//1	HLA-DRB1//HLA-DRB6//HLA-DRB5//HLA-DQB1//HLA-DQB2//DDX39B//HLA-DMA//NOTCH4//HLA-DRA//HLA-S//HLA-B//HLA-C//VARS1//AGPAT1//HLA-DQA2//PRRT1//AIF1//BAG6//C4A//HLA-DQA1//STK19B	21	chr6_32222251_A_G_b38	21//20//18//17//17//15//15//15//15//14//14//14//13//13//12//12//11//10//10//9//9//9//8//7//7//7//7//6//6//6//5//5//5//5//5//5//4//4//4//4//3//2//2//2//2//2//1//1//1	Nerve_Tibial//Adipose_Subcutaneous//Thyroid//Lung//Skin_Sun_Exposed_Lower_leg//Adipose_Visceral_Omentum//Artery_Tibial//Skin_Not_Sun_Exposed_Suprapubic//Whole_Blood//Esophagus_Mucosa//Heart_Left_Ventricle//Muscle_Skeletal//Esophagus_Muscularis//Testis//Breast_Mammary_Tissue//Heart_Atrial_Appendage//Colon_Transverse//Esophagus_Gastroesophageal_Junction//Pancreas//Artery_Aorta//Cells_Cultured_fibro…	49	48//44//32//28//27//25//22//20//19//17//16//14//13//13//13//9//7//6//6//4//4//3//3//3//3//2//2//2//2//2//1//1//1//1//1//1//1//1//1//1	HLA-DRB5//HLA-DRB6//HLA-DQB1//HLA-DQB1-AS1//CYP21A2//HLA-DRB1//HLA-DQA2//HLA-DQB2//NOTCH4//XXbac-BPG181B23.7//C4A//HLA-DRB9//HLA-C//LY6G5B//PRRT1//AGER//HLA-S//SKIV2L//TSBP1-AS1//DDAH2//HLA-B//ATF6B//C4B//HSPA1L//XXbac-BPG248L24.12//AGPAT1//BAG6//EHMT2//HLA-DOB//HLA-DQA1//CFB//CLIC1//HSPA1B//LY6G6F//MICA//MIR6891//MPIG6B//PRRC2A//TAP1//TNXB	40		NA		0.24703	0.251906	0.234835	0.145462	0.144043	0.147049	1.34524e-62	3.56863e-50	5.46281e-15	0.00314085	0.000567667	0.126104	0.00250768	0.00306048	0.000641105	-0.0103724	0.00279923	0.00378335	0.000267912	-0.0106254	0.00174945
6	32460012	rs9268832	NA	T	C	190	302	220	287	252	183	chr6_32460012_T_C_b38	10//9//8//8//8//8//8//7//7//7//7//7//7//7//7//7//6//6//5//5//5//5//4//4//4//4//4//4//4//3//3//3//3//3//3//3//3//3//3//3//3//3//3//2//2//2	Esophagus_Mucosa//Thyroid//Esophagus_Muscularis//Muscle_Skeletal//Nerve_Tibial//Skin_Sun_Exposed_Lower_leg//Whole_Blood//Adipose_Subcutaneous//Adipose_Visceral_Omentum//Artery_Aorta//Artery_Tibial//Breast_Mammary_Tissue//Heart_Atrial_Appendage//Heart_Left_Ventricle//Pituitary//Skin_Not_Sun_Exposed_Suprapubic//Colon_Sigmoid//Lung//Adrenal_Gland//Brain_Cortex//Esophagus_Gastroesophageal_Junction//S…	46	42//42//42//23//22//22//14//13//5//2//2//1	HLA-DRB1//HLA-DRB5//HLA-DRB6//HLA-DQA1//HLA-DQB1//HLA-DQB2//HLA-DQA2//HLA-DRA//HLA-DMA//STK19//STK19B//AIF1	12	chr6_32460012_T_C_b38	17//16//16//15//13//13//13//13//12//12//12//11//8//8//8//7//7//7//7//7//6//6//6//6//5//5//5//5//4//4//4//4//4//4//4//4//3//3//3//2//2//2//1//1//1//1//1	Nerve_Tibial//Skin_Sun_Exposed_Lower_leg//Thyroid//Adipose_Subcutaneous//Artery_Tibial//Esophagus_Mucosa//Lung//Skin_Not_Sun_Exposed_Suprapubic//Artery_Aorta//Testis//Whole_Blood//Muscle_Skeletal//Adrenal_Gland//Esophagus_Muscularis//Heart_Atrial_Appendage//Adipose_Visceral_Omentum//Breast_Mammary_Tissue//Cells_Cultured_fibroblasts//Heart_Left_Ventricle//Pituitary//Brain_Cortex//Colon_Transverse/…	47	46//37//33//31//28//23//17//12//12//10//9//8//8//5//5//5//4//3//3//2//2//2//1//1//1//1//1//1//1//1//1//1//1//1//1	HLA-DRB6//HLA-DQA2//HLA-DRB1//HLA-DRB5//HLA-DQB1-AS1//HLA-DQB1//HLA-DQA1//CYP21A1P//STK19B//LY6G5B//HLA-DRB9//MICB//PRRT1//C4A//CYP21A2//HLA-DQB2//TSBP1-AS1//HLA-DMA//HLA-DRA//C4B//SKIV2L//STK19//APOM//BAG6//C2//EHMT2//HLA-DMB//HLA-DOB//MSH5//NEU1//PBX2//TNXB//TSBP1//XXbac-BPG254F23.7//ZBTB22	35		NA		0.52797	0.535343	0.509532	0.396204	0.395609	0.39687	1.75668e-62	3.89698e-50	1.79416e-14	0.00270812	0.000997536	-0.0341379	0.00283859	0.00250544	0.000978628	-0.0142038	0.00178934	0.00564426	0.00430875	0.0264513	0.002919
6	32212369	rs3131294	NOTCH4	A	G	238	223	362	97	166	150	chr6_32212369_A_G_b38	12//12//11//10//10//10//10//9//9//9//9//8//8//8//8//8//7//7//6//6//6//6//6//5//5//4//4//4//3//3//3//3//3//3//3//3//3//3//3//3//3//3//3//3//3//3//2//2//1	Muscle_Skeletal//Thyroid//Testis//Adipose_Subcutaneous//Breast_Mammary_Tissue//Nerve_Tibial//Whole_Blood//Adipose_Visceral_Omentum//Esophagus_Muscularis//Skin_Not_Sun_Exposed_Suprapubic//Skin_Sun_Exposed_Lower_leg//Esophagus_Mucosa//Heart_Atrial_Appendage//Heart_Left_Ventricle//Lung//Pancreas//Artery_Tibial//Esophagus_Gastroesophageal_Junction//Artery_Aorta//Colon_Sigmoid//Colon_Transverse//Prost…	49	45//45//44//24//24//20//20//11//10//6//5//5//5//3//2//2//1//1//1//1//1	HLA-DRB1//HLA-DRB6//HLA-DRB5//HLA-DQB1//HLA-DQB2//DDX39B//HLA-DMA//NOTCH4//HLA-DRA//HLA-S//HLA-B//HLA-C//VARS1//AGPAT1//HLA-DQA2//PRRT1//AIF1//BAG6//C4A//HLA-DQA1//STK19B	21	chr6_32212369_A_G_b38	21//20//19//17//17//15//15//15//15//14//14//14//13//13//12//12//11//10//10//10//9//9//7//7//7//7//6//6//6//6//6//5//5//5//5//5//4//4//4//4//4//2//2//2//2//2//1//1//1	Nerve_Tibial//Adipose_Subcutaneous//Thyroid//Lung//Skin_Sun_Exposed_Lower_leg//Adipose_Visceral_Omentum//Artery_Tibial//Skin_Not_Sun_Exposed_Suprapubic//Whole_Blood//Esophagus_Mucosa//Heart_Left_Ventricle//Testis//Esophagus_Muscularis//Muscle_Skeletal//Breast_Mammary_Tissue//Heart_Atrial_Appendage//Colon_Transverse//Cells_Cultured_fibroblasts//Esophagus_Gastroesophageal_Junction//Pancreas//Artery…	49	48//43//32//28//28//25//21//20//19//17//16//14//13//13//13//9//7//6//6//4//4//3//3//3//3//3//3//2//2//2//2//1//1//1//1//1//1//1//1//1	HLA-DRB5//HLA-DRB6//HLA-DQB1//CYP21A2//HLA-DQB1-AS1//HLA-DRB1//HLA-DQA2//HLA-DQB2//NOTCH4//XXbac-BPG181B23.7//C4A//HLA-DRB9//HLA-C//LY6G5B//PRRT1//AGER//HLA-S//SKIV2L//TSBP1-AS1//C4B//DDAH2//ATF6B//EHMT2//HLA-B//HLA-DQA1//HSPA1L//XXbac-BPG248L24.12//AGPAT1//BAG6//HLA-DOB//MIR6891//CFB//CLIC1//HSPA1B//LY6G6F//MICA//MPIG6B//PRRC2A//TAP1//TNXB	40		NA		0.246535	0.252252	0.232236	0.146276	0.144791	0.147937	5.55078e-61	8.90847e-50	6.30902e-14	0.00154092	0.000640682	-0.481966	0.00168741	0.000919672	0.000762848	-0.00228246	0.00323531	0.0012017	0.000854756	-0.0322111	0.00214548
6	32444703	rs7194	HLA-DRA	G	A	287	227	298	152	185	164	chr6_32444703_G_A_b38	10//10//9//8//7//7//7//6//6//5//5//5//5//5//5//5//5//5//4//4//4//4//4//4//3//3//3//3//3//3//3//3//3//3//3//2//2//1	Esophagus_Mucosa//Whole_Blood//Thyroid//Artery_Aorta//Adipose_Subcutaneous//Nerve_Tibial//Skin_Not_Sun_Exposed_Suprapubic//Artery_Tibial//Skin_Sun_Exposed_Lower_leg//Adipose_Visceral_Omentum//Breast_Mammary_Tissue//Esophagus_Muscularis//Heart_Atrial_Appendage//Heart_Left_Ventricle//Lung//Muscle_Skeletal//Pituitary//Stomach//Adrenal_Gland//Brain_Hypothalamus//Colon_Sigmoid//Colon_Transverse//Pancr…	38	35//35//34//22//13//10//10//7//4//3//2//1//1	HLA-DRB1//HLA-DRB5//HLA-DRB6//HLA-DQA1//HLA-DRA//HLA-DQB1//HLA-DQB2//HLA-DQA2//STK19B//STK19//HLA-DMA//AIF1//XXbac-BPG254F23.7	13	chr6_32444703_G_A_b38	16//14//14//14//13//13//13//12//11//11//11//10//8//8//7//6//6//6//6//6//6//6//5//5//5//5//4//4//3//3//3//3//2//2//2//2//2//2//2//2//1//1//1//1//1//1	Thyroid//Adipose_Subcutaneous//Nerve_Tibial//Skin_Sun_Exposed_Lower_leg//Artery_Tibial//Esophagus_Mucosa//Whole_Blood//Artery_Aorta//Lung//Muscle_Skeletal//Testis//Skin_Not_Sun_Exposed_Suprapubic//Esophagus_Muscularis//Heart_Atrial_Appendage//Heart_Left_Ventricle//Adrenal_Gland//Breast_Mammary_Tissue//Cells_Cultured_fibroblasts//Colon_Sigmoid//Esophagus_Gastroesophageal_Junction//Pituitary//Splee…	46	45//32//30//29//16//15//14//14//9//9//9//7//6//5//5//4//4//4//3//2//2//2//1//1//1//1//1//1//1//1//1//1//1//1//1	HLA-DRB6//HLA-DQA2//HLA-DQB1-AS1//HLA-DRB1//HLA-DQA1//STK19B//CYP21A1P//HLA-DQB1//HLA-DRB5//MICB//PRRT1//HLA-DRB9//C4A//CYP21A2//LY6G5B//HLA-DMA//HLA-DQB2//TSBP1-AS1//C4B//HLA-DRA//MSH5//STK19//APOM//ATF6B//BAG6//C2//EHMT2//HLA-DMB//HLA-DOB//NEU1//PBX2//SKIV2L//TNXB//TSBP1//XXbac-BPG254F23.7	35		NA		0.526485	0.535343	0.504333	0.396887	0.396499	0.397321	1.55428e-60	1.79456e-49	3.70312e-13	0.00223117	0.00154272	-0.344872	0.00237696	0.00206559	0.00140252	-0.000229244	0.00285242	0.00244158	0.00383028	0.029111	0.00414703
6	32368350	rs3129932	TSBP1	G	C	111	331	267	133	131	94	chr6_32368350_G_C_b38	9//8//8//7//7//6//6//6//6//5//5//5//5//5//5//5//4//4//4//4//3//3//3//3//3//3//3//3//3//3//3//3//3//3//3//3//3//3//3//3//3//3//2//1//1	Whole_Blood//Nerve_Tibial//Thyroid//Adipose_Subcutaneous//Skin_Sun_Exposed_Lower_leg//Artery_Aorta//Esophagus_Mucosa//Lung//Skin_Not_Sun_Exposed_Suprapubic//Adipose_Visceral_Omentum//Artery_Tibial//Esophagus_Muscularis//Heart_Atrial_Appendage//Muscle_Skeletal//Spleen//Testis//Colon_Transverse//Pancreas//Pituitary//Stomach//Adrenal_Gland//Artery_Coronary//Brain_Amygdala//Brain_Caudate_basal_gangli…	45	43//43//43//11//10//8//6//6//3//2//2//2//1//1//1//1//1	HLA-DRB1//HLA-DRB5//HLA-DRB6//HLA-DQB1//HLA-DQB2//HLA-DMA//HLA-DQA2//HLA-DRA//HLA-DQA1//DDX39B//HLA-S//NOTCH4//AIF1//C4A//PRRT1//STK19B//VARS1	17	chr6_32368350_G_C_b38	14//13//11//10//10//10//9//9//7//7//6//6//6//6//6//5//5//5//5//5//4//4//4//3//3//3//3//3//3//2//2//2//2//2//2//2//2//2//2//2//2//1//1//1//1//1//1//1//1	Nerve_Tibial//Testis//Adipose_Subcutaneous//Adipose_Visceral_Omentum//Thyroid//Whole_Blood//Esophagus_Mucosa//Skin_Sun_Exposed_Lower_leg//Artery_Tibial//Skin_Not_Sun_Exposed_Suprapubic//Colon_Transverse//Esophagus_Muscularis//Heart_Left_Ventricle//Lung//Muscle_Skeletal//Artery_Aorta//Brain_Cortex//Cells_Cultured_fibroblasts//Heart_Atrial_Appendage//Small_Intestine_Terminal_Ileum//Breast_Mammary_T…	49	48//39//17//16//14//12//12//9//8//5//4//4//4//3//3//2//2//1//1//1//1//1//1//1//1//1//1//1//1//1//1//1	HLA-DRB5//HLA-DRB6//HLA-DQB1//HLA-DQB1-AS1//HLA-DQA2//HLA-DRB1//HLA-DRB9//PRRT1//CYP21A2//TSBP1-AS1//ATF6B//C4A//LY6G5B//AGER//C4B//HLA-DOB//HLA-S//AGPAT1//CFB//DDAH2//HLA-DQA1//HLA-DQB2//HNRNPA1P2//LST1//LY6G6E//NOTCH4//PBX2//TAP1//TSBP1//VWA7//XXbac-BPG181B23.7//XXbac-BPG254F23.7	32		NA		0.361881	0.364865	0.354419	0.246246	0.245161	0.24746	1.69864e-58	9.46268e-45	9.58892e-16	0.00227099	0.000435045	0.0981233	0.00146795	0.00226069	0.000691533	0.0628269	0.00297304	0.00238163	0.000515027	0.0363649	0.00142953
6	32358058	rs2894249	TSBP1	C	T	112	341	54	183	172	70	chr6_32358058_C_T_b38	9//8//8//7//7//6//6//6//6//5//5//5//5//5//5//5//4//4//4//4//3//3//3//3//3//3//3//3//3//3//3//3//3//3//3//3//3//3//3//3//3//3//2//1//1	Whole_Blood//Nerve_Tibial//Thyroid//Adipose_Subcutaneous//Skin_Sun_Exposed_Lower_leg//Artery_Aorta//Esophagus_Mucosa//Lung//Skin_Not_Sun_Exposed_Suprapubic//Adipose_Visceral_Omentum//Artery_Tibial//Esophagus_Muscularis//Heart_Atrial_Appendage//Muscle_Skeletal//Spleen//Testis//Colon_Transverse//Pancreas//Pituitary//Stomach//Adrenal_Gland//Artery_Coronary//Brain_Amygdala//Brain_Caudate_basal_gangli…	45	43//43//43//11//10//8//6//6//3//2//2//2//1//1//1//1//1	HLA-DRB1//HLA-DRB5//HLA-DRB6//HLA-DQB1//HLA-DQB2//HLA-DMA//HLA-DQA2//HLA-DRA//HLA-DQA1//DDX39B//HLA-S//NOTCH4//AIF1//C4A//PRRT1//STK19B//VARS1	17	chr6_32358058_C_T_b38	14//13//11//10//10//10//9//9//7//7//6//6//6//6//6//5//5//5//5//5//4//4//4//3//3//3//3//3//3//2//2//2//2//2//2//2//2//2//2//2//2//1//1//1//1//1//1//1//1	Nerve_Tibial//Testis//Adipose_Subcutaneous//Adipose_Visceral_Omentum//Thyroid//Whole_Blood//Esophagus_Mucosa//Skin_Sun_Exposed_Lower_leg//Artery_Tibial//Skin_Not_Sun_Exposed_Suprapubic//Colon_Transverse//Esophagus_Muscularis//Heart_Left_Ventricle//Lung//Muscle_Skeletal//Artery_Aorta//Brain_Cortex//Cells_Cultured_fibroblasts//Heart_Atrial_Appendage//Small_Intestine_Terminal_Ileum//Breast_Mammary_T…	49	48//39//17//16//14//12//12//9//8//5//4//4//4//3//3//2//2//1//1//1//1//1//1//1//1//1//1//1//1//1//1//1	HLA-DRB5//HLA-DRB6//HLA-DQB1//HLA-DQB1-AS1//HLA-DQA2//HLA-DRB1//HLA-DRB9//PRRT1//CYP21A2//TSBP1-AS1//ATF6B//C4A//LY6G5B//AGER//C4B//HLA-DOB//HLA-S//AGPAT1//CFB//DDAH2//HLA-DQA1//HLA-DQB2//HNRNPA1P2//LST1//LY6G6E//NOTCH4//PBX2//TAP1//TSBP1//VWA7//XXbac-BPG181B23.7//XXbac-BPG254F23.7	32		NA		0.361881	0.364865	0.354419	0.246259	0.245125	0.247526	2.21213e-58	9.29476e-45	1.2386e-15	0.00330043	0.000563034	0.0981233	0.0015644	0.00328621	0.000804515	0.0628269	0.00261755	0.00146558	0.000447385	0.0313122	0.00186165
6	32369909	rs3129941	TSBP1	A	G	110	344	287	156	86	116	chr6_32369909_A_G_b38	9//8//8//7//7//6//6//6//6//5//5//5//5//5//5//5//4//4//4//4//3//3//3//3//3//3//3//3//3//3//3//3//3//3//3//3//3//3//3//3//3//3//2//1//1	Whole_Blood//Nerve_Tibial//Thyroid//Adipose_Subcutaneous//Skin_Sun_Exposed_Lower_leg//Artery_Aorta//Esophagus_Mucosa//Lung//Skin_Not_Sun_Exposed_Suprapubic//Adipose_Visceral_Omentum//Artery_Tibial//Esophagus_Muscularis//Heart_Atrial_Appendage//Muscle_Skeletal//Spleen//Testis//Colon_Transverse//Pancreas//Pituitary//Stomach//Adrenal_Gland//Artery_Coronary//Brain_Amygdala//Brain_Caudate_basal_gangli…	45	43//43//43//11//10//8//6//6//3//2//2//2//1//1//1//1//1	HLA-DRB1//HLA-DRB5//HLA-DRB6//HLA-DQB1//HLA-DQB2//HLA-DMA//HLA-DQA2//HLA-DRA//HLA-DQA1//DDX39B//HLA-S//NOTCH4//AIF1//C4A//PRRT1//STK19B//VARS1	17	chr6_32369909_A_G_b38	14//13//11//10//10//10//9//9//7//7//6//6//6//6//6//5//5//5//5//5//4//4//4//3//3//3//3//3//3//2//2//2//2//2//2//2//2//2//2//2//2//1//1//1//1//1//1//1//1	Nerve_Tibial//Testis//Adipose_Subcutaneous//Adipose_Visceral_Omentum//Thyroid//Whole_Blood//Esophagus_Mucosa//Skin_Sun_Exposed_Lower_leg//Artery_Tibial//Skin_Not_Sun_Exposed_Suprapubic//Colon_Transverse//Esophagus_Muscularis//Heart_Left_Ventricle//Lung//Muscle_Skeletal//Artery_Aorta//Brain_Cortex//Cells_Cultured_fibroblasts//Heart_Atrial_Appendage//Small_Intestine_Terminal_Ileum//Breast_Mammary_T…	49	48//39//17//16//14//12//12//9//8//5//4//4//4//3//3//2//2//1//1//1//1//1//1//1//1//1//1//1//1//1//1//1	HLA-DRB5//HLA-DRB6//HLA-DQB1//HLA-DQB1-AS1//HLA-DQA2//HLA-DRB1//HLA-DRB9//PRRT1//CYP21A2//TSBP1-AS1//ATF6B//C4A//LY6G5B//AGER//C4B//HLA-DOB//HLA-S//AGPAT1//CFB//DDAH2//HLA-DQA1//HLA-DQB2//HNRNPA1P2//LST1//LY6G6E//NOTCH4//PBX2//TAP1//TSBP1//VWA7//XXbac-BPG181B23.7//XXbac-BPG254F23.7	32	G	0.0301	likely_benign	0.361881	0.364865	0.354419	0.246271	0.245172	0.2475	2.22254e-58	9.52661e-45	1.23598e-15	0.00199165	0.000452841	0.0981233	0.00193544	0.00214248	0.000804225	0.0628269	0.00283146	0.00205527	7.19597e-05	0.0363649	0.00167696
6	32179984	rs3134943	RNF5	T	C	143	315	279	167	162	99	chr6_32179984_T_C_b38	11//11//11//10//9//9//9//9//8//8//8//7//7//7//7//7//6//6//6//6//6//6//5//5//4//4//4//3//3//3//3//3//3//3//3//3//3//3//3//3//3//3//3//2//2//1	Adipose_Subcutaneous//Muscle_Skeletal//Whole_Blood//Nerve_Tibial//Breast_Mammary_Tissue//Skin_Not_Sun_Exposed_Suprapubic//Testis//Thyroid//Esophagus_Muscularis//Lung//Skin_Sun_Exposed_Lower_leg//Adipose_Visceral_Omentum//Artery_Tibial//Esophagus_Mucosa//Heart_Atrial_Appendage//Heart_Left_Ventricle//Colon_Sigmoid//Colon_Transverse//Esophagus_Gastroesophageal_Junction//Pancreas//Prostate//Stomach//…	46	43//43//41//24//24//18//11//10//7//5//5//3//3//3//2//2//2//1//1//1	HLA-DRB1//HLA-DRB6//HLA-DRB5//HLA-DQB1//HLA-DQB2//DDX39B//HLA-DMA//NOTCH4//HLA-DRA//AGPAT1//VARS1//HLA-B//HLA-C//HLA-S//HLA-DQA1//HLA-DQA2//PRRT1//AIF1//BAG6//C4A	20	chr6_32179984_T_C_b38	24//20//19//18//17//17//17//16//16//15//14//14//14//13//13//13//11//11//10//10//9//9//8//8//7//7//7//7//6//5//5//5//5//5//5//5//4//4//4//4//3//2//2//2//1//1//1//1	Nerve_Tibial//Adipose_Subcutaneous//Whole_Blood//Artery_Tibial//Adipose_Visceral_Omentum//Skin_Not_Sun_Exposed_Suprapubic//Thyroid//Lung//Testis//Skin_Sun_Exposed_Lower_leg//Breast_Mammary_Tissue//Heart_Left_Ventricle//Muscle_Skeletal//Esophagus_Mucosa//Esophagus_Muscularis//Heart_Atrial_Appendage//Artery_Aorta//Cells_Cultured_fibroblasts//Colon_Sigmoid//Colon_Transverse//Esophagus_Gastroesophage…	48	47//38//29//27//27//25//24//23//20//19//15//15//14//12//12//11//10//7//5//5//5//4//4//3//3//2//2//2//2//2//2//2//2//2//1//1//1//1//1//1//1//1//1//1//1//1	HLA-DRB5//HLA-DRB6//HLA-DQB1//HLA-DQB1-AS1//HLA-DRB1//CYP21A2//HCG27//HLA-DQA2//HLA-DQB2//XXbac-BPG181B23.7//C4A//NOTCH4//HLA-DRB9//LY6G5B//PRRT1//HLA-C//AGER//HLA-S//ATF6B//DDAH2//TSBP1-AS1//C4B//SKIV2L//AGPAT1//EHMT2//BAG6//CFB//HLA-B//HLA-DOB//HLA-DQA1//HSPA1B//HSPA1L//PSMB9//XXbac-BPG248L24.12//CLIC1//DXO//LY6G6F//MICA//MIR6891//MPIG6B//PBX2//PRRC2A//RNF5//TAP1//TNXA//TNXB	46		NA		0.24703	0.251559	0.235702	0.149244	0.147957	0.150683	1.40463e-57	5.21428e-46	5.28997e-14	0.00286987	0.00090497	0.0947412	0.00193728	0.00217331	0.00087021	-0.0392556	0.00274095	0.00163688	0.000335241	-0.0131405	0.001513
6	32347950	rs910049	TSBP1	T	C	362	343	76	230	181	93	chr6_32347950_T_C_b38	10//8//7//7//6//6//6//6//5//5//5//5//4//4//4//4//4//3//3//3//3//3//3//3//3//3//3//3//3//3//3//3//3//3//3//3//3//3//3//3//3//3//2//1	Whole_Blood//Nerve_Tibial//Adipose_Subcutaneous//Skin_Sun_Exposed_Lower_leg//Artery_Aorta//Esophagus_Mucosa//Skin_Not_Sun_Exposed_Suprapubic//Thyroid//Artery_Tibial//Heart_Atrial_Appendage//Spleen//Testis//Colon_Transverse//Esophagus_Muscularis//Muscle_Skeletal//Pancreas//Stomach//Adipose_Visceral_Omentum//Adrenal_Gland//Artery_Coronary//Brain_Amygdala//Brain_Caudate_basal_ganglia//Brain_Cortex//…	44	43//43//42//9//9//7//5//5//3//2//2//1//1//1//1	HLA-DRB1//HLA-DRB6//HLA-DRB5//HLA-DQB1//HLA-DQB2//HLA-DMA//HLA-DQA2//HLA-DRA//HLA-DQA1//DDX39B//HLA-S//AIF1//C4A//PRRT1//VARS1	15	chr6_32347950_T_C_b38	13//13//12//11//10//10//9//7//7//6//6//6//6//5//5//5//5//5//5//5//4//4//4//3//3//3//3//3//3//2//2//2//2//2//2//2//2//2//2//2//1//1//1//1//1//1//1//1//1	Nerve_Tibial//Testis//Adipose_Subcutaneous//Whole_Blood//Adipose_Visceral_Omentum//Thyroid//Esophagus_Mucosa//Skin_Not_Sun_Exposed_Suprapubic//Skin_Sun_Exposed_Lower_leg//Artery_Tibial//Heart_Left_Ventricle//Lung//Muscle_Skeletal//Artery_Aorta//Brain_Cortex//Breast_Mammary_Tissue//Colon_Transverse//Esophagus_Muscularis//Heart_Atrial_Appendage//Small_Intestine_Terminal_Ileum//Cells_Cultured_fibrob…	49	48//38//16//15//13//12//11//10//8//5//4//3//3//3//2//2//2//2//1//1//1//1//1//1//1//1//1//1//1//1//1//1//1	HLA-DRB5//HLA-DRB6//HLA-DQB1//HLA-DQB1-AS1//HLA-DQA2//HLA-DRB9//HLA-DRB1//CYP21A2//PRRT1//TSBP1-AS1//C4A//ATF6B//C4B//LY6G5B//HLA-B//HLA-DOB//HLA-S//XXbac-BPG181B23.7//AGER//AGPAT1//CFB//DDAH2//HLA-DQA1//HLA-DQB2//HNRNPA1P2//LST1//LY6G6E//NOTCH4//PBX2//TAP1//TSBP1//VWA7//XXbac-BPG254F23.7	33		NA		0.364109	0.366944	0.357019	0.250291	0.249253	0.251452	3.21865e-56	6.02417e-43	3.08117e-15	0.00324417	0.000674652	-0.315242	0.00122131	0.00314439	0.000663207	0.0309555	0.00224455	0.00272975	0.00078533	0.0394471	0.00180549
6	32711222	rs9275572	NA	A	G	146	321	90	313	87	62	chr6_32711222_A_G_b38	9//8//8//8//8//7//7//7//7//7//7//7//7//7//7//7//7//7//7//6//6//6//6//6//5//5//5//5//5//4//3//3//3//3//3//2//2//2//2//2//2//2	Artery_Aorta//Esophagus_Mucosa//Esophagus_Muscularis//Lung//Skin_Sun_Exposed_Lower_leg//Adipose_Subcutaneous//Adipose_Visceral_Omentum//Artery_Tibial//Breast_Mammary_Tissue//Esophagus_Gastroesophageal_Junction//Heart_Atrial_Appendage//Heart_Left_Ventricle//Muscle_Skeletal//Nerve_Tibial//Pituitary//Skin_Not_Sun_Exposed_Suprapubic//Stomach//Thyroid//Whole_Blood//Adrenal_Gland//Colon_Sigmoid//Colon_…	42	37//37//33//33//33//22//13//12//2//2//2//1	HLA-DQB1//HLA-DQB2//HLA-DRB1//HLA-DRB5//HLA-DRB6//HLA-DQA1//HLA-DQA2//HLA-DRA//CYP21A1P//CYP21A2//HLA-DMA//XXbac-BPG254F23.7	12	chr6_32711222_A_G_b38	12//12//12//11//10//10//9//9//9//8//8//8//7//7//7//7//7//7//7//7//7//6//6//6//6//6//6//5//5//5//5//5//5//4//4//4//4//4//4//4//4//4//4//4//3//3//1//1	Muscle_Skeletal//Skin_Sun_Exposed_Lower_leg//Thyroid//Adipose_Subcutaneous//Nerve_Tibial//Skin_Not_Sun_Exposed_Suprapubic//Artery_Aorta//Esophagus_Mucosa//Testis//Artery_Tibial//Lung//Whole_Blood//Adipose_Visceral_Omentum//Adrenal_Gland//Brain_Caudate_basal_ganglia//Breast_Mammary_Tissue//Colon_Transverse//Esophagus_Muscularis//Heart_Atrial_Appendage//Pancreas//Pituitary//Brain_Cerebellar_Hemisph…	48	46//46//40//36//28//26//22//22//6//4//4//3//3//3//1//1//1//1//1//1//1//1//1//1	HLA-DQA2//HLA-DRB6//HLA-DQB1-AS1//HLA-DQB1//HLA-DRB1//CYP21A1P//HLA-DQA1//HLA-DQB2//PRRT1//C4A//HLA-DRA//HLA-DMA//HLA-DRB9//STK19B//ATF6B//C4B//DDAH2//EHMT2//MSH5//PBX2//SKIV2L//TNXB//TSBP1-AS1//XXbac-BPG254F23.7	24		NA		0.549505	0.557866	0.528596	0.424576	0.423791	0.425454	7.77154e-56	7.52206e-46	2.98743e-12	0.00290194	0.00190034	-0.257976	0.00222481	0.00308215	0.00167216	0.0277984	0.00146304	0.00405667	0.00248548	0.0334623	0.00212737
6	32700559	rs2647046	NA	A	C	106	255	141	11	180	287	chr6_32700559_A_C_b38	9//9//9//8//8//8//8//8//8//8//8//7//7//7//7//7//7//7//7//7//7//7//7//7//6//6//5//5//5//5//5//5//5//4//4//3//3//3//2//2//2//2//2//2//2//2//1	Artery_Aorta//Lung//Muscle_Skeletal//Artery_Tibial//Colon_Transverse//Esophagus_Mucosa//Esophagus_Muscularis//Nerve_Tibial//Skin_Sun_Exposed_Lower_leg//Stomach//Whole_Blood//Adipose_Subcutaneous//Adipose_Visceral_Omentum//Adrenal_Gland//Breast_Mammary_Tissue//Colon_Sigmoid//Esophagus_Gastroesophageal_Junction//Heart_Atrial_Appendage//Heart_Left_Ventricle//Pituitary//Skin_Not_Sun_Exposed_Suprapubi…	47	42//42//36//35//35//24//23//11//7//3//3//1//1	HLA-DQB1//HLA-DQB2//HLA-DRB5//HLA-DRB1//HLA-DRB6//HLA-DQA1//HLA-DQA2//HLA-DRA//HLA-DMA//CYP21A1P//CYP21A2//HLA-DMB//XXbac-BPG254F23.7	13	chr6_32700559_A_C_b38	14//13//12//12//11//10//10//9//9//8//8//8//8//8//8//8//7//7//7//7//7//7//7//7//6//6//6//6//6//6//6//6//5//5//5//5//5//5//5//4//4//4//4//4//4//3//3//3//1	Skin_Sun_Exposed_Lower_leg//Adipose_Subcutaneous//Muscle_Skeletal//Thyroid//Nerve_Tibial//Skin_Not_Sun_Exposed_Suprapubic//Testis//Esophagus_Mucosa//Heart_Atrial_Appendage//Adipose_Visceral_Omentum//Artery_Aorta//Artery_Tibial//Esophagus_Muscularis//Lung//Pancreas//Whole_Blood//Brain_Caudate_basal_ganglia//Brain_Hippocampus//Breast_Mammary_Tissue//Colon_Sigmoid//Colon_Transverse//Pituitary//Splee…	49	48//45//42//40//33//31//26//25//9//6//5//4//2//2//2//1//1//1//1//1//1//1//1//1	HLA-DQA2//HLA-DRB6//HLA-DQB1-AS1//HLA-DQB1//HLA-DQB2//HLA-DRB1//CYP21A1P//HLA-DQA1//C4A//PRRT1//HLA-DMA//HLA-DRA//HLA-DRB9//MSH5//SKIV2L//AGER//ATF6B//C4B//EHMT2//PBX2//RNF5//TSBP1-AS1//XXbac-BPG254F23.7//ZBTB22	24		NA		0.52797	0.536036	0.507799	0.404864	0.403805	0.406049	1.17416e-54	6.83028e-45	5.04453e-12	0.00270714	0.000836895	0.0742265	0.00230096	0.00285765	0.00167528	0.024709	0.00507968	0.00437995	0.00234565	-0.00055835	0.00431784
6	32158225	rs3134603	PPT2	A	G	273	313	34	216	157	288	chr6_32158225_A_G_b38	11//11//10//10//9//9//8//8//8//8//8//8//8//7//7//6//6//6//6//6//6//6//5//4//3//3//3//3//3//3//3//3//3//3//3//3//3//3//3//3//3//3//3//3//2//1//1	Muscle_Skeletal//Testis//Nerve_Tibial//Skin_Not_Sun_Exposed_Suprapubic//Adipose_Subcutaneous//Whole_Blood//Breast_Mammary_Tissue//Esophagus_Mucosa//Esophagus_Muscularis//Heart_Atrial_Appendage//Lung//Skin_Sun_Exposed_Lower_leg//Thyroid//Artery_Tibial//Heart_Left_Ventricle//Adipose_Visceral_Omentum//Artery_Aorta//Colon_Sigmoid//Colon_Transverse//Pituitary//Prostate//Stomach//Esophagus_Gastroesopha…	47	45//45//43//23//23//17//10//9//8//4//3//2//2//2//2//2//1//1//1//1//1	HLA-DRB1//HLA-DRB6//HLA-DRB5//HLA-DQB1//HLA-DQB2//DDX39B//NOTCH4//HLA-DMA//HLA-DRA//VARS1//HLA-DQA2//AGPAT1//HLA-B//HLA-C//HLA-S//PRRT1//AIF1//C4A//CCHCR1//HLA-DQA1//STK19B	21	chr6_32158225_A_G_b38	21//20//17//16//15//15//15//14//14//13//13//12//12//12//11//10//9//9//9//9//9//8//8//7//7//6//5//5//5//5//5//4//4//4//4//4//4//4//3//3//3//2//2//1//1//1//1//1	Nerve_Tibial//Adipose_Subcutaneous//Whole_Blood//Thyroid//Esophagus_Muscularis//Skin_Sun_Exposed_Lower_leg//Testis//Artery_Tibial//Skin_Not_Sun_Exposed_Suprapubic//Heart_Left_Ventricle//Lung//Adipose_Visceral_Omentum//Esophagus_Mucosa//Muscle_Skeletal//Breast_Mammary_Tissue//Esophagus_Gastroesophageal_Junction//Cells_Cultured_fibroblasts//Heart_Atrial_Appendage//Pancreas//Prostate//Stomach//Arter…	48	47//40//30//29//25//21//20//19//16//13//13//12//11//11//9//8//6//5//4//4//3//3//3//3//3//2//2//2//2//2//1//1//1//1//1//1//1//1//1//1//1//1//1//1	HLA-DRB5//HLA-DRB6//HLA-DRB1//HLA-DQB1-AS1//HLA-DQB1//CYP21A2//HLA-DQA2//HLA-DQB2//C4A//HLA-DRB9//XXbac-BPG181B23.7//HCG27//NOTCH4//PRRT1//LY6G5B//AGER//SKIV2L//TSBP1-AS1//HLA-C//HLA-DQA1//ATF6B//DDAH2//EHMT2//HLA-B//PSMB9//AGPAT1//C4B//HLA-DOB//HSPA1L//MICA//BAG6//CCHCR1//CFB//CLIC1//HLA-S//HSPA1B//MPIG6B//MSH5//PBX2//STK19B//TAP1//TNXA//TNXB//XXbac-BPG248L24.12	44		NA		0.235396	0.242204	0.218371	0.142738	0.141778	0.143812	1.14999e-53	1.43628e-44	1.61639e-11	0.0046037	0.00114718	0.00269723	0.00156751	0.00348104	0.00097334	-0.0204377	0.00235483	0.00277633	0.000203182	-0.00171653	0.000852562
6	32104116	rs3134954	TNXB	C	T	337	308	20	293	328	226	chr6_32104116_C_T_b38	12//11//11//10//10//10//9//9//9//8//8//8//8//8//8//8//7//7//6//6//6//6//5//4//4//4//3//3//3//3//3//3//3//3//3//3//3//3//3//3//3//3//3//3//2//2//1//1	Testis//Muscle_Skeletal//Skin_Not_Sun_Exposed_Suprapubic//Adipose_Subcutaneous//Thyroid//Whole_Blood//Breast_Mammary_Tissue//Nerve_Tibial//Skin_Sun_Exposed_Lower_leg//Artery_Tibial//Colon_Transverse//Esophagus_Mucosa//Esophagus_Muscularis//Heart_Atrial_Appendage//Heart_Left_Ventricle//Lung//Adipose_Visceral_Omentum//Prostate//Colon_Sigmoid//Esophagus_Gastroesophageal_Junction//Pancreas//Stomach//…	48	44//44//42//22//22//21//11//11//9//5//5//5//4//4//2//2//2//2//1//1//1//1//1	HLA-DRB1//HLA-DRB6//HLA-DRB5//HLA-DQB1//HLA-DQB2//DDX39B//HLA-DMA//NOTCH4//HLA-DRA//HLA-S//PSORS1C1//VARS1//HLA-B//HLA-C//AGPAT1//BAG6//PRRT1//STK19B//AIF1//C4A//CCHCR1//HLA-DQA1//HLA-DQA2	23	chr6_32104116_C_T_b38	24//21//19//18//18//18//18//17//16//16//16//16//15//14//14//14//11//11//10//10//9//8//8//8//7//6//6//6//6//6//5//5//5//5//5//4//4//4//4//4//3//2//2//2//2//1//1//1	Nerve_Tibial//Adipose_Subcutaneous//Whole_Blood//Adipose_Visceral_Omentum//Artery_Tibial//Skin_Not_Sun_Exposed_Suprapubic//Skin_Sun_Exposed_Lower_leg//Lung//Heart_Left_Ventricle//Muscle_Skeletal//Testis//Thyroid//Esophagus_Muscularis//Breast_Mammary_Tissue//Cells_Cultured_fibroblasts//Esophagus_Mucosa//Artery_Aorta//Heart_Atrial_Appendage//Colon_Sigmoid//Colon_Transverse//Esophagus_Gastroesophage…	48	47//39//29//26//24//24//24//19//19//18//17//15//14//13//11//11//9//6//6//6//6//5//5//5//5//4//4//3//3//3//2//2//2//2//2//1//1//1//1//1//1//1//1//1//1//1//1//1//1//1	HLA-DRB5//HLA-DRB6//CYP21A2//HLA-DQB1//HCG27//HLA-DQB1-AS1//HLA-DRB1//HLA-DQA2//HLA-DQB2//XXbac-BPG181B23.7//C4A//LY6G5B//HLA-DRB9//NOTCH4//HLA-C//PRRT1//AGER//ATF6B//HLA-B//HLA-S//SKIV2L//DDAH2//EHMT2//PSORS1C2//TSBP1-AS1//HSPA1B//PSORS1C1//C4B//HSPA1L//XXbac-BPG248L24.12//AGPAT1//CCHCR1//CFB//HLA-DOB//HLA-DQA1//AIF1//ATP6V1G2//BAG6//CDSN//CLIC1//DXO//LY6G5C//MICA//MPIG6B//PSMB9//STK19//TAP1//TN…	50		NA		0.242574	0.250173	0.22357	0.150277	0.149144	0.151545	1.31214e-51	9.50656e-44	1.36289e-10	0.00519301	0.000651661	0.241395	0.00116553	0.00384135	0.000516935	-0.0103641	0.00175738	0.00390637	0.00258525	-0.00609924	0.0015243
6	32082767	rs3130287	TNXB	C	T	352	322	18	175	357	300	chr6_32082767_C_T_b38	12//11//11//10//10//10//9//9//9//9//8//8//8//8//8//8//7//7//7//6//6//6//5//4//4//4//3//3//3//3//3//3//3//3//3//3//3//3//3//3//3//3//3//3//3//1//1//1	Testis//Adipose_Subcutaneous//Muscle_Skeletal//Skin_Not_Sun_Exposed_Suprapubic//Thyroid//Whole_Blood//Breast_Mammary_Tissue//Lung//Nerve_Tibial//Skin_Sun_Exposed_Lower_leg//Artery_Tibial//Colon_Transverse//Esophagus_Mucosa//Esophagus_Muscularis//Heart_Atrial_Appendage//Heart_Left_Ventricle//Adipose_Visceral_Omentum//Esophagus_Gastroesophageal_Junction//Prostate//Colon_Sigmoid//Pancreas//Stomach//…	48	44//43//43//22//22//21//12//11//9//5//5//5//5//4//3//2//2//1//1//1//1//1//1	HLA-DRB6//HLA-DRB1//HLA-DRB5//HLA-DQB1//HLA-DQB2//DDX39B//HLA-DMA//NOTCH4//HLA-DRA//HLA-B//HLA-S//PSORS1C1//VARS1//HLA-C//AGPAT1//PRRT1//STK19B//AIF1//BAG6//C4A//CCHCR1//HLA-DQA1//HLA-DQA2	23	chr6_32082767_C_T_b38	24//21//19//19//19//19//18//18//17//17//16//16//16//15//15//14//13//11//11//10//10//9//9//8//8//7//7//6//6//6//6//5//5//5//5//5//4//4//4//3//3//2//2//2//2//2//1//1	Nerve_Tibial//Adipose_Subcutaneous//Skin_Not_Sun_Exposed_Suprapubic//Skin_Sun_Exposed_Lower_leg//Testis//Whole_Blood//Adipose_Visceral_Omentum//Artery_Tibial//Lung//Thyroid//Cells_Cultured_fibroblasts//Esophagus_Muscularis//Heart_Left_Ventricle//Breast_Mammary_Tissue//Muscle_Skeletal//Esophagus_Mucosa//Heart_Atrial_Appendage//Colon_Transverse//Esophagus_Gastroesophageal_Junction//Artery_Aorta//Co…	48	47//41//29//29//26//26//24//20//19//19//17//14//13//13//11//11//10//7//7//6//6//6//5//5//5//4//4//4//4//3//3//2//2//2//2//2//1//1//1//1//1//1//1//1//1//1//1//1//1//1//1//1//1	HLA-DRB5//HLA-DRB6//CYP21A2//HLA-DQB1//HCG27//HLA-DQB1-AS1//HLA-DRB1//HLA-DQA2//HLA-DQB2//XXbac-BPG181B23.7//C4A//HLA-DRB9//LY6G5B//NOTCH4//HLA-C//PRRT1//AGER//HLA-B//HLA-S//ATF6B//PSORS1C2//SKIV2L//DDAH2//EHMT2//TSBP1-AS1//C4B//HSPA1B//PSORS1C1//XXbac-BPG248L24.12//CCHCR1//HSPA1L//AGPAT1//CFB//HLA-DOB//HLA-DQA1//XXbac-BPG299F13.17//AIF1//ATP6V1G2//BAG6//C2//CDSN//CLIC1//DXO//LY6G5C//MICA//MICB//…	53		NA		0.241337	0.249134	0.221837	0.15034	0.149179	0.151638	2.86616e-50	6.33902e-43	3.99211e-10	0.00509479	0.000625803	-0.0939589	0.00227999	0.00388838	0.000591145	-0.0281875	0.00269473	0.00401881	0.000815268	-0.00595055	0.00134197
6	32460508	rs6903608	NA	C	T	61	234	11	90	118	323	chr6_32460508_C_T_b38	8//8//8//8//8//8//8//8//8//7//7//7//7//7//7//7//6//6//6//6//5//5//5//5//5//4//4//3//3//3//3//3//3//3//3//3//3//3//3//3//3//3//2//1//1//1	Adipose_Subcutaneous//Artery_Tibial//Esophagus_Muscularis//Muscle_Skeletal//Nerve_Tibial//Skin_Not_Sun_Exposed_Suprapubic//Skin_Sun_Exposed_Lower_leg//Thyroid//Whole_Blood//Adipose_Visceral_Omentum//Artery_Aorta//Breast_Mammary_Tissue//Colon_Transverse//Esophagus_Gastroesophageal_Junction//Esophagus_Mucosa//Stomach//Heart_Atrial_Appendage//Heart_Left_Ventricle//Lung//Prostate//Adrenal_Gland//Cell…	46	44//42//42//23//22//22//22//5//3//1//1//1	HLA-DRB5//HLA-DRB1//HLA-DRB6//HLA-DQA2//HLA-DQA1//HLA-DQB1//HLA-DQB2//HLA-DMA//HLA-DPA1//BAG6//HLA-DPB1//HLA-DPB2	12	chr6_32460508_C_T_b38	13//12//11//10//9//9//9//9//8//8//8//7//7//7//7//7//7//7//6//6//6//5//5//5//5//5//5//5//5//5//5//4//4//4//4//3//3//3//3//2//2//2//2//2//1//1//1	Nerve_Tibial//Esophagus_Mucosa//Adipose_Subcutaneous//Thyroid//Adipose_Visceral_Omentum//Skin_Not_Sun_Exposed_Suprapubic//Skin_Sun_Exposed_Lower_leg//Whole_Blood//Esophagus_Muscularis//Lung//Testis//Artery_Aorta//Artery_Tibial//Breast_Mammary_Tissue//Colon_Transverse//Heart_Atrial_Appendage//Heart_Left_Ventricle//Muscle_Skeletal//Cells_EBV-transformed_lymphocytes//Pancreas//Stomach//Adrenal_Gland…	47	47//36//35//35//27//23//13//10//8//6//5//4//4//3//1//1//1//1//1//1//1//1	HLA-DRB6//HLA-DQA2//HLA-DQB1-AS1//HLA-DRB5//HLA-DQB1//HLA-DRB1//HLA-DQB2//AGER//HLA-DRA//HLA-DQA1//HLA-DRB9//RPL32P1//TSBP1-AS1//HLA-DPB2//ABHD16A//BTNL2//C2//C4B//LY6G5B//PBX2//PRRT1//RNF5	22		NA		0.382673	0.378032	0.394281	0.274787	0.271742	0.278193	1.16186e-48	3.94567e-34	3.26868e-17	0.00296147	0.00137019	0.49405	0.0028078	0.00446178	0.00125747	0.0994535	0.00325417	0.00330674	0.0013415	0.0083977	0.00228309
6	32390736	rs3117098	HCG23	G	A	180	294	213	286	271	154	chr6_32390736_G_A_b38	8//7//7//6//6//5//5//5//5//5//5//5//5//5//4//4//4//4//4//3//3//3//3//3//3//3//3//3//3//3//3//3//3//3//3//3//3//3//3//3//1	Whole_Blood//Esophagus_Muscularis//Nerve_Tibial//Muscle_Skeletal//Thyroid//Adipose_Visceral_Omentum//Artery_Aorta//Artery_Tibial//Breast_Mammary_Tissue//Colon_Transverse//Esophagus_Mucosa//Lung//Skin_Sun_Exposed_Lower_leg//Small_Intestine_Terminal_Ileum//Adipose_Subcutaneous//Colon_Sigmoid//Pituitary//Skin_Not_Sun_Exposed_Suprapubic//Stomach//Adrenal_Gland//Artery_Coronary//Brain_Amygdala//Brain_…	41	40//40//40//17//13//4//4//1//1//1//1//1	HLA-DRB1//HLA-DRB5//HLA-DRB6//HLA-DQA2//HLA-DQA1//HLA-DQB1//HLA-DQB2//BAG6//C4A//GPANK1//HLA-DRA//TSBP1-AS1	12	chr6_32390736_G_A_b38	13//10//10//10//9//8//8//7//7//7//7//7//6//6//6//6//6//6//6//5//4//4//4//4//3//3//3//3//3//3//2//2//2//2//2//2//2//2//1//1//1//1//1//1//1//1//1	Skin_Sun_Exposed_Lower_leg//Esophagus_Mucosa//Nerve_Tibial//Skin_Not_Sun_Exposed_Suprapubic//Thyroid//Adipose_Subcutaneous//Muscle_Skeletal//Artery_Aorta//Esophagus_Muscularis//Lung//Testis//Whole_Blood//Adipose_Visceral_Omentum//Artery_Tibial//Colon_Transverse//Esophagus_Gastroesophageal_Junction//Heart_Left_Ventricle//Pancreas//Stomach//Heart_Atrial_Appendage//Adrenal_Gland//Breast_Mammary_Tiss…	47	45//36//27//19//18//14//7//5//5//4//3//3//3//3//2//2//2//2//2//1//1//1//1//1//1//1	HLA-DRB6//HLA-DRB5//HLA-DQA2//HLA-DQB1-AS1//HLA-DRB1//HLA-DQB1//AGER//HLA-DRA//XXbac-BPG181B23.7//HLA-DQB2//C4A//LY6G5B//NOTCH4//TSBP1-AS1//BTNL2//CYP21A2//HLA-DQA1//HLA-DRB9//PRRT1//C4B//HNRNPA1P2//LY6G5C//RNF5//RPL32P1//SKIV2L//TAP2	26		NA		0.385644	0.379418	0.401213	0.281475	0.279511	0.283672	5.68187e-45	4.40849e-30	2.08605e-17	0.00247991	0.00170685	-0.0805397	0.00271287	0.00256067	0.00082317	-0.00230781	0.00180083	0.00281462	0.000343308	-0.0161121	0.00195251
6	32373576	rs9268402	TSBP1	A	G	248	245	266	269	158	338	chr6_32373576_G_A_b38	8//7//6//6//6//6//6//5//5//5//5//5//5//5//5//5//5//5//5//4//4//4//4//4//4//4//3//3//3//3//3//3//3//2//1//1//1	Thyroid//Whole_Blood//Esophagus_Mucosa//Esophagus_Muscularis//Muscle_Skeletal//Pituitary//Skin_Sun_Exposed_Lower_leg//Adipose_Subcutaneous//Adipose_Visceral_Omentum//Adrenal_Gland//Artery_Aorta//Artery_Tibial//Breast_Mammary_Tissue//Esophagus_Gastroesophageal_Junction//Heart_Atrial_Appendage//Heart_Left_Ventricle//Lung//Nerve_Tibial//Skin_Not_Sun_Exposed_Suprapubic//Brain_Hippocampus//Brain_Hypot…	37	33//33//33//27//19//6//4//1//1//1//1	HLA-DRB1//HLA-DRB5//HLA-DRB6//HLA-DQA1//HLA-DQA2//HLA-DRA//HLA-S//AIF1//HLA-DMA//STK19//STK19B	11	chr6_32373576_G_A_b38	14//14//9//9//8//7//7//7//7//7//6//6//6//5//5//4//4//4//4//4//3//3//3//3//3//3//3//3//3//3//2//2//2//2//2//2//2//2//2//1//1//1//1//1//1	Nerve_Tibial//Skin_Sun_Exposed_Lower_leg//Artery_Tibial//Esophagus_Mucosa//Lung//Adipose_Subcutaneous//Skin_Not_Sun_Exposed_Suprapubic//Testis//Thyroid//Whole_Blood//Artery_Aorta//Esophagus_Muscularis//Muscle_Skeletal//Adipose_Visceral_Omentum//Esophagus_Gastroesophageal_Junction//Breast_Mammary_Tissue//Cells_Cultured_fibroblasts//Colon_Transverse//Heart_Left_Ventricle//Pancreas//Brain_Anterior_c…	45	43//37//24//15//9//8//8//6//6//5//4//4//3//2//2//2//2//1//1//1//1//1//1//1//1//1//1//1	HLA-DRB6//HLA-DQA2//HLA-DRB1//LY6G5B//CYP21A1P//HLA-DQB1-AS1//STK19B//C4A//SKIV2L//HLA-DQA1//HLA-DRA//HLA-S//MICB//C4B//PRRT1//TNXA//TSBP1-AS1//AGPAT1//BTNL2//HLA-DQB1//HLA-DQB2//HLA-DRB9//LY6G5C//MSH5//PBX2//STK19//TAP2//TSBP1	28		NA		0.394554	0.394317	0.395147	0.505022	0.50567	0.504298	5.3745e-44	3.94613e-32	1.57163e-13	0.00203353	0.00250343	-0.564096	0.00209751	0.00226233	0.00149958	-0.0333138	0.00195253	0.00237614	0.00181502	-0.00256835	0.00203292
6	31644000	rs760293	BAG6	T	C	14	188	318	265	274	227	chr6_31644000_T_C_b38	7//6//6//6//6//6//6//6//6//6//5//5//5//4//4//4//4//4//4//3//3//3//3//3//3//3//3//3//3//1//1//1	Thyroid//Adipose_Subcutaneous//Breast_Mammary_Tissue//Esophagus_Muscularis//Muscle_Skeletal//Nerve_Tibial//Pancreas//Skin_Sun_Exposed_Lower_leg//Testis//Whole_Blood//Adipose_Visceral_Omentum//Esophagus_Mucosa//Lung//Artery_Tibial//Colon_Sigmoid//Colon_Transverse//Heart_Left_Ventricle//Prostate//Skin_Not_Sun_Exposed_Suprapubic//Adrenal_Gland//Artery_Aorta//Artery_Coronary//Esophagus_Gastroesophage…	32	29//29//28//17//7//5//5//3//2//2//2//1//1//1//1	HLA-DRB1//HLA-DRB6//HLA-DRB5//DDX39B//NOTCH4//HLA-S//VARS1//HLA-DRA//HLA-B//HLA-C//PSORS1C1//AIF1//C4A//GPANK1//HLA-DQA1	15	chr6_31644000_T_C_b38	16//13//11//11//10//10//9//8//8//8//8//7//7//6//6//6//6//6//5//5//5//4//4//4//3//3//3//3//2//2//2//2//2//2//2//1//1//1//1//1//1//1//1//1	Nerve_Tibial//Skin_Sun_Exposed_Lower_leg//Adipose_Subcutaneous//Lung//Artery_Tibial//Thyroid//Skin_Not_Sun_Exposed_Suprapubic//Adipose_Visceral_Omentum//Cells_Cultured_fibroblasts//Esophagus_Mucosa//Whole_Blood//Colon_Sigmoid//Heart_Left_Ventricle//Breast_Mammary_Tissue//Esophagus_Gastroesophageal_Junction//Esophagus_Muscularis//Muscle_Skeletal//Testis//Artery_Aorta//Brain_Cerebellum//Pituitary//…	44	39//26//23//15//11//10//10//9//8//7//7//7//4//4//3//3//2//2//2//2//2//2//2//2//2//1//1//1//1//1//1//1//1//1//1//1//1//1//1	HLA-DRB5//HLA-DRB6//HCG27//XXbac-BPG181B23.7//CYP21A2//C4A//HLA-C//PRRT1//HLA-DRB9//ATF6B//BAG6//NOTCH4//HLA-S//PSORS1C2//DDAH2//XXbac-BPG299F13.17//AGPAT1//AIF1//C4B//HLA-B//HLA-DRB1//LST1//MPIG6B//PBX2//PRRC2A//AGER//ATP6V1G2//C6orf47//CCHCR1//CFB//DXO//GPANK1//HSPA1B//MICB//MIR6891//PSORS1C1//PSORS1C3//SAPCD1//XXbac-BPG248L24.12	39		NA		0.268564	0.273042	0.257366	0.18061	0.17952	0.181828	4.3267e-42	5.6789e-34	2.71545e-10	0.00225041	0.00130882	0.064739	0.00227284	0.00178784	0.00133982	0.0874009	0.00197472	0.00144091	0.00115842	0.0770773	0.00372487
6	31650984	rs3130050	BAG6	G	A	332	319	321	347	323	265	chr6_31650984_G_A_b38	10//8//8//7//7//7//7//6//6//6//6//6//6//6//6//6//5//5//5//5//5//5//5//4//4//4//4//4//4//4//3//3//3//3//3//3//3//3//3//2//1//1	Testis//Muscle_Skeletal//Thyroid//Adipose_Subcutaneous//Esophagus_Muscularis//Skin_Not_Sun_Exposed_Suprapubic//Whole_Blood//Adipose_Visceral_Omentum//Breast_Mammary_Tissue//Colon_Transverse//Heart_Left_Ventricle//Lung//Nerve_Tibial//Ovary//Pancreas//Skin_Sun_Exposed_Lower_leg//Artery_Aorta//Brain_Caudate_basal_ganglia//Esophagus_Mucosa//Heart_Atrial_Appendage//Prostate//Spleen//Stomach//Adrenal_G…	42	36//36//35//30//10//9//9//9//7//6//5//3//1//1//1//1//1//1//1	HLA-DRB1//HLA-DRB6//HLA-DRB5//DDX39B//HLA-B//HLA-C//HLA-S//NOTCH4//PSORS1C1//HLA-DRA//VARS1//BAG6//AGPAT1//AIF1//C4A//CCHCR1//HLA-DQA1//PRRC2A//PRRT1	19	chr6_31650984_G_A_b38	17//17//16//15//15//14//14//14//13//12//12//12//12//11//11//10//10//9//9//9//8//7//6//6//6//6//5//5//5//4//4//4//4//3//3//3//3//3//3//2//2//2//2//1//1//1//1//1	Artery_Tibial//Thyroid//Nerve_Tibial//Adipose_Subcutaneous//Lung//Skin_Not_Sun_Exposed_Suprapubic//Skin_Sun_Exposed_Lower_leg//Whole_Blood//Esophagus_Mucosa//Adipose_Visceral_Omentum//Breast_Mammary_Tissue//Cells_Cultured_fibroblasts//Esophagus_Muscularis//Muscle_Skeletal//Testis//Colon_Sigmoid//Heart_Left_Ventricle//Brain_Cerebellum//Esophagus_Gastroesophageal_Junction//Heart_Atrial_Appendage//A…	48	46//35//33//29//20//18//17//12//11//11//10//9//9//8//8//7//6//5//5//5//4//4//4//3//3//3//2//2//2//2//2//2//2//1//1//1//1//1//1//1//1//1//1//1//1//1//1	HLA-DRB5//HLA-DRB6//HCG27//LY6G5B//XXbac-BPG181B23.7//CYP21A2//HLA-C//C4A//HLA-DRB1//HLA-DRB9//PSORS1C2//HLA-B//PRRT1//HLA-S//NOTCH4//XXbac-BPG299F13.17//AGER//BAG6//LY6G5C//XXbac-BPG248L24.12//DDAH2//HCG22//PSORS1C1//CCHCR1//SKIV2L//TSBP1-AS1//AGPAT1//ATF6B//C4B//CFB//HSPA1B//HSPA1L//MICB//ATP6V1G2//C2//CLIC1//DXO//HCP5//LST1//LY6G6E//LY6G6F//MICA//MIR6891//MPIG6B//NEU1//PBX2//POU5F1	47		NA		0.232426	0.235274	0.225303	0.151091	0.149784	0.152553	8.2759e-41	2.36273e-32	1.13249e-10	0.00153362	0.00176644	0.258085	0.00140651	0.00175114	0.00119855	-0.00762689	0.00104441	0.00138014	0.000403798	0.00840436	0.00110105
6	32696222	rs6457620	NA	C	G	108	205	243	122	253	125	chr6_32696222_G_C_b38	8//8//7//7//7//7//7//7//7//7//7//6//6//6//6//6//6//6//6//6//5//5//5//5//5//5//5//4//4//3//3//3//2//2//2//2//2//2//2//2//2//1	Adrenal_Gland//Colon_Transverse//Adipose_Visceral_Omentum//Breast_Mammary_Tissue//Esophagus_Mucosa//Esophagus_Muscularis//Nerve_Tibial//Skin_Sun_Exposed_Lower_leg//Spleen//Stomach//Whole_Blood//Adipose_Subcutaneous//Artery_Aorta//Artery_Tibial//Heart_Atrial_Appendage//Heart_Left_Ventricle//Lung//Muscle_Skeletal//Skin_Not_Sun_Exposed_Suprapubic//Thyroid//Brain_Caudate_basal_ganglia//Brain_Cortex//…	42	34//34//32//31//30//22//10//6//1//1//1//1//1	HLA-DQB1//HLA-DQB2//HLA-DRB1//HLA-DRB6//HLA-DRB5//HLA-DQA2//HLA-DQA1//HLA-DRA//CYP21A1P//CYP21A2//HLA-DMA//HLA-DMB//XXbac-BPG254F23.7	13	chr6_32696222_G_C_b38	13//9//8//8//8//8//7//7//7//7//7//6//6//6//5//5//5//4//4//4//4//4//4//3//3//3//3//3//3//3//3//3//2//2//2//2//2//2//2//2//2//2//2//1//1//1	Skin_Sun_Exposed_Lower_leg//Skin_Not_Sun_Exposed_Suprapubic//Adipose_Subcutaneous//Artery_Tibial//Esophagus_Mucosa//Muscle_Skeletal//Esophagus_Muscularis//Lung//Nerve_Tibial//Thyroid//Whole_Blood//Artery_Aorta//Heart_Left_Ventricle//Testis//Colon_Sigmoid//Colon_Transverse//Heart_Atrial_Appendage//Adipose_Visceral_Omentum//Brain_Cortex//Breast_Mammary_Tissue//Esophagus_Gastroesophageal_Junction//P…	46	44//32//24//24//18//17//9//8//5//3//3//3//1//1//1//1//1//1//1//1	HLA-DQA2//HLA-DQB1-AS1//HLA-DQB1//HLA-DRB6//CYP21A1P//HLA-DQB2//HLA-DQA1//HLA-DRB1//PRRT1//ATF6B//C4A//HLA-DRB5//EHMT2//HLA-DMA//HLA-DRA//HLA-DRB9//MPIG6B//PBX2//RNF5//XXbac-BPG254F23.7	20		NA		0.37599	0.363825	0.406412	0.47804	0.478531	0.47749	4.64493e-38	2.5037e-34	1.68278e-06	0.00219071	0.00174667	-0.393622	0.00381203	0.00238713	0.00184907	0.0301934	0.00303173	0.00383088	0.00143919	-0.0203111	0.00376263
6	32289789	rs926070	TSBP1-AS1	G	A	40	217	171	223	244	115	chr6_32289789_G_A_b38	8//7//7//7//7//6//6//6//6//6//5//5//5//5//4//4//3//3//3//3//3//3//3//3//3//3//3//3//3//3//3//2//1//1	Whole_Blood//Adipose_Subcutaneous//Colon_Transverse//Esophagus_Muscularis//Thyroid//Adipose_Visceral_Omentum//Artery_Tibial//Nerve_Tibial//Skin_Not_Sun_Exposed_Suprapubic//Skin_Sun_Exposed_Lower_leg//Esophagus_Mucosa//Muscle_Skeletal//Spleen//Testis//Artery_Aorta//Colon_Sigmoid//Adrenal_Gland//Artery_Coronary//Brain_Hypothalamus//Breast_Mammary_Tissue//Heart_Atrial_Appendage//Heart_Left_Ventricle…	34	33//32//31//13//13//9//3//3//2//1//1//1//1	HLA-DRB1//HLA-DRB6//HLA-DRB5//HLA-DQB1//HLA-DQB2//HLA-DQA2//HLA-DQA1//NOTCH4//HLA-DRA//AGPAT1//AIF1//C4A//DDX39B	13	chr6_32289789_G_A_b38	9//9//9//9//8//8//8//7//7//6//6//6//5//5//4//4//4//3//3//3//3//3//3//3//3//2//2//2//2//2//2//2//2//2//2//2//1//1//1//1//1//1//1//1//1	Adipose_Subcutaneous//Nerve_Tibial//Testis//Whole_Blood//Lung//Skin_Not_Sun_Exposed_Suprapubic//Skin_Sun_Exposed_Lower_leg//Muscle_Skeletal//Thyroid//Adipose_Visceral_Omentum//Artery_Tibial//Esophagus_Mucosa//Colon_Transverse//Heart_Left_Ventricle//Artery_Aorta//Heart_Atrial_Appendage//Stomach//Adrenal_Gland//Brain_Cerebellum//Brain_Cortex//Breast_Mammary_Tissue//Cells_EBV-transformed_lymphocytes…	45	42//34//18//16//14//10//9//5//5//2//2//1//1//1//1//1//1//1//1//1//1//1//1	HLA-DRB5//HLA-DRB6//HLA-DQA2//HLA-DRB1//HLA-DQB1//HLA-DQB2//HLA-DRB9//HLA-DQB1-AS1//PRRT1//AGER//C4A//AGPAT1//C4B//CYP21A2//DDAH2//DXO//HLA-DOB//HLA-S//HNRNPA1P2//HSPA1B//RNF5//TAP1//TSBP1-AS1	23		NA		0.439851	0.442481	0.433276	0.340618	0.340561	0.340682	5.75944e-38	1.01206e-28	1.05087e-10	0.00300287	0.00221168	0.352338	0.00255109	0.00276752	0.00247216	0.0125781	0.00230601	0.0026668	0.00100696	0.0653106	0.0022305
6	32396039	rs2076530	BTNL2	C	T	120	181	276	266	62	122	chr6_32396039_T_C_b38	7//7//6//6//6//5//5//5//5//5//5//5//5//5//5//5//4//4//4//4//4//4//4//3//3//3//3//3//3//3//2	Esophagus_Mucosa//Thyroid//Esophagus_Muscularis//Muscle_Skeletal//Pituitary//Adipose_Visceral_Omentum//Artery_Aorta//Artery_Tibial//Breast_Mammary_Tissue//Colon_Transverse//Heart_Atrial_Appendage//Heart_Left_Ventricle//Nerve_Tibial//Skin_Not_Sun_Exposed_Suprapubic//Skin_Sun_Exposed_Lower_leg//Whole_Blood//Adipose_Subcutaneous//Adrenal_Gland//Colon_Sigmoid//Esophagus_Gastroesophageal_Junction//Liv…	31	30//30//29//20//19//6//2//1//1	HLA-DRB1//HLA-DRB6//HLA-DRB5//HLA-DQA1//HLA-DQA2//HLA-DRA//STK19B//LY6G5C//STK19	9	chr6_32396039_T_C_b38	12//11//9//7//7//7//6//6//6//6//6//5//4//4//4//4//4//4//4//3//3//3//3//3//3//3//3//2//2//2//2//2//2//2//2//1//1//1//1//1	Nerve_Tibial//Skin_Sun_Exposed_Lower_leg//Thyroid//Esophagus_Mucosa//Skin_Not_Sun_Exposed_Suprapubic//Testis//Adipose_Subcutaneous//Artery_Tibial//Esophagus_Muscularis//Lung//Whole_Blood//Muscle_Skeletal//Artery_Aorta//Breast_Mammary_Tissue//Colon_Transverse//Esophagus_Gastroesophageal_Junction//Heart_Left_Ventricle//Liver//Pancreas//Adipose_Visceral_Omentum//Brain_Anterior_cingulate_cortex_BA24/…	40	37//34//24//12//8//6//6//5//4//4//4//3//3//2//2//2//1//1//1//1//1	HLA-DRB6//HLA-DQA2//LY6G5B//HLA-DRB1//STK19B//C4A//CYP21A1P//NOTCH4//HLA-DRA//LY6G5C//SKIV2L//HLA-DQA1//PRRT1//CYP21A2//HLA-DQB1-AS1//HLA-DRB9//BTNL2//HCP5//STK19//TSBP1//TSBP1-AS1	21	C	0.0509	likely_benign	0.358168	0.357242	0.360485	0.457827	0.458023	0.457607	9.89517e-37	4.59089e-27	4.09831e-11	0.00227612	0.00181612	0.00182361	0.00346426	0.00219863	0.00110465	0.0402959	0.00196902	0.00283742	0.00212392	0.00656512	0.0022504
6	32459971	rs9268831	NA	T	C	254	307	194	291	276	196	chr6_32459971_C_T_b38	8//8//8//8//7//7//7//7//7//7//7//7//7//7//7//7//7//7//6//6//6//6//6//6//5//5//5//4//4//4//4//3//3//2//2//2//2//2//2//2//2//2//2//2//2//2//2	Colon_Transverse//Skin_Sun_Exposed_Lower_leg//Testis//Whole_Blood//Adipose_Visceral_Omentum//Artery_Aorta//Artery_Coronary//Breast_Mammary_Tissue//Esophagus_Mucosa//Esophagus_Muscularis//Heart_Atrial_Appendage//Heart_Left_Ventricle//Lung//Nerve_Tibial//Skin_Not_Sun_Exposed_Suprapubic//Spleen//Stomach//Thyroid//Adipose_Subcutaneous//Adrenal_Gland//Artery_Tibial//Colon_Sigmoid//Esophagus_Gastroesop…	47	46//46//29//29//27//27//16//7//2//1//1	HLA-DQB1//HLA-DQB2//HLA-DRB1//HLA-DRB6//HLA-DQA2//HLA-DRB5//HLA-DQA1//HLA-DRA//AIF1//AGPAT1//TSBP1	11	chr6_32459971_C_T_b38	14//14//13//12//11//10//10//10//10//9//9//9//9//9//9//8//8//7//7//7//6//6//6//6//6//6//5//5//5//5//5//5//5//5//5//4//4//4//4//4//4//4//3//3//3//3//3//3	Adipose_Subcutaneous//Thyroid//Nerve_Tibial//Artery_Tibial//Skin_Sun_Exposed_Lower_leg//Artery_Aorta//Lung//Muscle_Skeletal//Whole_Blood//Adipose_Visceral_Omentum//Breast_Mammary_Tissue//Esophagus_Mucosa//Heart_Atrial_Appendage//Heart_Left_Ventricle//Skin_Not_Sun_Exposed_Suprapubic//Colon_Transverse//Esophagus_Gastroesophageal_Junction//Brain_Caudate_basal_ganglia//Prostate//Testis//Brain_Nucleus…	48	47//44//42//38//32//28//19//15//12//8//7//6//5//4//3//3//2//2//1//1//1//1//1	HLA-DQA2//HLA-DQB2//HLA-DQB1//HLA-DRB1//HLA-DRB6//HLA-DQA1//HLA-DRB5//HLA-DQB1-AS1//HLA-DRB9//CYP21A1P//LY6G5B//PRRT1//BAG6//ATF6B//RNF5//SKIV2L//ATP6V1G2//CYP21A2//BTNL2//MSH5//NOTCH4//PBX2//TSBP1-AS1	23		NA		0.37797	0.371102	0.395147	0.477551	0.476693	0.478512	2.35922e-36	2.54964e-29	1.86605e-08	0.00218859	0.00176706	-0.0637533	0.00228961	0.00267823	0.00102771	-0.0328061	0.00176441	0.00223206	0.00121906	0.0143276	0.00199838
6	32438565	rs3129871	HLA-DRA	A	C	212	288	38	274	304	340	chr6_32438565_A_C_b38	8//8//8//7//7//7//6//6//5//5//5//5//4//4//4//4//4//4//4//4//3//3//3//3//3//3//3//3//3//3//3//3//3//3//3//3//2//2//2//1	Adipose_Subcutaneous//Thyroid//Whole_Blood//Esophagus_Mucosa//Lung//Skin_Sun_Exposed_Lower_leg//Esophagus_Muscularis//Skin_Not_Sun_Exposed_Suprapubic//Adipose_Visceral_Omentum//Artery_Aorta//Nerve_Tibial//Testis//Colon_Transverse//Heart_Atrial_Appendage//Heart_Left_Ventricle//Muscle_Skeletal//Pancreas//Pituitary//Stomach//Vagina//Adrenal_Gland//Artery_Coronary//Artery_Tibial//Brain_Caudate_basal_…	40	37//37//36//12//11//10//7//5//2//1//1//1//1//1//1//1	HLA-DRB1//HLA-DRB6//HLA-DRB5//HLA-DRA//HLA-DQB1//HLA-DQB2//STK19B//STK19//HLA-DQA1//AIF1//C4A//CYP21A1P//CYP21A2//HLA-DMA//HLA-DQA2//VARS1	16	chr6_32438565_A_C_b38	14//11//10//10//10//9//8//7//7//7//6//6//5//5//5//5//5//4//4//4//4//4//4//4//4//3//3//3//3//3//3//3//3//3//3//3//3//3//2//2//2//1//1//1//1//1//1	Adipose_Subcutaneous//Lung//Nerve_Tibial//Skin_Not_Sun_Exposed_Suprapubic//Whole_Blood//Testis//Artery_Tibial//Artery_Aorta//Skin_Sun_Exposed_Lower_leg//Thyroid//Adipose_Visceral_Omentum//Esophagus_Mucosa//Brain_Caudate_basal_ganglia//Cells_Cultured_fibroblasts//Cells_EBV-transformed_lymphocytes//Colon_Transverse//Muscle_Skeletal//Brain_Cerebellum//Brain_Putamen_basal_ganglia//Esophagus_Gastroeso…	47	44//40//25//17//17//15//11//7//7//4//3//3//3//3//3//2//2//2//2//1//1//1	HLA-DRB5//HLA-DRB6//HLA-DQB1-AS1//CYP21A2//HLA-DQB1//HLA-DRB9//C4A//HLA-DQA2//LY6G5B//STK19B//ATF6B//HLA-DQB2//HLA-DRB1//MICB//PRRT1//C4B//HLA-DQA1//STK19//TSBP1-AS1//HLA-DOB//PSMB9//TAP1	22		NA		0.454208	0.460499	0.438475	0.356899	0.355542	0.358416	4.47478e-36	6.05496e-30	2.96264e-08	0.00185831	0.00248201	0.496088	0.00220746	0.00338674	0.00275332	0.0484573	0.00190797	0.00323774	0.00142	0.0267554	0.00199695
6	32690533	rs9469220	NA	A	G	124	130	48	199	63	192	chr6_32690533_G_A_b38	8//8//8//7//7//6//6//5//5//5//5//5//4//4//4//4//3//3//3//3//2//2//2	Lung//Nerve_Tibial//Skin_Sun_Exposed_Lower_leg//Adipose_Subcutaneous//Whole_Blood//Esophagus_Muscularis//Skin_Not_Sun_Exposed_Suprapubic//Adipose_Visceral_Omentum//Artery_Tibial//Esophagus_Mucosa//Heart_Left_Ventricle//Thyroid//Colon_Transverse//Heart_Atrial_Appendage//Muscle_Skeletal//Stomach//Artery_Aorta//Breast_Mammary_Tissue//Colon_Sigmoid//Esophagus_Gastroesophageal_Junction//Brain_Cortex//…	23	20//20//20//14//13//5//5//4//2//2//1//1//1//1	HLA-DRB1//HLA-DRB5//HLA-DRB6//HLA-DQB1//HLA-DQB2//HLA-DOB//HLA-DRA//TAP2//HLA-DQA1//HLA-DQA2//CYP21A1P//CYP21A2//HLA-DMA//NOTCH4	14	chr6_32690533_G_A_b38	13//10//10//10//7//7//7//6//6//6//6//5//5//5//4//4//4//4//4//4//3//3//3//2//2//2//2//2//2//2//2//2//2//1//1//1//1//1//1//1//1	Nerve_Tibial//Adipose_Subcutaneous//Thyroid//Whole_Blood//Artery_Tibial//Esophagus_Mucosa//Skin_Sun_Exposed_Lower_leg//Breast_Mammary_Tissue//Heart_Atrial_Appendage//Lung//Muscle_Skeletal//Artery_Aorta//Pituitary//Skin_Not_Sun_Exposed_Suprapubic//Adipose_Visceral_Omentum//Adrenal_Gland//Colon_Transverse//Esophagus_Muscularis//Heart_Left_Ventricle//Testis//Brain_Cortex//Brain_Nucleus_accumbens_bas…	41	34//22//22//18//13//11//10//9//6//4//4//2//2//1//1//1//1//1//1//1	HLA-DQB1-AS1//HLA-DOB//HLA-DQB1//HLA-DQB2//CYP21A1P//HLA-DRB1//HLA-DQA2//HLA-DRB6//TAP2//STK19B//TNXA//MSH5//PRRT1//C4A//C4B//HLA-DQA1//HLA-DRB9//NOTCH4//XXbac-BPG254F23.7//ZBTB22	20		NA		0.385891	0.38115	0.397747	0.483901	0.485304	0.482332	3.57736e-35	1.94013e-28	1.11971e-08	0.0020917	0.00174329	-0.255866	0.00187813	0.00331057	0.00263939	-0.0628272	0.00246768	0.00374219	0.00111303	-0.0472023	0.00315606
6	32461866	rs9268853	NA	C	T	115	290	253	196	159	159	chr6_32461866_T_C_b38	8//8//8//8//8//8//8//7//7//7//7//7//7//7//7//7//7//7//7//7//7//7//7//6//6//6//5//5//4//4//4//4//4//4//4//4//4//3//2//2//2//2//2//2//2//1//1	Artery_Aorta//Colon_Transverse//Esophagus_Mucosa//Esophagus_Muscularis//Heart_Atrial_Appendage//Thyroid//Whole_Blood//Adipose_Visceral_Omentum//Adrenal_Gland//Artery_Coronary//Artery_Tibial//Brain_Hypothalamus//Breast_Mammary_Tissue//Colon_Sigmoid//Esophagus_Gastroesophageal_Junction//Heart_Left_Ventricle//Muscle_Skeletal//Nerve_Tibial//Pituitary//Prostate//Skin_Not_Sun_Exposed_Suprapubic//Skin_S…	47	40//38//38//37//31//30//30//4//2//1	HLA-DQA1//HLA-DQB1//HLA-DQB2//HLA-DQA2//HLA-DRB5//HLA-DRB1//HLA-DRB6//HLA-DRA//STK19B//AIF1	10	chr6_32461866_T_C_b38	12//12//11//10//10//10//9//8//8//8//8//8//8//7//7//7//7//7//7//7//7//7//6//6//6//6//6//6//6//6//5//5//5//5//4//4//4//4//4//4//4//4//4//4//4//3//3//2	Adipose_Subcutaneous//Skin_Sun_Exposed_Lower_leg//Nerve_Tibial//Esophagus_Muscularis//Thyroid//Whole_Blood//Skin_Not_Sun_Exposed_Suprapubic//Adipose_Visceral_Omentum//Artery_Tibial//Esophagus_Mucosa//Lung//Muscle_Skeletal//Testis//Artery_Aorta//Artery_Coronary//Breast_Mammary_Tissue//Colon_Transverse//Heart_Atrial_Appendage//Heart_Left_Ventricle//Pancreas//Prostate//Stomach//Brain_Cortex//Brain_H…	48	48//48//41//40//33//29//28//10//7//5//4//4//2//2//1//1//1//1	HLA-DQA2//HLA-DRB6//HLA-DQB1//HLA-DRB1//HLA-DQA1//HLA-DQB2//HLA-DQB1-AS1//CYP21A1P//HLA-DRB9//MICB//HLA-DRA//STK19B//AGER//PRRT1//BTNL2//HLA-DOB//HLA-DRB5//TSBP1-AS1	18		NA		0.270545	0.272003	0.266898	0.358834	0.358554	0.359146	3.60865e-32	2.16533e-22	3.82632e-11	0.00190585	0.00120738	-0.201747	0.00225154	0.00234345	0.00131005	-0.0653006	0.00249988	0.00233852	0.00127642	-0.0266744	0.00232321
6	32441753	rs3129882	HLA-DRA	G	A	179	204	304	192	262	281	chr6_32441753_G_A_b38	8//7//7//7//6//5//5//5//5//5//5//5//5//4//4//4//3//3//3//3//3//3//3//3//3//3//3//3//3//3//3//3//3//3//3//3//2//1	Thyroid//Artery_Aorta//Esophagus_Mucosa//Muscle_Skeletal//Whole_Blood//Adipose_Subcutaneous//Adipose_Visceral_Omentum//Artery_Tibial//Breast_Mammary_Tissue//Esophagus_Muscularis//Nerve_Tibial//Skin_Not_Sun_Exposed_Suprapubic//Skin_Sun_Exposed_Lower_leg//Colon_Transverse//Pituitary//Prostate//Adrenal_Gland//Artery_Coronary//Brain_Amygdala//Brain_Cortex//Brain_Hippocampus//Brain_Hypothalamus//Brain…	38	37//37//36//10//9//4//4//4//2//1//1//1//1//1//1//1	HLA-DRB1//HLA-DRB6//HLA-DRB5//HLA-DQA1//HLA-DQA2//DDX39B//HLA-DRA//STK19B//BAG6//C4A//GPANK1//HLA-DPB2//LSM2//PRRC2A//STK19//VARS1	16	chr6_32441753_G_A_b38	9//7//7//6//6//6//6//6//6//5//5//4//4//3//3//3//3//3//3//3//2//2//2//2//2//2//2//2//2//2//2//2//2//2//2//2//1//1//1//1//1//1//1//1//1//1	Whole_Blood//Esophagus_Muscularis//Nerve_Tibial//Adipose_Subcutaneous//Esophagus_Mucosa//Lung//Muscle_Skeletal//Skin_Sun_Exposed_Lower_leg//Thyroid//Adipose_Visceral_Omentum//Skin_Not_Sun_Exposed_Suprapubic//Breast_Mammary_Tissue//Heart_Left_Ventricle//Artery_Aorta//Artery_Tibial//Cells_Cultured_fibroblasts//Esophagus_Gastroesophageal_Junction//Pancreas//Stomach//Testis//Adrenal_Gland//Artery_Cor…	46	44//29//16//10//6//6//6//4//3//2//2//2//2//2//1//1//1//1//1//1	HLA-DRB6//HLA-DRB5//HLA-DQA2//HLA-DQB1-AS1//C4A//HLA-DRA//LY6G5B//AGER//LY6G5C//C4B//CYP21A2//HLA-DQA1//HLA-DRB1//HLA-DRB9//BTNL2//HLA-DOB//HLA-DQB1//MICB//RNF5//TSBP1-AS1	20		NA		0.477475	0.476091	0.480936	0.386098	0.384602	0.38777	2.71259e-31	9.5869e-23	1.84831e-10	0.00193298	0.00167982	-0.606859	0.00165351	0.00198008	0.00223025	-0.0531783	0.00252953	0.00249946	0.000852473	-0.0157905	0.00241039
6	32400310	rs3817963	BTNL2	C	T	121	273	325	312	178	285	chr6_32400310_T_C_b38	8//8//7//7//7//7//6//5//5//5//5//5//4//4//4//4//4//4//4//4//4//4//4//3//3//2//2//2//2//2//2//2//2//2//1//1//1	Esophagus_Muscularis//Whole_Blood//Artery_Aorta//Heart_Left_Ventricle//Muscle_Skeletal//Nerve_Tibial//Thyroid//Colon_Transverse//Esophagus_Gastroesophageal_Junction//Esophagus_Mucosa//Heart_Atrial_Appendage//Testis//Adipose_Visceral_Omentum//Adrenal_Gland//Artery_Coronary//Artery_Tibial//Brain_Anterior_cingulate_cortex_BA24//Breast_Mammary_Tissue//Colon_Sigmoid//Pancreas//Skin_Not_Sun_Exposed_Sup…	37	33//33//25//25//8//7//7//4//1//1//1//1	HLA-DQA1//HLA-DQA2//HLA-DQB1//HLA-DQB2//HLA-DRB1//HLA-DRB5//HLA-DRB6//HLA-DRA//AIF1//STK19B//TSBP1//TSBP1-AS1	12	chr6_32400310_T_C_b38	13//10//9//9//9//9//9//8//8//7//7//7//7//6//6//6//5//5//5//5//5//5//5//4//4//4//4//4//4//4//4//3//3//3//3//3//3//3//3//3//3//3//3//3//2//2//2//2//1	Adipose_Subcutaneous//Nerve_Tibial//Artery_Tibial//Esophagus_Muscularis//Skin_Sun_Exposed_Lower_leg//Thyroid//Whole_Blood//Artery_Aorta//Skin_Not_Sun_Exposed_Suprapubic//Esophagus_Mucosa//Lung//Muscle_Skeletal//Testis//Adipose_Visceral_Omentum//Breast_Mammary_Tissue//Stomach//Brain_Caudate_basal_ganglia//Colon_Sigmoid//Colon_Transverse//Heart_Left_Ventricle//Pancreas//Prostate//Spleen//Brain_Amyg…	49	48//45//35//27//20//19//10//8//4//4//4//4//2//2//2//2//2//1//1//1//1//1//1//1	HLA-DQA2//HLA-DRB6//HLA-DRB1//HLA-DQB2//HLA-DQB1//HLA-DQA1//CYP21A1P//HLA-DRB9//ATP6V1G2//HLA-DOB//LY6G5B//STK19B//BAG6//BTNL2//HLA-DQB1-AS1//HLA-DRA//SKIV2L//C2//HLA-DRB5//NOTCH4//PRRT1//STK19//TSBP1//TSBP1-AS1	24		NA		0.225	0.226265	0.221837	0.308025	0.306614	0.309603	3.42839e-31	2.80291e-21	4.9204e-11	0.00220154	0.00240577	-0.0854651	0.00175194	0.00170485	0.000642865	-0.0177111	0.0014733	0.00206937	0.00301448	-0.0578405	0.00182705
6	3840439	DRB4_9901	DRB4_9901			358	248	331	236	51	264				0			0				0			0		NA		0.736881	0.735967	0.739168	0.651286	0.652061	0.650418	9.27071e-31	2.06593e-21	1.54964e-10	0.00202545	0.0021015	0.425126	0.001552	0.00163741	0.00106507	-0.0135985	0.00217594	0.00197582	0.000703804	0.0305948	0.00192674
6	32373696	rs9268403	TSBP1	C	T	267	353	346	338	134	176	chr6_32373696_T_C_b38	8//8//8//8//7//7//7//7//7//7//6//6//5//5//5//5//5//5//4//4//4//4//4//4//4//2//2//2//2//2//2//2//2//2//1//1//1	Esophagus_Mucosa//Esophagus_Muscularis//Thyroid//Whole_Blood//Artery_Aorta//Heart_Left_Ventricle//Muscle_Skeletal//Nerve_Tibial//Skin_Not_Sun_Exposed_Suprapubic//Skin_Sun_Exposed_Lower_leg//Adipose_Subcutaneous//Lung//Artery_Tibial//Colon_Transverse//Esophagus_Gastroesophageal_Junction//Heart_Atrial_Appendage//Stomach//Testis//Adipose_Visceral_Omentum//Adrenal_Gland//Artery_Coronary//Breast_Mamma…	37	33//32//25//25//14//14//13//4//1//1//1//1//1	HLA-DQA1//HLA-DQA2//HLA-DQB1//HLA-DQB2//HLA-DRB1//HLA-DRB6//HLA-DRB5//HLA-DRA//AIF1//MICA//STK19B//TSBP1//TSBP1-AS1	13	chr6_32373696_T_C_b38	12//10//10//9//9//9//9//8//8//7//7//7//7//6//6//6//6//6//5//5//5//5//5//4//4//4//4//4//4//4//4//4//3//3//3//3//3//3//3//3//3//3//3//3//2//2//2//2//1	Adipose_Subcutaneous//Nerve_Tibial//Whole_Blood//Artery_Tibial//Esophagus_Muscularis//Skin_Sun_Exposed_Lower_leg//Thyroid//Artery_Aorta//Testis//Esophagus_Mucosa//Lung//Muscle_Skeletal//Skin_Not_Sun_Exposed_Suprapubic//Adipose_Visceral_Omentum//Breast_Mammary_Tissue//Heart_Left_Ventricle//Prostate//Stomach//Brain_Caudate_basal_ganglia//Brain_Cerebellar_Hemisphere//Colon_Transverse//Pancreas//Sple…	49	48//45//35//27//22//21//9//8//5//4//4//4//3//2//2//2//2//2//1//1//1	HLA-DQA2//HLA-DRB6//HLA-DRB1//HLA-DQB2//HLA-DQB1//HLA-DQA1//CYP21A1P//HLA-DRB9//HLA-DOB//ATP6V1G2//LY6G5B//STK19B//SKIV2L//BAG6//BTNL2//HLA-DQB1-AS1//HLA-DRA//STK19//NOTCH4//TSBP1//TSBP1-AS1	21		NA		0.222277	0.222453	0.221837	0.303917	0.302427	0.305584	1.92005e-30	2.90115e-21	2.9357e-10	0.00181171	0.000337784	-0.323751	0.00240986	0.00142796	0.000421217	-0.00660141	0.001163	0.00182081	0.000527203	-0.0370818	0.00252194
6	32377275	rs9268429	TSBP1-AS1	G	A	282	324	348	310	240	244	chr6_32377275_A_G_b38	8//8//8//8//7//7//7//7//7//7//6//5//5//5//5//5//5//4//4//4//4//4//2//2//2//2//2//2//2//2//2//2//2//1//1//1//1	Esophagus_Mucosa//Esophagus_Muscularis//Thyroid//Whole_Blood//Artery_Aorta//Heart_Left_Ventricle//Muscle_Skeletal//Nerve_Tibial//Skin_Not_Sun_Exposed_Suprapubic//Skin_Sun_Exposed_Lower_leg//Lung//Adipose_Subcutaneous//Colon_Transverse//Esophagus_Gastroesophageal_Junction//Heart_Atrial_Appendage//Stomach//Testis//Adipose_Visceral_Omentum//Adrenal_Gland//Artery_Tibial//Breast_Mammary_Tissue//Colon_…	37	32//32//22//22//13//13//13//4//1//1//1//1//1	HLA-DQA1//HLA-DQA2//HLA-DQB1//HLA-DQB2//HLA-DRB1//HLA-DRB5//HLA-DRB6//HLA-DRA//AIF1//MICA//STK19B//TSBP1//TSBP1-AS1	13	chr6_32377275_A_G_b38	13//11//10//9//9//9//8//8//8//8//7//7//7//7//6//6//5//5//5//5//5//5//5//5//4//4//4//4//4//4//4//4//3//3//3//3//3//3//3//3//3//3//3//3//2//2//2//2//1	Adipose_Subcutaneous//Nerve_Tibial//Skin_Sun_Exposed_Lower_leg//Artery_Tibial//Esophagus_Muscularis//Whole_Blood//Artery_Aorta//Skin_Not_Sun_Exposed_Suprapubic//Testis//Thyroid//Breast_Mammary_Tissue//Esophagus_Mucosa//Lung//Muscle_Skeletal//Adipose_Visceral_Omentum//Stomach//Brain_Caudate_basal_ganglia//Brain_Cerebellar_Hemisphere//Colon_Transverse//Heart_Atrial_Appendage//Heart_Left_Ventricle//…	49	48//45//35//27//21//20//9//8//6//5//4//4//3//2//2//2//2//2//1//1//1//1//1	HLA-DQA2//HLA-DRB6//HLA-DRB1//HLA-DQB2//HLA-DQA1//HLA-DQB1//CYP21A1P//HLA-DRB9//SKIV2L//HLA-DOB//ATP6V1G2//LY6G5B//STK19B//BAG6//BTNL2//HLA-DQB1-AS1//HLA-DRA//STK19//C2//NOTCH4//PRRT1//TSBP1//TSBP1-AS1	23		NA		0.222277	0.222453	0.221837	0.303892	0.302391	0.305571	1.92203e-30	3.48305e-21	2.93788e-10	0.00208794	0.000663126	-0.0347679	0.00184832	0.00141456	0.000500586	-0.00660141	0.00150534	0.0019845	0.000204182	-0.0318093	0.00147981
6	32375909	rs9268418	TSBP1-AS1	C	T	283	357	334	346	142	225	chr6_32375909_T_C_b38	8//8//8//8//7//7//7//7//7//7//6//5//5//5//5//5//5//4//4//4//4//4//2//2//2//2//2//2//2//2//2//2//2//1//1//1//1	Esophagus_Mucosa//Esophagus_Muscularis//Thyroid//Whole_Blood//Artery_Aorta//Heart_Left_Ventricle//Muscle_Skeletal//Nerve_Tibial//Skin_Not_Sun_Exposed_Suprapubic//Skin_Sun_Exposed_Lower_leg//Lung//Adipose_Subcutaneous//Colon_Transverse//Esophagus_Gastroesophageal_Junction//Heart_Atrial_Appendage//Stomach//Testis//Adipose_Visceral_Omentum//Adrenal_Gland//Artery_Tibial//Breast_Mammary_Tissue//Colon_…	37	32//32//22//22//13//13//13//4//1//1//1//1//1	HLA-DQA1//HLA-DQA2//HLA-DQB1//HLA-DQB2//HLA-DRB1//HLA-DRB5//HLA-DRB6//HLA-DRA//AIF1//MICA//STK19B//TSBP1//TSBP1-AS1	13	chr6_32375909_T_C_b38	13//11//10//9//9//9//8//8//8//8//7//7//7//7//6//6//5//5//5//5//5//5//5//5//4//4//4//4//4//4//4//4//3//3//3//3//3//3//3//3//3//3//3//3//2//2//2//2//1	Adipose_Subcutaneous//Nerve_Tibial//Skin_Sun_Exposed_Lower_leg//Artery_Tibial//Esophagus_Muscularis//Whole_Blood//Artery_Aorta//Skin_Not_Sun_Exposed_Suprapubic//Testis//Thyroid//Breast_Mammary_Tissue//Esophagus_Mucosa//Lung//Muscle_Skeletal//Adipose_Visceral_Omentum//Stomach//Brain_Caudate_basal_ganglia//Brain_Cerebellar_Hemisphere//Colon_Transverse//Heart_Atrial_Appendage//Heart_Left_Ventricle//…	49	48//45//35//27//21//20//9//8//6//5//4//4//3//2//2//2//2//2//1//1//1//1//1	HLA-DQA2//HLA-DRB6//HLA-DRB1//HLA-DQB2//HLA-DQA1//HLA-DQB1//CYP21A1P//HLA-DRB9//SKIV2L//HLA-DOB//ATP6V1G2//LY6G5B//STK19B//BAG6//BTNL2//HLA-DQB1-AS1//HLA-DRA//STK19//C2//NOTCH4//PRRT1//TSBP1//TSBP1-AS1	23		NA		0.222277	0.222453	0.221837	0.30388	0.302379	0.305558	1.92414e-30	3.48052e-21	3.54645e-10	0.00203529	0.00047872	-0.0347679	0.00206397	0.00160689	0.0003086	-0.00660141	0.00106177	0.00205204	0.000726305	-0.0318093	0.00144031
6	32396067	rs9268480	BTNL2	T	C	309	337	354	325	103	119	chr6_32396067_C_T_b38	8//8//8//7//7//7//7//7//7//6//6//5//5//5//5//5//5//4//4//4//4//4//4//4//3//2//2//2//2//2//2//2//2//2//1//1//1	Esophagus_Muscularis//Thyroid//Whole_Blood//Artery_Aorta//Heart_Left_Ventricle//Muscle_Skeletal//Nerve_Tibial//Skin_Not_Sun_Exposed_Suprapubic//Skin_Sun_Exposed_Lower_leg//Adipose_Subcutaneous//Lung//Colon_Transverse//Esophagus_Gastroesophageal_Junction//Esophagus_Mucosa//Heart_Atrial_Appendage//Stomach//Testis//Adipose_Visceral_Omentum//Adrenal_Gland//Artery_Coronary//Artery_Tibial//Breast_Mamma…	37	33//32//25//25//12//12//12//4//1//1//1//1//1	HLA-DQA1//HLA-DQA2//HLA-DQB1//HLA-DQB2//HLA-DRB1//HLA-DRB5//HLA-DRB6//HLA-DRA//AIF1//MICA//STK19B//TSBP1//TSBP1-AS1	13	chr6_32396067_C_T_b38	12//10//10//9//9//9//9//8//8//7//7//7//7//6//6//6//6//6//5//5//5//5//5//4//4//4//4//4//4//4//4//4//3//3//3//3//3//3//3//3//3//3//3//3//2//2//2//2//1	Adipose_Subcutaneous//Nerve_Tibial//Whole_Blood//Artery_Tibial//Esophagus_Muscularis//Skin_Sun_Exposed_Lower_leg//Thyroid//Artery_Aorta//Testis//Esophagus_Mucosa//Lung//Muscle_Skeletal//Skin_Not_Sun_Exposed_Suprapubic//Adipose_Visceral_Omentum//Breast_Mammary_Tissue//Heart_Left_Ventricle//Prostate//Stomach//Brain_Caudate_basal_ganglia//Brain_Cerebellar_Hemisphere//Colon_Transverse//Pancreas//Sple…	49	48//45//35//27//22//21//9//8//5//4//4//4//3//2//2//2//2//2//1//1//1	HLA-DQA2//HLA-DRB6//HLA-DRB1//HLA-DQB2//HLA-DQB1//HLA-DQA1//CYP21A1P//HLA-DRB9//HLA-DOB//ATP6V1G2//LY6G5B//STK19B//SKIV2L//BAG6//BTNL2//HLA-DQB1-AS1//HLA-DRA//STK19//NOTCH4//TSBP1//TSBP1-AS1	21		NA		0.222525	0.2228	0.221837	0.303955	0.302462	0.305624	2.88253e-30	4.31529e-21	2.92982e-10	0.00222498	0.000438448	0.214839	0.00219942	0.00130265	0.000509677	8.80659e-05	0.00131591	0.00227314	0.000253232	-0.0281839	0.00181839
6	32406845	rs3763307	BTNL2	T	A	334	342	320	320	327	110	chr6_32406845_A_T_b38	8//8//8//7//7//7//7//7//7//6//6//5//5//5//5//5//4//4//4//4//4//4//4//4//3//2//2//2//2//2//2//2//2//2//1//1//1	Esophagus_Muscularis//Thyroid//Whole_Blood//Artery_Aorta//Heart_Left_Ventricle//Muscle_Skeletal//Nerve_Tibial//Skin_Not_Sun_Exposed_Suprapubic//Skin_Sun_Exposed_Lower_leg//Adipose_Subcutaneous//Lung//Colon_Transverse//Esophagus_Gastroesophageal_Junction//Esophagus_Mucosa//Heart_Atrial_Appendage//Testis//Adipose_Visceral_Omentum//Adrenal_Gland//Artery_Coronary//Artery_Tibial//Breast_Mammary_Tissue…	37	33//32//25//25//12//12//12//4//1//1//1//1	HLA-DQA1//HLA-DQA2//HLA-DQB1//HLA-DQB2//HLA-DRB1//HLA-DRB5//HLA-DRB6//HLA-DRA//AIF1//STK19B//TSBP1//TSBP1-AS1	12	chr6_32406845_A_T_b38	12//10//10//9//9//9//9//8//8//7//7//7//7//6//6//6//6//6//5//5//5//5//5//4//4//4//4//4//4//4//4//4//3//3//3//3//3//3//3//3//3//3//3//3//2//2//2//2//1	Adipose_Subcutaneous//Nerve_Tibial//Whole_Blood//Artery_Tibial//Esophagus_Muscularis//Skin_Sun_Exposed_Lower_leg//Thyroid//Artery_Aorta//Testis//Esophagus_Mucosa//Lung//Muscle_Skeletal//Skin_Not_Sun_Exposed_Suprapubic//Adipose_Visceral_Omentum//Breast_Mammary_Tissue//Heart_Left_Ventricle//Prostate//Stomach//Brain_Caudate_basal_ganglia//Brain_Cerebellar_Hemisphere//Colon_Transverse//Pancreas//Sple…	49	48//45//35//27//22//21//9//8//5//4//4//4//3//2//2//2//2//2//1//1//1	HLA-DQA2//HLA-DRB6//HLA-DRB1//HLA-DQB2//HLA-DQB1//HLA-DQA1//CYP21A1P//HLA-DRB9//HLA-DOB//ATP6V1G2//LY6G5B//STK19B//SKIV2L//BAG6//BTNL2//HLA-DQB1-AS1//HLA-DRA//STK19//NOTCH4//TSBP1//TSBP1-AS1	21		NA		0.22302	0.223493	0.221837	0.304174	0.302735	0.305783	4.45213e-30	7.94206e-21	2.91629e-10	0.00205534	0.000398419	0.195444	0.00146947	0.0017526	0.000558083	-0.00313069	0.001352	0.00177278	2.32491e-11	-0.0262883	0.00142548
6	31857051	rs9267649	NA	A	G	100	301	235	334	216	160	chr6_31857051_A_G_b38	10//9//9//9//9//8//8//8//7//7//6//6//6//6//6//5//5//5//5//5//5//5//5//5//4//4//4//4//3//3//3//3//3//3//3//3//3//3//3//3//2//1//1	Whole_Blood//Adipose_Subcutaneous//Esophagus_Mucosa//Muscle_Skeletal//Skin_Sun_Exposed_Lower_leg//Breast_Mammary_Tissue//Esophagus_Muscularis//Thyroid//Skin_Not_Sun_Exposed_Suprapubic//Testis//Colon_Sigmoid//Colon_Transverse//Heart_Left_Ventricle//Nerve_Tibial//Pancreas//Adipose_Visceral_Omentum//Adrenal_Gland//Artery_Aorta//Artery_Tibial//Heart_Atrial_Appendage//Lung//Ovary//Prostate//Spleen//Ar…	43	39//39//38//29//9//9//8//6//6//5//5//4//4//3//2//1//1//1//1//1//1//1//1//1	HLA-DRB1//HLA-DRB6//HLA-DRB5//DDX39B//HLA-DQB1//HLA-DQB2//NOTCH4//BAG6//HLA-DRA//MICA//VARS1//HLA-B//HLA-S//HLA-C//HLA-DQA1//C4A//CYP21A1P//CYP21A2//HLA-DQA2//PRRC2A//PRRT1//PSORS1C1//SNHG32//STK19B	24	chr6_31857051_A_G_b38	20//18//18//15//15//14//13//13//13//12//12//11//11//11//10//10//10//10//9//9//7//7//7//5//5//4//4//4//4//4//4//4//3//3//3//3//3//3//2//2//2//2//2//2//1//1//1	Nerve_Tibial//Adipose_Subcutaneous//Whole_Blood//Lung//Thyroid//Artery_Tibial//Esophagus_Mucosa//Muscle_Skeletal//Skin_Sun_Exposed_Lower_leg//Heart_Left_Ventricle//Skin_Not_Sun_Exposed_Suprapubic//Adipose_Visceral_Omentum//Cells_Cultured_fibroblasts//Esophagus_Muscularis//Artery_Aorta//Breast_Mammary_Tissue//Colon_Transverse//Testis//Esophagus_Gastroesophageal_Junction//Heart_Atrial_Appendage//Br…	47	46//31//28//26//25//17//15//14//14//13//12//11//9//8//8//8//7//6//5//4//3//3//3//2//2//2//2//2//2//1//1//1//1//1//1//1//1//1//1//1//1//1//1//1//1//1//1	HLA-DRB5//LY6G5B//HCG27//HLA-DRB6//CYP21A2//MICB//HLA-DQB2//C4A//HLA-DQB1//HLA-DRB9//HLA-C//HLA-DQB1-AS1//PRRT1//HCG22//HLA-DQA2//HLA-DRB1//ATF6B//SKIV2L//BAG6//XXbac-BPG248L24.12//DDAH2//LY6G5C//TNXA//AGPAT1//C4B//CCHCR1//CFB//HSPA1L//PSMB9//AIF1//DXO//HLA-B//HLA-DOB//LSM2//LST1//LY6G6C//LY6G6E//MPIG6B//POU5F1//PSORS1C1//PSORS1C2//PSORS1C3//SNHG32//STK19//TSBP1-AS1//XXbac-BPG299F13.17//ZBTB12	47		NA		0.263614	0.271656	0.243501	0.189796	0.189341	0.190304	1.12498e-29	4.04814e-26	9.77413e-06	0.00222894	0.000957016	-0.777981	0.0013972	0.00241704	0.000549072	-0.0320798	0.00121232	0.00195609	0.00160962	-0.0800178	0.00177823
6	31810495	rs2227956	HSPA1L	G	A	138	336	240	340	344	205	chr6_31810495_G_A_b38	10//9//9//9//8//8//8//7//7//6//6//6//6//6//6//6//5//5//5//5//5//5//5//5//5//4//4//4//4//4//4//4//3//3//3//3//2//2//1//1//1	Whole_Blood//Adipose_Subcutaneous//Esophagus_Mucosa//Muscle_Skeletal//Breast_Mammary_Tissue//Skin_Sun_Exposed_Lower_leg//Thyroid//Skin_Not_Sun_Exposed_Suprapubic//Testis//Colon_Sigmoid//Colon_Transverse//Esophagus_Muscularis//Heart_Left_Ventricle//Lung//Nerve_Tibial//Pancreas//Adipose_Visceral_Omentum//Adrenal_Gland//Artery_Aorta//Artery_Coronary//Artery_Tibial//Esophagus_Gastroesophageal_Junctio…	41	36//36//36//33//9//9//8//6//6//5//4//3//3//3//2//1//1//1//1//1//1//1//1//1//1	HLA-DRB1//HLA-DRB5//HLA-DRB6//DDX39B//HLA-DQB1//HLA-DQB2//NOTCH4//HLA-DRA//MICA//VARS1//BAG6//HLA-B//HLA-C//HLA-S//HLA-DQA1//C4A//CYP21A1P//CYP21A2//HLA-DQA2//LST1//PRRC2A//PRRT1//PSORS1C1//SNHG32//STK19B	25	chr6_31810495_G_A_b38	18//18//17//16//14//14//13//13//13//12//12//12//11//11//10//10//10//9//9//9//7//7//6//6//5//5//4//4//4//4//3//3//3//3//3//3//3//3//2//2//2//2//2//2//1//1//1	Adipose_Subcutaneous//Nerve_Tibial//Whole_Blood//Artery_Tibial//Lung//Thyroid//Esophagus_Mucosa//Muscle_Skeletal//Skin_Sun_Exposed_Lower_leg//Esophagus_Muscularis//Heart_Left_Ventricle//Skin_Not_Sun_Exposed_Suprapubic//Adipose_Visceral_Omentum//Colon_Transverse//Artery_Aorta//Esophagus_Gastroesophageal_Junction//Testis//Breast_Mammary_Tissue//Cells_Cultured_fibroblasts//Heart_Atrial_Appendage//Co…	47	46//32//29//27//23//17//16//14//13//13//12//11//10//8//7//7//6//5//4//3//3//3//3//3//2//2//2//2//2//2//1//1//1//1//1//1//1//1//1//1//1//1//1//1//1	HLA-DRB5//LY6G5B//HCG27//HLA-DRB6//CYP21A2//MICB//HLA-DQB2//HLA-DQB1//HLA-C//HLA-DRB9//HLA-DQB1-AS1//C4A//PRRT1//HCG22//ATF6B//HLA-DQA2//BAG6//SKIV2L//HLA-DRB1//CCHCR1//DDAH2//LY6G5C//TNXA//XXbac-BPG248L24.12//AGPAT1//C4B//CFB//HSPA1L//XXbac-BPG181B23.7//XXbac-BPG299F13.17//AIF1//DXO//HLA-B//LSM2//LY6G6C//LY6G6E//MPIG6B//POU5F1//PSORS1C1//PSORS1C2//PSORS1C3//SNHG32//STK19//TSBP1-AS1//ZBTB12	45	A	0.0636	likely_benign	0.266337	0.273042	0.249567	0.192651	0.192093	0.193275	2.89438e-29	4.37347e-25	3.1874e-06	0.00242688	0.000905999	0.383082	0.00123478	0.00239488	0.00114278	-0.0485028	0.00113666	0.00200683	0.00069659	-0.0794619	0.00154263
6	32430898	rs7756262	NA	A	T	236	236	271	189	237	317	chr6_32430898_T_A_b38	10//9//9//9//9//9//9//8//8//7//7//7//7//6//6//5//4//4//4//4//4//4//4//4//4//3//3//3//3//3//2//2//2//2//2//2//2//1	Whole_Blood//Esophagus_Mucosa//Muscle_Skeletal//Nerve_Tibial//Skin_Not_Sun_Exposed_Suprapubic//Skin_Sun_Exposed_Lower_leg//Thyroid//Colon_Transverse//Heart_Atrial_Appendage//Adipose_Subcutaneous//Artery_Aorta//Heart_Left_Ventricle//Lung//Esophagus_Muscularis//Testis//Adrenal_Gland//Adipose_Visceral_Omentum//Brain_Anterior_cingulate_cortex_BA24//Breast_Mammary_Tissue//Cells_EBV-transformed_lymphoc…	38	36//36//26//16//16//15//14//12//9//7//2//1//1	HLA-DQB1//HLA-DQB2//HLA-DQA2//HLA-DRB1//HLA-DRB6//HLA-DQA1//HLA-DRB5//HLA-DRA//STK19B//STK19//AIF1//CYP21A1P//CYP21A2	13	chr6_32430898_T_A_b38	15//14//13//11//11//11//11//10//10//8//8//8//8//8//7//7//7//6//6//6//5//5//5//5//4//4//4//4//4//3//3//3//3//3//3//3//3//3//2//2//2//2//2//2//1//1//1	Nerve_Tibial//Adipose_Subcutaneous//Thyroid//Artery_Tibial//Esophagus_Mucosa//Muscle_Skeletal//Whole_Blood//Lung//Skin_Sun_Exposed_Lower_leg//Adipose_Visceral_Omentum//Artery_Aorta//Breast_Mammary_Tissue//Esophagus_Muscularis//Skin_Not_Sun_Exposed_Suprapubic//Heart_Atrial_Appendage//Heart_Left_Ventricle//Testis//Brain_Nucleus_accumbens_basal_ganglia//Cells_EBV-transformed_lymphocytes//Colon_Sigmo…	47	46//36//34//24//24//21//12//10//9//9//8//6//6//4//4//3//2//2//1//1//1//1//1//1//1	HLA-DQA2//HLA-DQB2//HLA-DRB6//HLA-DQB1//HLA-DRB1//HLA-DQA1//HLA-DRB9//LY6G5B//CYP21A1P//STK19B//ATF6B//HLA-DQB1-AS1//STK19//HLA-DRB5//PRRT1//BAG6//CYP21A2//RNF5//AGPAT1//BTNL2//EGFL8//NOTCH4//PSMB9//TSBP1-AS1//ZBTB12	25		NA		0.27599	0.267498	0.297227	0.359071	0.357392	0.36095	1.50286e-28	4.42863e-24	6.27099e-06	0.00230606	0.00219832	0.218756	0.00313962	0.00223788	0.00260349	-0.0311551	0.0025543	0.00245259	0.00210582	-0.0140957	0.00303907
6	32249590	rs3130311	NA	G	A	205	185	301	88	229	299	chr6_32249590_A_G_b38	10//7//6//5//4//4//3//3//3//3//3//3//3//2//2//1//1//1//1	Whole_Blood//Muscle_Skeletal//Thyroid//Esophagus_Mucosa//Artery_Aorta//Esophagus_Muscularis//Adipose_Subcutaneous//Adrenal_Gland//Colon_Transverse//Heart_Left_Ventricle//Lung//Nerve_Tibial//Stomach//Adipose_Visceral_Omentum//Spleen//Heart_Atrial_Appendage//Skin_Not_Sun_Exposed_Suprapubic//Skin_Sun_Exposed_Lower_leg//Vagina	19	9//9//9//8//7//5//5//3//2//2//1//1//1//1//1//1	HLA-DRB1//HLA-DRB5//HLA-DRB6//HLA-DQA2//HLA-DRA//HLA-B//HLA-C//HLA-DQA1//HLA-S//STK19B//AIF1//BAG6//CYP21A1P//CYP21A2//LST1//STK19	16	chr6_32249590_A_G_b38	10//10//9//9//9//8//7//7//7//7//6//6//5//5//5//4//3//3//2//1//1//1//1//1//1//1//1//1	Esophagus_Mucosa//Nerve_Tibial//Adipose_Subcutaneous//Skin_Sun_Exposed_Lower_leg//Thyroid//Skin_Not_Sun_Exposed_Suprapubic//Artery_Tibial//Esophagus_Muscularis//Muscle_Skeletal//Testis//Heart_Left_Ventricle//Lung//Artery_Aorta//Cells_Cultured_fibroblasts//Whole_Blood//Colon_Sigmoid//Adipose_Visceral_Omentum//Heart_Atrial_Appendage//Brain_Frontal_Cortex_BA9//Brain_Cerebellar_Hemisphere//Brain_Cort…	28	16//13//13//12//12//8//6//6//6//5//5//5//4//3//3//2//2//1//1//1//1//1//1//1//1//1//1	CYP21A1P//HLA-C//HLA-DRB6//HLA-DQA2//STK19B//LY6G5B//BAG6//HLA-DRB1//HLA-DRB5//CYP21A2//HLA-DRB9//STK19//HLA-S//ATF6B//PRRT1//MSH5//RNF5//BTNL2//C4A//HLA-B//HLA-DMA//HLA-DMB//HNRNPA1P2//MPIG6B//NOTCH4//TSBP1//TSBP1-AS1	27		NA		0.314109	0.30596	0.334489	0.398358	0.398017	0.39874	6.38654e-28	5.7463e-24	8.22944e-06	0.00232228	0.00283218	0.0562372	0.0022935	0.00202338	0.00326853	0.00828523	0.0032754	0.00406946	0.00177018	0.0294171	0.00271295
6	32405921	rs3806156	BTNL2	T	G	300	267	259	164	348	105	chr6_32405921_G_T_b38	8//7//7//7//7//7//7//7//7//7//7//7//7//7//7//6//6//4//4//4//4//4//4//4//2//2//2//2//2//2//2//2//2//2//1//1//1	Esophagus_Muscularis//Artery_Aorta//Artery_Coronary//Artery_Tibial//Breast_Mammary_Tissue//Colon_Transverse//Esophagus_Mucosa//Heart_Atrial_Appendage//Heart_Left_Ventricle//Muscle_Skeletal//Nerve_Tibial//Skin_Not_Sun_Exposed_Suprapubic//Skin_Sun_Exposed_Lower_leg//Thyroid//Whole_Blood//Adipose_Subcutaneous//Lung//Adipose_Visceral_Omentum//Cells_EBV-transformed_lymphocytes//Colon_Sigmoid//Esophagu…	37	35//31//23//23//19//18//18//1//1	HLA-DQA2//HLA-DQA1//HLA-DQB1//HLA-DQB2//HLA-DRB6//HLA-DRB1//HLA-DRB5//HLA-DRA//TSBP1-AS1	9	chr6_32405921_G_T_b38	14//9//9//8//8//8//8//8//8//7//7//7//5//5//5//5//5//5//5//5//5//5//4//4//4//4//3//3//3//3//3//3//3//3//3//3//3//3//2//2//2//2//2//2//1//1//1//1	Nerve_Tibial//Adipose_Subcutaneous//Whole_Blood//Artery_Tibial//Breast_Mammary_Tissue//Esophagus_Mucosa//Lung//Testis//Thyroid//Artery_Aorta//Heart_Left_Ventricle//Skin_Sun_Exposed_Lower_leg//Adipose_Visceral_Omentum//Brain_Caudate_basal_ganglia//Brain_Cerebellum//Colon_Transverse//Esophagus_Gastroesophageal_Junction//Esophagus_Muscularis//Muscle_Skeletal//Pancreas//Skin_Not_Sun_Exposed_Suprapubi…	48	47//35//34//27//16//14//11//8//6//3//3//3//2//2//2//1//1//1//1//1//1	HLA-DQA2//HLA-DRB6//HLA-DRB1//HLA-DQB2//LY6G5B//HLA-DQB1//HLA-DQA1//SKIV2L//CYP21A1P//BTNL2//C4A//HLA-DRB9//ATP6V1G2//LY6G5C//STK19B//BAG6//BRD2//HLA-DRA//PRRT1//TSBP1//TSBP1-AS1	21		NA		0.285644	0.286209	0.284229	0.367901	0.36643	0.369545	1.0673e-27	3.49384e-19	1.51655e-09	0.00253891	0.00153111	0.229766	0.00200944	0.00230685	0.00196632	0.0305369	0.00275851	0.00171304	0.000834361	0.0303593	0.00171147
6	32936123	rs151719	HLA-DMB	C	T	75	163	123	22	189	271	chr6_32936123_C_T_b38	8//7//6//6//6//5//4//4//4//4//4//4//4//4//4//4//4//4//4//4//4//4//3//3//3//1//1//1//1//1//1//1//1//1//1//1//1//1//1//1//1//1//1//1//1	Adipose_Subcutaneous//Nerve_Tibial//Artery_Tibial//Thyroid//Whole_Blood//Muscle_Skeletal//Adipose_Visceral_Omentum//Artery_Aorta//Artery_Coronary//Brain_Caudate_basal_ganglia//Brain_Hippocampus//Brain_Hypothalamus//Brain_Putamen_basal_ganglia//Breast_Mammary_Tissue//Colon_Sigmoid//Esophagus_Mucosa//Heart_Atrial_Appendage//Heart_Left_Ventricle//Lung//Pituitary//Skin_Not_Sun_Exposed_Suprapubic//Ski…	45	43//25//25//24//5//5//1//1//1//1	HLA-DMA//HLA-DRB1//HLA-DRB6//HLA-DRB5//HLA-DQB1//HLA-DQB2//BRD2//HLA-DOB//HLA-DQA1//HLA-DRA	10	chr6_32936123_C_T_b38	8//6//6//6//6//5//5//5//5//4//4//3//3//3//3//2//2//2//2//2//2//2//1//1//1//1//1//1//1//1//1//1//1	Adipose_Subcutaneous//Lung//Nerve_Tibial//Skin_Not_Sun_Exposed_Suprapubic//Whole_Blood//Heart_Atrial_Appendage//Skin_Sun_Exposed_Lower_leg//Testis//Thyroid//Artery_Aorta//Artery_Tibial//Artery_Coronary//Esophagus_Mucosa//Heart_Left_Ventricle//Muscle_Skeletal//Adipose_Visceral_Omentum//Brain_Caudate_basal_ganglia//Brain_Cortex//Breast_Mammary_Tissue//Colon_Sigmoid//Esophagus_Muscularis//Pituitary/…	33	31//20//13//9//4//4//3//2//2//1//1//1//1//1//1//1//1//1	HLA-DRB6//HLA-DRB5//HLA-DQA2//HLA-DQB1//HLA-DQB1-AS1//HLA-DRB1//HLA-DRB9//BRD2//NOTCH4//AGPAT1//ATF6B//GPSM3//HLA-DMA//HLA-DPB2//HLA-DQA1//HLA-DQB2//PRRT1//RPL32P1	18		NA		0.319059	0.325017	0.304159	0.242289	0.240974	0.243759	1.20069e-27	1.23273e-23	3.6533e-06	0.00294276	0.00388119	0.107411	0.00358078	0.00296852	0.00359445	0.0458992	0.00425182	0.00292874	0.00304802	0.0497333	0.00393902
6	32744470	rs9276431	HLA-DQA2	T	C	203	316	252	172	291	326	chr6_32744470_T_C_b38	6//6//6//6//5//4//4//3//3//3//3//3//1//1//1	Nerve_Tibial//Skin_Not_Sun_Exposed_Suprapubic//Skin_Sun_Exposed_Lower_leg//Whole_Blood//Adipose_Subcutaneous//Colon_Transverse//Heart_Atrial_Appendage//Adipose_Visceral_Omentum//Artery_Tibial//Heart_Left_Ventricle//Muscle_Skeletal//Thyroid//Esophagus_Muscularis//Lung//Testis	15	12//12//12//5//4//4//2//2//1//1	HLA-DRB1//HLA-DRB5//HLA-DRB6//HLA-DMA//HLA-DOB//TAP2//HLA-DQA2//HLA-DRA//HLA-DQA1//XXbac-BPG254F23.7	10	chr6_32744470_T_C_b38	8//7//6//5//5//4//4//4//4//3//3//3//3//3//2//2//2//2//2//2//2//2//1//1//1//1//1//1//1//1//1//1//1	Skin_Sun_Exposed_Lower_leg//Lung//Artery_Tibial//Adipose_Subcutaneous//Whole_Blood//Heart_Atrial_Appendage//Nerve_Tibial//Testis//Thyroid//Cells_Cultured_fibroblasts//Colon_Transverse//Esophagus_Mucosa//Esophagus_Muscularis//Muscle_Skeletal//Artery_Aorta//Breast_Mammary_Tissue//Esophagus_Gastroesophageal_Junction//Heart_Left_Ventricle//Liver//Pancreas//Skin_Not_Sun_Exposed_Suprapubic//Stomach//Ad…	33	29//11//7//7//5//4//4//3//3//3//2//2//2//2//1//1//1//1//1	HLA-DOB//TAP2//HLA-DQB1-AS1//HLA-DRB1//HLA-DQA2//C4A//HLA-DQB2//HLA-DMA//HLA-DRB6//PRRT1//C4B//CYP21A1P//HLA-DQB1//STK19B//HLA-DRB9//NOTCH4//SKIV2L//TNXA//XXbac-BPG254F23.7	19		NA		0.542079	0.552668	0.515598	0.457107	0.45673	0.457528	1.42031e-26	4.00081e-24	9.50305e-05	0.00215448	0.00109199	0.264929	0.00207641	0.00235427	0.000891794	0.00833466	0.00272049	0.00279656	0.000604219	0.0105877	0.00226677
6	32744327	rs9276429	HLA-DQA2	G	A	218	333	306	215	246	241	chr6_32744327_G_A_b38	6//6//6//6//5//4//4//3//3//3//3//3//1//1//1//1//1	Nerve_Tibial//Skin_Not_Sun_Exposed_Suprapubic//Skin_Sun_Exposed_Lower_leg//Whole_Blood//Adipose_Subcutaneous//Colon_Transverse//Heart_Atrial_Appendage//Adipose_Visceral_Omentum//Artery_Tibial//Heart_Left_Ventricle//Muscle_Skeletal//Thyroid//Cells_Cultured_fibroblasts//Esophagus_Mucosa//Esophagus_Muscularis//Lung//Testis	17	12//12//12//5//4//4//3//2//1//1//1	HLA-DRB1//HLA-DRB5//HLA-DRB6//HLA-DMA//HLA-DOB//TAP2//HLA-DRA//HLA-DQA2//HLA-DMB//HLA-DQA1//XXbac-BPG254F23.7	11	chr6_32744327_G_A_b38	8//6//5//5//5//5//4//3//3//3//3//3//3//3//2//2//2//2//2//2//2//1//1//1//1//1//1//1//1//1//1//1//1//1	Skin_Sun_Exposed_Lower_leg//Lung//Adipose_Subcutaneous//Artery_Tibial//Nerve_Tibial//Whole_Blood//Testis//Cells_Cultured_fibroblasts//Colon_Transverse//Esophagus_Mucosa//Esophagus_Muscularis//Heart_Atrial_Appendage//Muscle_Skeletal//Thyroid//Artery_Aorta//Breast_Mammary_Tissue//Heart_Left_Ventricle//Liver//Pancreas//Skin_Not_Sun_Exposed_Suprapubic//Stomach//Adipose_Visceral_Omentum//Adrenal_Gland…	34	31//11//6//5//5//4//3//3//3//3//3//2//2//1//1//1//1//1	HLA-DOB//TAP2//HLA-DQB1-AS1//HLA-DQB2//HLA-DRB1//C4A//CYP21A1P//HLA-DMA//HLA-DQA2//HLA-DRB6//PRRT1//C4B//STK19B//HLA-DRB9//NOTCH4//SKIV2L//TNXA//XXbac-BPG254F23.7	18		NA		0.542079	0.552668	0.515598	0.457194	0.456837	0.457594	1.43937e-26	4.04072e-24	9.51291e-05	0.00180056	0.00114514	0.264929	0.00267973	0.00195563	0.000484924	0.00833466	0.00236192	0.00214162	0.000886146	0.0105877	0.00235652
6	32762044	rs7768538	HLA-DQB2	C	A	270	268	295	206	54	267	chr6_32762044_C_A_b38	6//6//5//4//3//3//3//3//3//3//1//1//1//1//1//1	Skin_Sun_Exposed_Lower_leg//Whole_Blood//Adipose_Subcutaneous//Skin_Not_Sun_Exposed_Suprapubic//Adipose_Visceral_Omentum//Artery_Tibial//Heart_Left_Ventricle//Muscle_Skeletal//Nerve_Tibial//Thyroid//Cells_Cultured_fibroblasts//Colon_Transverse//Esophagus_Mucosa//Esophagus_Muscularis//Heart_Atrial_Appendage//Testis	16	9//8//8//5//4//4//3//1//1//1//1	HLA-DRB6//HLA-DRB1//HLA-DRB5//HLA-DMA//HLA-DOB//TAP2//HLA-DRA//HLA-DMB//HLA-DQA1//HLA-DQA2//XXbac-BPG254F23.7	11	chr6_32762044_C_A_b38	9//6//5//5//4//4//3//3//3//3//3//3//2//2//2//2//2//2//2//2//1//1//1//1//1//1//1//1//1//1//1//1//1	Skin_Sun_Exposed_Lower_leg//Nerve_Tibial//Artery_Tibial//Lung//Cells_Cultured_fibroblasts//Whole_Blood//Adipose_Subcutaneous//Colon_Transverse//Esophagus_Mucosa//Esophagus_Muscularis//Heart_Atrial_Appendage//Testis//Artery_Aorta//Breast_Mammary_Tissue//Heart_Left_Ventricle//Liver//Muscle_Skeletal//Pancreas//Skin_Not_Sun_Exposed_Suprapubic//Stomach//Adipose_Visceral_Omentum//Adrenal_Gland//Artery_…	33	30//11//5//4//4//4//3//3//3//3//2//2//1//1//1//1//1//1	HLA-DOB//TAP2//C4A//HLA-DMA//HLA-DQB1-AS1//HLA-DQB2//CYP21A1P//HLA-DRB1//PRRT1//STK19B//C4B//SKIV2L//HLA-DQA2//HLA-DRB6//HLA-DRB9//NOTCH4//TNXA//XXbac-BPG254F23.7	18		NA		0.542327	0.552322	0.517331	0.457507	0.457311	0.457726	1.70408e-26	1.07065e-23	5.79269e-05	0.00247854	0.000532536	-0.469275	0.00241928	0.00209124	0.00120317	0.00383436	0.00243244	0.00236735	0.00110049	-0.00170698	0.00235767
6	32744607	rs9276432	HLA-DQA2	T	C	328	275	136	277	333	327	chr6_32744607_T_C_b38	6//6//6//6//5//4//4//3//3//3//3//3//1//1//1//1//1	Nerve_Tibial//Skin_Not_Sun_Exposed_Suprapubic//Skin_Sun_Exposed_Lower_leg//Whole_Blood//Adipose_Subcutaneous//Colon_Transverse//Heart_Atrial_Appendage//Adipose_Visceral_Omentum//Artery_Tibial//Heart_Left_Ventricle//Muscle_Skeletal//Thyroid//Cells_Cultured_fibroblasts//Esophagus_Mucosa//Esophagus_Muscularis//Lung//Testis	17	12//12//12//5//4//4//3//2//1//1//1	HLA-DRB1//HLA-DRB5//HLA-DRB6//HLA-DMA//HLA-DOB//TAP2//HLA-DRA//HLA-DQA2//HLA-DMB//HLA-DQA1//XXbac-BPG254F23.7	11	chr6_32744607_T_C_b38	8//6//5//5//5//5//4//3//3//3//3//3//3//3//2//2//2//2//2//2//2//1//1//1//1//1//1//1//1//1//1//1//1//1	Skin_Sun_Exposed_Lower_leg//Lung//Adipose_Subcutaneous//Artery_Tibial//Nerve_Tibial//Whole_Blood//Testis//Cells_Cultured_fibroblasts//Colon_Transverse//Esophagus_Mucosa//Esophagus_Muscularis//Heart_Atrial_Appendage//Muscle_Skeletal//Thyroid//Artery_Aorta//Breast_Mammary_Tissue//Heart_Left_Ventricle//Liver//Pancreas//Skin_Not_Sun_Exposed_Suprapubic//Stomach//Adipose_Visceral_Omentum//Adrenal_Gland…	34	31//11//6//5//5//4//3//3//3//3//3//2//2//1//1//1//1//1	HLA-DOB//TAP2//HLA-DQB1-AS1//HLA-DQB2//HLA-DRB1//C4A//CYP21A1P//HLA-DMA//HLA-DQA2//HLA-DRB6//PRRT1//C4B//STK19B//HLA-DRB9//NOTCH4//SKIV2L//TNXA//XXbac-BPG254F23.7	18		NA		0.541089	0.552322	0.512998	0.457063	0.456635	0.457541	4.76132e-26	4.87734e-24	0.000196148	0.00219261	0.00103783	-0.188928	0.00219085	0.00288126	0.00145804	-0.00655834	0.00186107	0.00222544	0.000841342	-0.00723523	0.00253191
6	3840439	DRB4_103	DRB4_103			105	239	327	290	113	247				0			0				0			0		NA		0.189109	0.189189	0.188908	0.2581	0.25669	0.259676	1.56631e-24	3.48656e-17	2.11549e-08	0.00260518	0.00128511	-0.267372	0.00215386	0.00168385	0.00162766	-0.0168816	0.00176563	0.00201882	0.000400219	-0.0228528	0.00112871
6	32721726	rs9275772	NA	T	C	171	323	278	327	297	157	chr6_32721726_T_C_b38	8//8//7//7//6//6//6//5//5//5//4//4//4//4//4//4//4//4//4//3//3//3//3//3//3//3//3//3//3//3//2//1//1//1//1//1//1	Adipose_Subcutaneous//Thyroid//Adipose_Visceral_Omentum//Skin_Sun_Exposed_Lower_leg//Artery_Tibial//Nerve_Tibial//Whole_Blood//Colon_Transverse//Esophagus_Muscularis//Skin_Not_Sun_Exposed_Suprapubic//Esophagus_Mucosa//Heart_Atrial_Appendage//Heart_Left_Ventricle//Lung//Muscle_Skeletal//Pituitary//Spleen//Stomach//Testis//Adrenal_Gland//Artery_Aorta//Artery_Coronary//Brain_Caudate_basal_ganglia//B…	37	31//31//30//15//13//7//4//3//2//1//1//1//1	HLA-DRB1//HLA-DRB6//HLA-DRB5//HLA-DMA//TAP2//HLA-DOB//NOTCH4//HLA-DQB1//HLA-DQB2//HLA-DQA1//HLA-DQA2//HLA-DRA//XXbac-BPG254F23.7	13	chr6_32721726_T_C_b38	10//9//8//8//8//8//7//6//6//5//5//5//5//5//5//5//4//4//4//4//4//3//3//3//3//3//3//3//3//3//2//2//2//2//2//2//2//1//1//1//1	Thyroid//Testis//Adipose_Subcutaneous//Esophagus_Mucosa//Skin_Not_Sun_Exposed_Suprapubic//Whole_Blood//Nerve_Tibial//Artery_Tibial//Heart_Atrial_Appendage//Adipose_Visceral_Omentum//Esophagus_Gastroesophageal_Junction//Heart_Left_Ventricle//Lung//Muscle_Skeletal//Prostate//Skin_Sun_Exposed_Lower_leg//Artery_Aorta//Brain_Caudate_basal_ganglia//Brain_Nucleus_accumbens_basal_ganglia//Breast_Mammary_…	41	40//35//29//14//11//10//10//6//3//2//2//1//1//1//1//1//1//1//1	HLA-DOB//HLA-DRB5//TAP2//HLA-DQB1-AS1//HLA-DQB2//HLA-DQB1//HLA-DRB6//HLA-DRB1//CYP21A2//C4A//NOTCH4//ATF6B//C2//HLA-DRB9//LY6G6C//PPT2//PSMB9//TAP1//XXbac-BPG254F23.7	19		NA		0.321287	0.32571	0.310225	0.249934	0.248683	0.251333	9.55158e-24	7.13854e-20	7.48046e-06	0.00222168	0.00136589	-0.0560073	0.00199861	0.00218324	0.000816893	-0.0469292	0.00130602	0.00208501	0.000946185	-0.0319889	0.00219387
6	32721547	rs9275765	NA	A	T	159	305	251	270	224	96	chr6_32721547_A_T_b38	8//8//7//7//6//6//6//5//5//5//4//4//4//4//4//4//4//4//4//3//3//3//3//3//3//3//3//3//3//3//2//1//1//1//1//1//1	Adipose_Subcutaneous//Thyroid//Adipose_Visceral_Omentum//Skin_Sun_Exposed_Lower_leg//Artery_Tibial//Nerve_Tibial//Whole_Blood//Colon_Transverse//Esophagus_Muscularis//Skin_Not_Sun_Exposed_Suprapubic//Esophagus_Mucosa//Heart_Atrial_Appendage//Heart_Left_Ventricle//Lung//Muscle_Skeletal//Pituitary//Spleen//Stomach//Testis//Adrenal_Gland//Artery_Aorta//Artery_Coronary//Brain_Caudate_basal_ganglia//B…	37	31//31//30//15//13//7//4//3//2//1//1//1//1	HLA-DRB1//HLA-DRB6//HLA-DRB5//HLA-DMA//TAP2//HLA-DOB//NOTCH4//HLA-DQB1//HLA-DQB2//HLA-DQA1//HLA-DQA2//HLA-DRA//XXbac-BPG254F23.7	13	chr6_32721547_A_T_b38	10//9//8//8//8//8//7//6//6//5//5//5//5//5//5//5//4//4//4//4//4//3//3//3//3//3//3//3//3//3//2//2//2//2//2//2//2//1//1//1//1	Thyroid//Testis//Adipose_Subcutaneous//Esophagus_Mucosa//Skin_Not_Sun_Exposed_Suprapubic//Whole_Blood//Nerve_Tibial//Artery_Tibial//Heart_Atrial_Appendage//Adipose_Visceral_Omentum//Esophagus_Gastroesophageal_Junction//Heart_Left_Ventricle//Lung//Muscle_Skeletal//Prostate//Skin_Sun_Exposed_Lower_leg//Artery_Aorta//Brain_Caudate_basal_ganglia//Brain_Nucleus_accumbens_basal_ganglia//Breast_Mammary_…	41	40//35//29//14//11//10//10//6//3//2//2//1//1//1//1//1//1//1//1	HLA-DOB//HLA-DRB5//TAP2//HLA-DQB1-AS1//HLA-DQB2//HLA-DQB1//HLA-DRB6//HLA-DRB1//CYP21A2//C4A//NOTCH4//ATF6B//C2//HLA-DRB9//LY6G6C//PPT2//PSMB9//TAP1//XXbac-BPG254F23.7	19		NA		0.32104	0.325364	0.310225	0.249872	0.248624	0.251267	1.14744e-23	1.05497e-19	7.44519e-06	0.0022796	0.0010294	0.248183	0.00173222	0.00235591	0.00145158	-0.0495676	0.00194999	0.00203824	0.00101662	-0.0350504	0.00205775
6	31298745	rs2524089	LINC02571	G	T	11	60	256	141	107	13	chr6_31298745_G_T_b38	9//8//8//8//7//7//6//6//5//5//5//5//5//5//5//5//5//4//4//4//4//4//4//4//4//3//3//3//3//3//2//2//2//2//2//2//2//2//2//2//2//1//1//1	Artery_Tibial//Muscle_Skeletal//Nerve_Tibial//Thyroid//Colon_Transverse//Whole_Blood//Artery_Aorta//Lung//Adipose_Subcutaneous//Adipose_Visceral_Omentum//Breast_Mammary_Tissue//Cells_Cultured_fibroblasts//Esophagus_Gastroesophageal_Junction//Esophagus_Muscularis//Skin_Not_Sun_Exposed_Suprapubic//Skin_Sun_Exposed_Lower_leg//Spleen//Colon_Sigmoid//Esophagus_Mucosa//Heart_Atrial_Appendage//Heart_Lef…	44	40//40//27//26//17//6//6//5//2//1//1//1//1//1//1//1	HLA-B//HLA-C//HLA-E//CCHCR1//HLA-S//DDX39B//FLOT1//VARS2//TCF19//AIF1//BAG6//EGFL8//LST1//POU5F1//PPT2//PSORS1C3	16	chr6_31298745_G_T_b38	15//12//12//11//11//10//10//9//8//8//8//8//7//7//7//7//6//6//6//6//6//5//5//5//5//5//4//4//4//4//4//4//3//3//2//2//2//2//2//2//1//1//1//1//1//1	Whole_Blood//Skin_Sun_Exposed_Lower_leg//Thyroid//Artery_Tibial//Skin_Not_Sun_Exposed_Suprapubic//Adipose_Subcutaneous//Lung//Esophagus_Muscularis//Artery_Aorta//Cells_Cultured_fibroblasts//Esophagus_Mucosa//Nerve_Tibial//Colon_Sigmoid//Colon_Transverse//Muscle_Skeletal//Pancreas//Adipose_Visceral_Omentum//Breast_Mammary_Tissue//Heart_Left_Ventricle//Stomach//Testis//Adrenal_Gland//Brain_Cerebell…	46	43//36//25//22//14//14//13//11//10//7//5//5//4//4//4//4//4//4//3//3//2//2//2//2//2//1//1//1//1//1//1//1//1	HLA-C//HCG27//MIR6891//VARS2//CYP21A1P//XXbac-BPG248L24.12//CCHCR1//PSORS1C3//POU5F1//SKIV2L//C4B//LY6G5B//HCG18//PRRT1//RNF5//TCF19//WASF5P//XXbac-BPG299F13.17//ATF6B//C4A//BAG6//CYP21A2//HLA-B//MICB//NOTCH4//APOM//FLOT1//LINC00243//LINC02570//PSORS1C2//SFTA2//USP8P1//XXbac-BPG248L24.10	33		NA		0.50396	0.505544	0.5	0.424614	0.425096	0.424075	1.44785e-23	1.46087e-17	2.76902e-07	0.00403679	0.00401312	0.0409491	0.00366405	0.00233071	0.00340378	0.0823153	0.00293164	0.00391759	0.00354835	0.0824282	0.00353038
6	32991403	rs3129305	NA	G	C	272	226	166	245	330	174	chr6_32991403_G_C_b38	6//5//5//5//3//3//3//3//3//3//3//3//3//2	Adipose_Subcutaneous//Artery_Tibial//Muscle_Skeletal//Thyroid//Adipose_Visceral_Omentum//Breast_Mammary_Tissue//Esophagus_Mucosa//Heart_Left_Ventricle//Lung//Nerve_Tibial//Skin_Not_Sun_Exposed_Suprapubic//Skin_Sun_Exposed_Lower_leg//Whole_Blood//Colon_Transverse	14	14//13//13//3//3//2//1//1	HLA-DRB1//HLA-DRB5//HLA-DRB6//HLA-DQB1//HLA-DQB2//HLA-DRA//BRD2//HLA-DQA1	8	chr6_32991403_G_C_b38	8//8//5//4//4//3//3//3//3//3//3//2//2//2//2//1//1//1//1//1//1//1//1	Adipose_Subcutaneous//Whole_Blood//Nerve_Tibial//Artery_Tibial//Heart_Left_Ventricle//Adipose_Visceral_Omentum//Heart_Atrial_Appendage//Lung//Muscle_Skeletal//Skin_Sun_Exposed_Lower_leg//Testis//Esophagus_Mucosa//Esophagus_Muscularis//Skin_Not_Sun_Exposed_Suprapubic//Thyroid//Artery_Coronary//Breast_Mammary_Tissue//Colon_Sigmoid//Colon_Transverse//Esophagus_Gastroesophageal_Junction//Kidney_Corte…	23	16//12//6//4//3//3//3//3//2//2//2//1//1//1//1//1//1//1	HLA-DRB5//HLA-DRB6//HLA-DQB1//HLA-DRB1//BAK1//HLA-DOA//HLA-DQA2//HLA-DQB1-AS1//HLA-DMA//HLA-DQB2//NOTCH4//AGPAT1//CYP21A2//HLA-DOB//HLA-DPB2//HLA-DRB9//TAP2//TAPBP	18		NA		0.153465	0.157658	0.142981	0.104178	0.103169	0.105306	1.53647e-21	9.18864e-19	7.43175e-05	0.0019105	0.000934947	0.276932	0.00168238	0.0027779	0.00196113	0.0264422	0.00211847	0.00195396	0.000984694	0.0452817	0.00169801
6	32950080	rs1050391	HLA-DMA	A	G	312	207	135	240	287	336	chr6_32950080_A_G_b38	6//5//5//5//3//3//3//3//3//3//3//3//3//2	Adipose_Subcutaneous//Artery_Tibial//Muscle_Skeletal//Thyroid//Adipose_Visceral_Omentum//Breast_Mammary_Tissue//Esophagus_Mucosa//Heart_Left_Ventricle//Lung//Nerve_Tibial//Skin_Not_Sun_Exposed_Suprapubic//Skin_Sun_Exposed_Lower_leg//Whole_Blood//Colon_Transverse	14	14//13//13//3//3//2//1//1	HLA-DRB1//HLA-DRB5//HLA-DRB6//HLA-DQB1//HLA-DQB2//HLA-DRA//BRD2//HLA-DQA1	8	chr6_32950080_A_G_b38	8//8//5//4//4//3//3//3//3//3//3//2//2//2//2//1//1//1//1//1//1//1//1	Adipose_Subcutaneous//Whole_Blood//Nerve_Tibial//Artery_Tibial//Heart_Left_Ventricle//Adipose_Visceral_Omentum//Heart_Atrial_Appendage//Lung//Muscle_Skeletal//Skin_Sun_Exposed_Lower_leg//Testis//Esophagus_Mucosa//Esophagus_Muscularis//Skin_Not_Sun_Exposed_Suprapubic//Thyroid//Artery_Coronary//Breast_Mammary_Tissue//Colon_Sigmoid//Colon_Transverse//Esophagus_Gastroesophageal_Junction//Kidney_Corte…	23	16//12//6//4//3//3//3//3//2//2//2//1//1//1//1//1//1//1	HLA-DRB5//HLA-DRB6//HLA-DQB1//HLA-DRB1//BAK1//HLA-DOA//HLA-DQA2//HLA-DQB1-AS1//HLA-DMA//HLA-DQB2//NOTCH4//AGPAT1//CYP21A2//HLA-DOB//HLA-DPB2//HLA-DRB9//TAP2//TAPBP	18		NA		0.152475	0.157311	0.140381	0.103589	0.102588	0.104709	2.5897e-21	5.68336e-19	0.000158953	0.0017878	0.00132288	-0.350549	0.00157877	0.00288288	0.00188275	0.0231383	0.00216234	0.00198066	0.00143659	0.0399172	0.00182729
6	32578769	DRB1_401	DRB1_401			15	135	310	349	114	209				0			0				0			0		NA		0.0705446	0.0668746	0.0797227	0.113971	0.112433	0.115692	6.12368e-20	3.92019e-16	9.12842e-05	0.00190751	0.00158338	-0.0841526	0.00153895	0.00191715	0.00201795	-0.149956	0.00102173	0.00212913	0.00268809	-0.0721725	0.00263965
6	31383258	rs2523485	LOC105379656	T	C	245	266	316	357	284	254	chr6_31383258_T_C_b38	7//6//6//6//6//5//5//5//5//5//5//5//5//4//4//4//4//4//4//4//3//3//3//3//3//3//2//2//2//2//2//2//2//2//2//2//2//2//2//2//1//1//1//1//1	Skin_Sun_Exposed_Lower_leg//Breast_Mammary_Tissue//Lung//Nerve_Tibial//Thyroid//Adipose_Subcutaneous//Cells_Cultured_fibroblasts//Esophagus_Mucosa//Esophagus_Muscularis//Muscle_Skeletal//Pancreas//Skin_Not_Sun_Exposed_Suprapubic//Testis//Adipose_Visceral_Omentum//Artery_Tibial//Brain_Cerebellum//Colon_Sigmoid//Colon_Transverse//Heart_Left_Ventricle//Whole_Blood//Brain_Cerebellar_Hemisphere//Heart…	45	31//29//16//16//15//15//11//9//4//2//1//1	HLA-E//DDX39B//HLA-B//HLA-C//HLA-S//MICA//CCHCR1//PSORS1C1//VARS1//NOTCH4//AIF1//TCF19	12	chr6_31383258_T_C_b38	14//14//13//13//12//11//11//11//11//9//9//8//8//8//8//7//7//6//6//6//6//6//5//5//5//4//4//4//4//3//3//3//3//3//2//2//2//2//2//2//2//1//1//1//1//1	Esophagus_Mucosa//Thyroid//Skin_Sun_Exposed_Lower_leg//Whole_Blood//Skin_Not_Sun_Exposed_Suprapubic//Adipose_Subcutaneous//Adipose_Visceral_Omentum//Artery_Tibial//Nerve_Tibial//Esophagus_Gastroesophageal_Junction//Esophagus_Muscularis//Cells_Cultured_fibroblasts//Heart_Left_Ventricle//Lung//Muscle_Skeletal//Breast_Mammary_Tissue//Colon_Transverse//Colon_Sigmoid//Heart_Atrial_Appendage//Ovary//Pa…	46	41//39//21//17//16//13//12//11//11//11//9//8//7//5//5//4//4//4//3//3//2//2//2//2//2//2//2//1//1//1//1//1//1//1//1//1//1//1	HCG27//XXbac-BPG181B23.7//HLA-C//HLA-B//MIR6891//MICA//PSORS1C2//PSORS1C1//PSORS1C3//XXbac-BPG299F13.17//HLA-S//HCG22//CCHCR1//CYP21A2//PRRT1//ABCF1//AGER//XXbac-BPG248L24.12//DDAH2//NOTCH4//ATP6V1G2//BAG6//C4A//CDSN//LST1//TCF19//WASF5P//AGPAT1//C6orf15//CLIC1//DDR1//HCP5//HLA-E//IER3-AS1//MICB//MUC22//SKIV2L//ZBTB12	38		NA		0.219307	0.223493	0.208839	0.163722	0.163282	0.164213	1.36368e-19	1.86887e-16	8.71187e-05	0.00196087	0.000645628	0.505752	0.00094986	0.00181106	0.000707332	-0.0160778	0.000790374	0.00171937	0.000822101	0.0320264	0.000807115
6	31353872	B_702	B_702			93	355	324	333	204	88				0			0				0			0		NA		0.202723	0.207554	0.190641	0.149326	0.149179	0.149489	2.28425e-19	1.64122e-16	0.000181144	0.000829026	0.000729454	-0.280377	0.00120596	0.00171294	0.00107843	-0.04829	0.00121968	0.00121991	0.000353307	0.000919328	0.00116916
6	29941260	A_201	A_201			1	9	8	8	12	46				0			0				0			0		NA		0.213861	0.209979	0.22357	0.276347	0.275822	0.276933	2.43321e-19	1.26573e-15	4.41268e-05	0.00354973	0.00442263	-0.171525	0.0044383	0.00454364	0.00513724	-0.116614	0.0057578	0.00431699	0.00875897	-0.189102	0.00492464
6	32628179	DQA1_301	DQA1_301			317	293	328	271	155	87				0			0				0			0		NA		0.148267	0.144491	0.157712	0.203678	0.202934	0.20451	3.19328e-19	1.47416e-15	6.81474e-05	0.00155712	0.00199158	0.239005	0.00151614	0.0016686	0.00122288	0.0406595	0.00192813	0.00225319	0.000321801	0.0203412	0.00160652
6	32791558	rs2621383	NA	C	A	263	222	303	165	292	69	chr6_32791558_C_A_b38	9//7//7//7//6//6//6//5//5//5//5//4//4//3//3//3//3//3//3//3//3//3//2//1//1	Adipose_Subcutaneous//Artery_Tibial//Lung//Whole_Blood//Artery_Aorta//Nerve_Tibial//Skin_Sun_Exposed_Lower_leg//Adipose_Visceral_Omentum//Esophagus_Mucosa//Skin_Not_Sun_Exposed_Suprapubic//Thyroid//Heart_Atrial_Appendage//Spleen//Artery_Coronary//Breast_Mammary_Tissue//Colon_Sigmoid//Colon_Transverse//Esophagus_Muscularis//Heart_Left_Ventricle//Muscle_Skeletal//Pancreas//Stomach//Esophagus_Gastro…	25	23//23//22//10//8//7//6//4//2//1//1	HLA-DRB1//HLA-DRB6//HLA-DRB5//TAP2//HLA-DQB2//HLA-DQB1//HLA-DOB//HLA-DMA//HLA-DQA1//HLA-DQA2//TSBP1	11	chr6_32791558_C_A_b38	7//7//7//7//7//7//7//5//5//5//4//4//4//4//3//3//3//3//3//3//3//3//2//2//2//2//1//1//1//1//1//1//1//1//1//1//1//1	Adipose_Subcutaneous//Artery_Tibial//Esophagus_Mucosa//Nerve_Tibial//Testis//Thyroid//Whole_Blood//Adipose_Visceral_Omentum//Esophagus_Muscularis//Skin_Sun_Exposed_Lower_leg//Artery_Aorta//Lung//Muscle_Skeletal//Skin_Not_Sun_Exposed_Suprapubic//Brain_Caudate_basal_ganglia//Brain_Cerebellum//Breast_Mammary_Tissue//Colon_Sigmoid//Colon_Transverse//Heart_Atrial_Appendage//Heart_Left_Ventricle//Splee…	38	35//25//16//15//14//4//3//2//2//1//1//1//1//1//1//1//1	HLA-DOB//HLA-DRB5//HLA-DQB1//HLA-DQB1-AS1//TAP2//ATF6B//HLA-DQB2//C4A//HLA-DRB1//AGPAT1//C2//HLA-DRB6//NOTCH4//PSMB8//SKIV2L//TAP1//XXbac-BPG254F23.7	17		NA		0.452723	0.461885	0.429809	0.384269	0.383949	0.384627	2.13385e-18	5.5907e-17	0.00187402	0.00273656	0.00125223	-0.157209	0.00232665	0.00198349	0.00119407	0.0288921	0.00275203	0.00244698	0.00101742	0.0185147	0.00224965
6	32791520	rs2857161	NA	G	A	264	281	226	74	305	118	chr6_32791520_G_A_b38	8//7//7//7//6//6//6//5//5//5//5//4//4//3//3//3//3//3//3//3//3//2//1//1	Adipose_Subcutaneous//Artery_Tibial//Lung//Whole_Blood//Artery_Aorta//Nerve_Tibial//Skin_Sun_Exposed_Lower_leg//Adipose_Visceral_Omentum//Esophagus_Mucosa//Skin_Not_Sun_Exposed_Suprapubic//Thyroid//Heart_Atrial_Appendage//Spleen//Artery_Coronary//Breast_Mammary_Tissue//Colon_Sigmoid//Colon_Transverse//Esophagus_Muscularis//Heart_Left_Ventricle//Muscle_Skeletal//Stomach//Esophagus_Gastroesophageal…	24	22//22//21//9//8//7//6//4//2//1//1	HLA-DRB1//HLA-DRB6//HLA-DRB5//TAP2//HLA-DQB2//HLA-DQB1//HLA-DOB//HLA-DMA//HLA-DQA1//HLA-DQA2//TSBP1	11	chr6_32791520_G_A_b38	8//7//7//7//7//7//7//5//5//5//4//4//4//4//3//3//3//3//3//3//3//3//2//2//2//2//1//1//1//1//1//1//1//1//1//1//1//1	Adipose_Subcutaneous//Artery_Tibial//Esophagus_Mucosa//Nerve_Tibial//Testis//Thyroid//Whole_Blood//Adipose_Visceral_Omentum//Esophagus_Muscularis//Skin_Sun_Exposed_Lower_leg//Artery_Aorta//Lung//Muscle_Skeletal//Skin_Not_Sun_Exposed_Suprapubic//Brain_Caudate_basal_ganglia//Brain_Cerebellum//Breast_Mammary_Tissue//Colon_Sigmoid//Colon_Transverse//Heart_Atrial_Appendage//Heart_Left_Ventricle//Splee…	38	35//25//16//15//14//4//3//2//2//1//1//1//1//1//1//1//1//1	HLA-DOB//HLA-DRB5//HLA-DQB1//HLA-DQB1-AS1//TAP2//ATF6B//HLA-DQB2//C4A//HLA-DRB1//AGPAT1//C2//CYP21A2//HLA-DRB6//NOTCH4//PSMB8//SKIV2L//TAP1//XXbac-BPG254F23.7	18		NA		0.452723	0.461885	0.429809	0.384388	0.384009	0.384812	2.47504e-18	6.55591e-17	0.00207325	0.00216912	0.00124686	-0.157209	0.00253622	0.00247532	0.00150974	0.0288921	0.00342056	0.00221161	0.000633505	0.0104727	0.00166587
6	32773965	rs2857210	NA	A	G	126	285	302	84	341	310	chr6_32773965_A_G_b38	7//7//6//6//6//6//5//4//4//4//4//4//4//4//4//4//4//3//3//3//3//3//3//3//3//3//3//3//3//2//1//1	Adipose_Subcutaneous//Artery_Tibial//Nerve_Tibial//Skin_Not_Sun_Exposed_Suprapubic//Skin_Sun_Exposed_Lower_leg//Whole_Blood//Lung//Adipose_Visceral_Omentum//Artery_Aorta//Colon_Transverse//Esophagus_Mucosa//Esophagus_Muscularis//Heart_Atrial_Appendage//Muscle_Skeletal//Spleen//Testis//Thyroid//Adrenal_Gland//Artery_Coronary//Brain_Caudate_basal_ganglia//Breast_Mammary_Tissue//Colon_Sigmoid//Heart…	32	30//30//29//14//10//6//2//1//1	HLA-DRB1//HLA-DRB6//HLA-DRB5//TAP2//HLA-DMA//HLA-DOB//HLA-DQA1//HLA-DQA2//XXbac-BPG254F23.7	9	chr6_32773965_A_G_b38	7//7//7//5//5//5//4//4//4//4//4//4//3//3//3//3//3//3//3//3//3//3//3//3//3//3//2//2//2//2//2//2//2//2//2//2//2//2//2//1//1//1//1//1//1	Adipose_Subcutaneous//Testis//Thyroid//Esophagus_Mucosa//Nerve_Tibial//Whole_Blood//Artery_Tibial//Brain_Caudate_basal_ganglia//Heart_Left_Ventricle//Lung//Skin_Sun_Exposed_Lower_leg//Stomach//Adipose_Visceral_Omentum//Artery_Aorta//Brain_Cortex//Brain_Frontal_Cortex_BA9//Brain_Nucleus_accumbens_basal_ganglia//Brain_Putamen_basal_ganglia//Breast_Mammary_Tissue//Colon_Transverse//Esophagus_Gastroe…	45	43//39//23//7//4//3//3//3//2//1//1//1//1//1//1//1	HLA-DOB//HLA-DRB5//TAP2//HLA-DQB1-AS1//PSMB9//ATF6B//HLA-DRB1//HLA-DRB6//HLA-DQB1//AGPAT1//CYP21A2//HLA-DQB2//PSMB8//RNF5//TAP1//XXbac-BPG254F23.7	16		NA		0.394802	0.404712	0.370017	0.328457	0.328676	0.328213	2.76474e-18	4.35295e-17	0.00298941	0.00233404	0.00108874	0.16174	0.00175477	0.00200879	0.000925996	0.0191358	0.00329922	0.00235508	0.000779455	-0.0377523	0.00301199
6	31530058	rs3115537	DDX39B	G	C	89	152	224	326	106	246	chr6_31530058_G_C_b38	5//4//4//4//4//4//4//4//4//4//3//3//3//3//3//3//2//2//2//2//2//2//1//1//1//1//1//1//1//1//1//1//1//1//1//1//1//1//1//1//1//1//1	Thyroid//Adipose_Subcutaneous//Breast_Mammary_Tissue//Cells_Cultured_fibroblasts//Colon_Transverse//Esophagus_Muscularis//Nerve_Tibial//Skin_Sun_Exposed_Lower_leg//Testis//Whole_Blood//Adipose_Visceral_Omentum//Brain_Cerebellum//Heart_Left_Ventricle//Lung//Muscle_Skeletal//Pancreas//Artery_Aorta//Brain_Caudate_basal_ganglia//Esophagus_Mucosa//Prostate//Skin_Not_Sun_Exposed_Suprapubic//Spleen//Adr…	43	43//9//8//5//5//5//4//4//2//2//1//1//1//1//1	DDX39B//HLA-S//NOTCH4//HLA-B//HLA-C//MICA//CCHCR1//PSORS1C1//LST1//VARS1//AGPAT1//AIF1//HLA-DRA//HSPA1L//NFKBIL1	15	chr6_31530058_G_C_b38	14//12//12//10//10//10//9//8//8//7//6//6//6//6//6//6//5//5//5//4//4//3//3//3//3//3//2//2//2//2//2//2//2//2//1//1//1//1//1//1//1	Artery_Tibial//Nerve_Tibial//Thyroid//Adipose_Subcutaneous//Lung//Whole_Blood//Cells_Cultured_fibroblasts//Esophagus_Mucosa//Skin_Sun_Exposed_Lower_leg//Skin_Not_Sun_Exposed_Suprapubic//Adipose_Visceral_Omentum//Breast_Mammary_Tissue//Colon_Sigmoid//Esophagus_Gastroesophageal_Junction//Esophagus_Muscularis//Muscle_Skeletal//Artery_Aorta//Heart_Left_Ventricle//Testis//Brain_Cerebellum//Spleen//Adr…	41	31//28//15//13//10//9//8//7//7//7//6//5//5//5//4//4//4//4//3//3//2//2//2//1//1//1//1//1//1//1//1//1//1//1//1//1	XXbac-BPG181B23.7//HCG27//HLA-S//HLA-C//MIR6891//PSORS1C2//HCG22//C4A//CYP21A2//XXbac-BPG248L24.12//MICB//CCHCR1//NOTCH4//PRRT1//ATP6V1G2//HLA-B//HLA-DRB9//MICA//ABCF1//PSORS1C1//AGER//CFB//XXbac-BPG299F13.17//AGPAT1//BAG6//C2//CDSN//CLIC1//DDAH2//GPSM3//HCP5//LST1//MPIG6B//MUC22//TUBB//WASF5P	36		NA		0.255446	0.257796	0.249567	0.198813	0.197632	0.200133	6.86075e-18	1.23236e-14	5.31119e-05	0.00152986	0.00130711	0.0205941	0.00157568	0.00247797	0.00172088	-0.0107349	0.0013074	0.00193505	0.00245633	0.0398742	0.00220847
6	31268749	C_702	C_702			243	362	358	332	225	85				0			0				0			0		NA		0.210149	0.213444	0.201906	0.159413	0.159475	0.159345	5.78408e-17	8.84294e-14	0.000140184	0.00144658	0.000212725	0.355552	0.0013767	0.00121333	0.000494953	-0.00655214	0.00125251	0.00105719	0.000212333	-0.015733	0.000887775
6	31279290	rs7382297	NA	T	G	260	360	337	322	143	27	chr6_31279290_T_G_b38	6//6//6//6//6//5//5//5//5//5//5//5//4//4//4//4//4//4//4//4//4//4//3//3//3//3//3//3//3//3//3//3//3//3//3//2//2//2//2//2//2//2//2//2//1//1	Lung//Nerve_Tibial//Skin_Sun_Exposed_Lower_leg//Testis//Thyroid//Adipose_Subcutaneous//Breast_Mammary_Tissue//Cells_Cultured_fibroblasts//Colon_Transverse//Esophagus_Muscularis//Muscle_Skeletal//Skin_Not_Sun_Exposed_Suprapubic//Adipose_Visceral_Omentum//Artery_Aorta//Artery_Tibial//Colon_Sigmoid//Esophagus_Gastroesophageal_Junction//Esophagus_Mucosa//Heart_Left_Ventricle//Pancreas//Small_Intestin…	46	39//27//23//17//17//17//13//4//2//2//1//1//1	HLA-E//DDX39B//HLA-S//HLA-B//HLA-C//PSORS1C1//CCHCR1//NOTCH4//MICA//VARS1//AIF1//SFTA2//TCF19	13	chr6_31279290_T_G_b38	15//14//13//13//13//12//12//12//12//11//10//10//9//9//8//8//8//8//8//7//7//7//6//6//5//5//5//5//4//4//4//4//4//4//4//4//4//3//3//3//3//3//2//2//2//1	Thyroid//Esophagus_Mucosa//Nerve_Tibial//Skin_Sun_Exposed_Lower_leg//Whole_Blood//Adipose_Visceral_Omentum//Artery_Tibial//Lung//Skin_Not_Sun_Exposed_Suprapubic//Adipose_Subcutaneous//Breast_Mammary_Tissue//Cells_Cultured_fibroblasts//Colon_Transverse//Muscle_Skeletal//Adrenal_Gland//Artery_Aorta//Esophagus_Gastroesophageal_Junction//Esophagus_Muscularis//Spleen//Colon_Sigmoid//Heart_Atrial_Appen…	46	45//39//29//24//21//21//20//13//12//10//10//8//6//5//5//5//3//3//3//3//3//3//2//2//2//2//2//2//1//1//1//1//1//1//1//1//1//1//1//1//1	HCG27//HLA-C//XXbac-BPG181B23.7//HLA-B//HLA-S//PSORS1C2//XXbac-BPG299F13.17//MIR6891//PSORS1C1//PSORS1C3//XXbac-BPG248L24.12//HCG22//CCHCR1//CYP21A2//MICA//PRRT1//ABCF1//AGER//ATP6V1G2//C4A//MICB//WASF5P//BAG6//CDSN//DDAH2//HCG20//HCP5//TCF19//AGPAT1//ATF6B//C6orf15//CLIC1//DDR1//FLOT1//HSPA1B//LST1//MUC22//NOTCH4//POU5F1//SFTA2//ZBTB12	41		NA		0.210891	0.213444	0.204506	0.16014	0.160198	0.160074	6.5642e-17	1.76827e-13	7.40825e-05	0.00121403	0.000485738	0.310887	0.0010492	0.0016045	0.000439296	-0.0103123	0.0013467	0.00118336	0.000334388	-0.0124062	0.00115788
6	31240676	rs3130532	NA	A	G	186	350	341	348	223	295	chr6_31240676_A_G_b38	7//6//6//6//6//6//5//5//5//5//5//4//4//4//4//4//4//4//4//4//4//4//3//3//3//3//3//3//3//3//3//3//3//3//2//2//2//2//2//2//2//2//2//1//1//1	Nerve_Tibial//Breast_Mammary_Tissue//Lung//Skin_Sun_Exposed_Lower_leg//Testis//Thyroid//Cells_Cultured_fibroblasts//Colon_Transverse//Esophagus_Muscularis//Muscle_Skeletal//Skin_Not_Sun_Exposed_Suprapubic//Adipose_Subcutaneous//Adipose_Visceral_Omentum//Artery_Aorta//Artery_Tibial//Colon_Sigmoid//Esophagus_Gastroesophageal_Junction//Esophagus_Mucosa//Heart_Atrial_Appendage//Pancreas//Small_Intest…	46	37//27//22//17//17//17//14//3//3//2//1//1//1//1	HLA-E//DDX39B//HLA-S//HLA-B//HLA-C//PSORS1C1//CCHCR1//MICA//NOTCH4//VARS1//AIF1//HLA-L//SFTA2//TCF19	14	chr6_31240676_A_G_b38	16//15//15//14//14//14//14//13//13//12//11//11//11//11//10//9//9//9//9//8//8//7//7//7//6//6//6//6//6//5//5//5//5//4//4//4//4//3//3//3//3//3//2//2//2//2	Thyroid//Skin_Sun_Exposed_Lower_leg//Whole_Blood//Artery_Tibial//Esophagus_Mucosa//Nerve_Tibial//Skin_Not_Sun_Exposed_Suprapubic//Adipose_Visceral_Omentum//Lung//Adipose_Subcutaneous//Breast_Mammary_Tissue//Cells_Cultured_fibroblasts//Heart_Left_Ventricle//Muscle_Skeletal//Colon_Transverse//Artery_Aorta//Esophagus_Gastroesophageal_Junction//Esophagus_Muscularis//Heart_Atrial_Appendage//Adrenal_Gl…	46	45//39//31//30//25//21//20//20//14//12//12//10//7//7//6//5//5//4//4//4//3//3//3//3//2//2//2//2//2//1//1//1//1//1//1//1//1//1//1//1//1//1	HCG27//HLA-C//HLA-L//XXbac-BPG181B23.7//HLA-B//XXbac-BPG299F13.17//HLA-S//PSORS1C2//PSORS1C3//MIR6891//PSORS1C1//XXbac-BPG248L24.12//CCHCR1//HCG22//MICA//CYP21A2//PRRT1//AGER//C4A//TCF19//ABCF1//ATP6V1G2//MICB//WASF5P//BAG6//CDSN//DDAH2//HCG20//HCP5//AGPAT1//ATF6B//C6orf15//CLIC1//DDR1//FLOT1//HSPA1B//LST1//LY6G5B//MUC22//NOTCH4//SFTA2//ZBTB12	42		NA		0.209653	0.213098	0.20104	0.159589	0.15957	0.15961	1.48972e-16	1.32505e-13	0.000228337	0.00159852	0.000203787	0.127798	0.00158938	0.00154213	0.000320521	-0.0160689	0.0010392	0.00122777	0.000319294	-0.0309288	0.000742799
6	32235760	rs3130299	NA	G	A	299	258	25	125	263	306	chr6_32235760_A_G_b38	5//3//3//3//3//2//1//1	Adipose_Subcutaneous//Adipose_Visceral_Omentum//Artery_Tibial//Muscle_Skeletal//Nerve_Tibial//Thyroid//Breast_Mammary_Tissue//Skin_Not_Sun_Exposed_Suprapubic	8	5//4//4//4//2//1//1	HLA-DRB6//HLA-DRB1//HLA-DRB5//NOTCH4//HLA-DQA1//DDX39B//HLA-DQA2	7	chr6_32235760_A_G_b38	6//6//5//3//2//2//2//2//2//2//2//1//1//1//1//1//1	Nerve_Tibial//Skin_Sun_Exposed_Lower_leg//Muscle_Skeletal//Esophagus_Mucosa//Adipose_Subcutaneous//Adrenal_Gland//Artery_Tibial//Heart_Atrial_Appendage//Heart_Left_Ventricle//Thyroid//Whole_Blood//Brain_Cerebellar_Hemisphere//Cells_Cultured_fibroblasts//Esophagus_Muscularis//Liver//Pancreas//Skin_Not_Sun_Exposed_Suprapubic	17	10//8//4//4//2//2//1//1//1//1//1//1//1//1//1//1	NOTCH4//ATF6B//HLA-C//HLA-DRB5//ATP6V1G2//CYP21A1P//APOM//BAG6//EGFL8//HLA-DQA1//HLA-DRB6//HLA-DRB9//MIR6891//MPIG6B//PRRT1//RNF5	16		NA		0.17995	0.178101	0.184575	0.233898	0.233726	0.234089	1.81347e-16	9.0267e-13	6.24873e-05	0.0029194	0.00229875	0.0405246	0.00281039	0.00364646	0.00182732	-0.0624008	0.0030248	0.0034585	0.0027696	-0.040593	0.00342597
6	31164308	rs3130933	POU5F1	T	C	37	347	360	337	351	360	chr6_31164308_T_C_b38	7//7//6//6//6//6//5//5//4//4//4//4//4//4//4//4//4//4//4//4//3//3//3//3//3//3//3//3//2//2//2//2//2//2//2//2//2//2//2//2//2//2//1//1//1//1	Lung//Skin_Sun_Exposed_Lower_leg//Cells_Cultured_fibroblasts//Nerve_Tibial//Testis//Thyroid//Breast_Mammary_Tissue//Muscle_Skeletal//Adipose_Subcutaneous//Artery_Aorta//Artery_Tibial//Brain_Cerebellar_Hemisphere//Brain_Cerebellum//Colon_Sigmoid//Colon_Transverse//Esophagus_Mucosa//Esophagus_Muscularis//Pancreas//Skin_Not_Sun_Exposed_Suprapubic//Small_Intestine_Terminal_Ileum//Adipose_Visceral_Ome…	46	33//29//17//17//17//16//13//4//4//1//1	HLA-E//DDX39B//HLA-B//HLA-C//HLA-S//PSORS1C1//CCHCR1//MICA//VARS1//SFTA2//TCF19	11	chr6_31164308_T_C_b38	17//16//14//13//13//12//12//12//12//11//11//11//10//9//9//8//8//8//8//8//7//7//6//6//6//5//5//5//4//4//4//4//4//3//3//3//3//3//3//3//3//3//2//1//1	Thyroid//Esophagus_Mucosa//Artery_Tibial//Adipose_Visceral_Omentum//Whole_Blood//Adipose_Subcutaneous//Lung//Nerve_Tibial//Skin_Sun_Exposed_Lower_leg//Breast_Mammary_Tissue//Cells_Cultured_fibroblasts//Skin_Not_Sun_Exposed_Suprapubic//Colon_Transverse//Esophagus_Gastroesophageal_Junction//Muscle_Skeletal//Artery_Aorta//Colon_Sigmoid//Esophagus_Muscularis//Heart_Atrial_Appendage//Heart_Left_Ventri…	45	42//34//31//25//22//20//20//16//12//10//9//9//8//7//7//6//6//3//3//3//3//3//2//2//2//1//1//1//1//1//1//1//1//1//1//1//1//1//1//1	HCG27//XXbac-BPG181B23.7//HLA-C//HLA-L//HLA-B//PSORS1C2//XXbac-BPG299F13.17//HLA-S//PSORS1C1//HCG22//PSORS1C3//XXbac-BPG248L24.12//CYP21A2//MICA//MIR6891//CCHCR1//PRRT1//ABCF1//ATP6V1G2//DDAH2//LY6G5B//WASF5P//C4A//CDSN//TCF19//ATF6B//BAG6//C2//C4B//C6orf15//CLIC1//DDR1//HCP5//LST1//MICB//MUC21//MUC22//SFTA2//STK19//VARS2	40		NA		0.196535	0.20097	0.185442	0.14813	0.147946	0.148335	2.04062e-16	4.24149e-14	0.000625024	0.00109167	0.000481922	0.00139026	0.0011288	0.00111806	0.00134537	-0.0728319	0.00118287	0.00150927	6.80958e-05	-0.0322271	0.00156635
6	31210138	rs3130952	NA	G	A	182	354	355	350	176	100	chr6_31210138_G_A_b38	6//6//6//6//6//5//5//5//5//5//5//4//4//4//4//4//4//4//4//4//4//3//3//3//3//3//3//3//3//3//3//3//2//2//2//2//2//2//2//2//2//2//2//1//1//1	Breast_Mammary_Tissue//Lung//Nerve_Tibial//Skin_Sun_Exposed_Lower_leg//Testis//Cells_Cultured_fibroblasts//Colon_Transverse//Esophagus_Muscularis//Muscle_Skeletal//Skin_Not_Sun_Exposed_Suprapubic//Thyroid//Adipose_Subcutaneous//Artery_Aorta//Artery_Tibial//Esophagus_Gastroesophageal_Junction//Esophagus_Mucosa//Heart_Atrial_Appendage//Heart_Left_Ventricle//Pancreas//Small_Intestine_Terminal_Ileum/…	46	37//27//22//17//17//17//14//2//1//1//1//1//1	HLA-E//DDX39B//HLA-S//HLA-B//HLA-C//PSORS1C1//CCHCR1//VARS1//AIF1//HLA-L//MICA//SFTA2//TCF19	13	chr6_31210138_G_A_b38	16//15//15//14//14//14//14//13//13//12//12//11//11//10//9//9//9//9//9//8//8//7//7//6//6//6//6//5//5//5//5//5//5//4//4//4//4//3//3//3//3//3//2//2//2//2	Thyroid//Nerve_Tibial//Skin_Sun_Exposed_Lower_leg//Artery_Tibial//Esophagus_Mucosa//Lung//Skin_Not_Sun_Exposed_Suprapubic//Adipose_Subcutaneous//Adipose_Visceral_Omentum//Breast_Mammary_Tissue//Whole_Blood//Cells_Cultured_fibroblasts//Muscle_Skeletal//Colon_Transverse//Artery_Aorta//Esophagus_Gastroesophageal_Junction//Esophagus_Muscularis//Heart_Atrial_Appendage//Heart_Left_Ventricle//Colon_Sigm…	46	45//39//30//29//24//21//20//19//14//13//12//10//8//6//5//5//4//4//4//4//3//3//3//3//3//2//2//2//2//1//1//1//1//1//1//1//1//1//1//1//1//1	HCG27//HLA-C//HLA-L//XXbac-BPG181B23.7//HLA-B//XXbac-BPG299F13.17//PSORS1C2//HLA-S//PSORS1C3//PSORS1C1//MIR6891//XXbac-BPG248L24.12//HCG22//CCHCR1//MICA//PRRT1//AGER//C4A//CYP21A2//TCF19//ABCF1//ATP6V1G2//BAG6//HCG20//WASF5P//CDSN//DDAH2//HCP5//MICB//AGPAT1//ATF6B//C6orf15//CLIC1//DDR1//FLOT1//HSPA1B//LST1//LY6G5B//MUC22//POU5F1//SFTA2//ZBTB12	42		NA		0.208663	0.211712	0.20104	0.159495	0.159392	0.15961	5.16927e-16	4.11877e-13	0.000228337	0.000731549	0.000157348	-0.365432	0.0011243	0.00127257	0.000453528	-0.0224793	0.000999766	0.0014274	0.000106192	-0.0396458	0.000998874
6	29737882	rs2523393	HLA-F	G	A	148	58	10	14	243	24	chr6_29737882_A_G_b38	6//5//5//5//4//4//4//4//4//4//4//3//3//3//3//3//3//3//3//3//3//3//3//3//3//3//3//3//2//2//2//2//2//1//1//1//1//1//1//1//1//1//1//1//1//1//1	Adipose_Subcutaneous//Lung//Nerve_Tibial//Whole_Blood//Adipose_Visceral_Omentum//Artery_Tibial//Brain_Cerebellar_Hemisphere//Brain_Cerebellum//Cells_Cultured_fibroblasts//Skin_Not_Sun_Exposed_Suprapubic//Spleen//Artery_Aorta//Brain_Amygdala//Brain_Anterior_cingulate_cortex_BA24//Brain_Cortex//Brain_Hippocampus//Brain_Nucleus_accumbens_basal_ganglia//Brain_Putamen_basal_ganglia//Brain_Spinal_cord_…	47	47//28//21//9//7//5//3//1//1//1//1	HLA-F//HLA-A//HLA-H//HLA-F-AS1//MICE//HLA-L//HLA-G//HLA-E//HLA-T//TRIM26//TRIM31	11	chr6_29737882_A_G_b38	14//13//12//12//12//12//12//12//12//11//10//10//10//10//9//8//8//8//8//8//7//7//7//6//6//6//6//6//6//6//5//4//4//4//3//3//3//3//3//2//2//2//1//1//1//1	Skin_Sun_Exposed_Lower_leg//Whole_Blood//Cells_Cultured_fibroblasts//Esophagus_Mucosa//Heart_Atrial_Appendage//Lung//Skin_Not_Sun_Exposed_Suprapubic//Testis//Thyroid//Brain_Cerebellum//Adipose_Subcutaneous//Artery_Aorta//Artery_Tibial//Brain_Cerebellar_Hemisphere//Nerve_Tibial//Adipose_Visceral_Omentum//Breast_Mammary_Tissue//Cells_EBV-transformed_lymphocytes//Esophagus_Muscularis//Spleen//Colon_…	46	42//35//31//23//21//19//18//17//14//13//13//9//9//7//6//5//4//3//3//3//2//2//2//2//2//1//1//1//1//1//1//1//1//1//1//1	HLA-J//IFITM4P//ZFP57//HLA-K//HLA-F//RPL23AP1//HLA-U//HCG4//HCG4B//HCG4P3//HLA-A//HCG4P5//XXbac-BPG170G13.32//HCG4P7//HLA-F-AS1//HLA-V//HCP5B//HLA-H//MOG//TRIM31//HCG9//HLA-T//HLA-W//POLR1H//PPP1R11//GABBR1//HCG4P8//HLA-G//MICE//OR2H2//RNF39//RPL7AP7//TRIM10//TRIM31-AS1//TRIM40//ZNRD1ASP	36		NA		0.363366	0.351698	0.392548	0.426555	0.425974	0.427205	7.2135e-16	1.22931e-15	0.0193021	0.00420072	0.00485054	-0.00219574	0.00397269	0.00451057	0.00446258	-0.0750568	0.0048255	0.0033223	0.00535139	-0.00423917	0.00387397
6	31193433	rs3095238	NA	T	G	161	358	322	354	183	302	chr6_31193433_T_G_b38	7//6//6//6//6//5//5//5//5//5//4//4//4//4//4//4//4//4//4//4//3//3//3//3//3//3//3//3//3//3//3//3//2//2//2//2//2//2//2//2//2//2//2//1//1//1	Skin_Sun_Exposed_Lower_leg//Breast_Mammary_Tissue//Lung//Nerve_Tibial//Testis//Cells_Cultured_fibroblasts//Colon_Transverse//Muscle_Skeletal//Thyroid//Whole_Blood//Adipose_Subcutaneous//Artery_Aorta//Artery_Tibial//Brain_Putamen_basal_ganglia//Esophagus_Mucosa//Esophagus_Muscularis//Heart_Atrial_Appendage//Ovary//Pancreas//Skin_Not_Sun_Exposed_Suprapubic//Adipose_Visceral_Omentum//Brain_Caudate_b…	46	38//25//18//17//17//17//15//3//2//1//1//1//1//1	HLA-E//DDX39B//HLA-S//HLA-B//HLA-C//PSORS1C1//CCHCR1//HLA-L//VARS1//AIF1//HCG27//SFTA2//TCF19//TRIM26	14	chr6_31193433_T_G_b38	15//15//14//14//14//14//14//12//12//12//12//11//10//10//9//9//9//8//8//7//7//6//6//6//5//5//5//5//5//5//5//4//4//4//4//4//3//3//3//3//3//3//2//2//2//2	Nerve_Tibial//Skin_Sun_Exposed_Lower_leg//Artery_Tibial//Esophagus_Mucosa//Lung//Skin_Not_Sun_Exposed_Suprapubic//Thyroid//Adipose_Subcutaneous//Adipose_Visceral_Omentum//Breast_Mammary_Tissue//Whole_Blood//Cells_Cultured_fibroblasts//Heart_Left_Ventricle//Muscle_Skeletal//Esophagus_Gastroesophageal_Junction//Esophagus_Muscularis//Heart_Atrial_Appendage//Colon_Sigmoid//Colon_Transverse//Adrenal_G…	46	45//38//30//27//21//21//20//18//14//13//12//9//7//7//5//5//5//3//3//3//3//3//3//2//2//2//2//1//1//1//1//1//1//1//1//1//1//1//1	HCG27//HLA-C//HLA-L//XXbac-BPG181B23.7//PSORS1C2//XXbac-BPG299F13.17//HLA-B//HLA-S//PSORS1C3//PSORS1C1//MIR6891//XXbac-BPG248L24.12//CCHCR1//HCG22//C4A//MICA//PRRT1//AGER//ATP6V1G2//CYP21A2//HCG20//TCF19//WASF5P//ABCF1//CDSN//DDAH2//HCP5//AGPAT1//ATF6B//BAG6//C6orf15//CLIC1//DDR1//FLOT1//LST1//MUC22//POU5F1//SFTA2//ZBTB12	39		NA		0.208168	0.211019	0.20104	0.159745	0.1597	0.159796	1.3159e-15	1.10675e-12	0.000230703	0.00123325	0.00060824	-0.349474	0.00112409	0.00172935	0.000666042	-0.0231165	0.000843431	0.00135453	8.87177e-11	-0.0370161	0.00113781
6	32232370	rs3134926	NA	G	C	76	176	156	89	280	180	chr6_32232370_C_G_b38	5//5//4//3//2//2//1//1//1//1//1//1//1//1	Adipose_Subcutaneous//Muscle_Skeletal//Nerve_Tibial//Whole_Blood//Cells_Cultured_fibroblasts//Thyroid//Adipose_Visceral_Omentum//Artery_Aorta//Artery_Tibial//Breast_Mammary_Tissue//Skin_Not_Sun_Exposed_Suprapubic//Skin_Sun_Exposed_Lower_leg//Stomach//Testis	14	4//4//3//3//3//3//2//2//2//1//1//1	DDX39B//NOTCH4//HLA-DQA2//HLA-DRB1//HLA-DRB5//HLA-DRB6//HLA-B//HLA-C//HLA-S//HLA-DQA1//HLA-DRA//TSBP1-AS1	12	chr6_32232370_C_G_b38	8//6//4//4//3//3//3//3//2//2//2//2//2//2//2//1//1//1//1//1	Adipose_Subcutaneous//Nerve_Tibial//Muscle_Skeletal//Skin_Sun_Exposed_Lower_leg//Artery_Tibial//Esophagus_Mucosa//Heart_Atrial_Appendage//Thyroid//Breast_Mammary_Tissue//Colon_Sigmoid//Esophagus_Muscularis//Heart_Left_Ventricle//Pancreas//Skin_Not_Sun_Exposed_Suprapubic//Whole_Blood//Adipose_Visceral_Omentum//Adrenal_Gland//Artery_Aorta//Brain_Cerebellar_Hemisphere//Lung	20	14//12//7//3//2//2//2//2//2//1//1//1//1//1//1//1	HLA-DRB5//HLA-C//NOTCH4//ATF6B//CYP21A1P//GPANK1//HLA-DRB9//PRRT1//RNF5//APOM//ATP6V1G2//BAG6//BTNL2//MIR6891//WASF5P//XXbac-BPG248L24.12	16		NA		0.228465	0.227651	0.230503	0.284675	0.284884	0.284441	1.42042e-15	7.99143e-12	4.40938e-05	0.00246595	0.00228248	-0.132076	0.00239638	0.00280854	0.00170462	-0.0622977	0.00326174	0.00275717	0.00157207	-0.0396254	0.00241688
6	32721752	rs9461799	NA	C	T	311	147	196	180	52	273	chr6_32721752_T_C_b38	5//3//2//2//1//1//1//1	Skin_Sun_Exposed_Lower_leg//Skin_Not_Sun_Exposed_Suprapubic//Nerve_Tibial//Whole_Blood//Artery_Aorta//Esophagus_Muscularis//Lung//Testis	8	5//4//2//1//1//1//1//1	TAP2//HLA-DOB//HLA-DQA2//HLA-DRA//HLA-DRB1//HLA-DRB5//HLA-DRB6//XXbac-BPG254F23.7	8	chr6_32721752_T_C_b38	6//5//4//4//4//3//3//3//2//2//2//2//1//1//1//1//1//1//1//1//1//1//1//1//1	Nerve_Tibial//Whole_Blood//Skin_Sun_Exposed_Lower_leg//Testis//Thyroid//Artery_Aorta//Lung//Muscle_Skeletal//Adipose_Subcutaneous//Artery_Tibial//Heart_Left_Ventricle//Skin_Not_Sun_Exposed_Suprapubic//Adipose_Visceral_Omentum//Brain_Cerebellum//Brain_Cortex//Breast_Mammary_Tissue//Cells_Cultured_fibroblasts//Colon_Sigmoid//Esophagus_Gastroesophageal_Junction//Esophagus_Mucosa//Esophagus_Musculari…	25	24//6//4//4//3//2//2//2//2//1//1//1//1	HLA-DOB//HLA-DQA2//CYP21A1P//HLA-DQB2//TAP2//ATF6B//C4A//HLA-DRB1//STK19B//AGPAT1//HLA-DRB6//NELFE//XXbac-BPG254F23.7	13		NA		0.317822	0.308385	0.341421	0.378527	0.377129	0.38009	1.90011e-15	3.47766e-14	0.00714449	0.00263027	0.00233709	0.0125682	0.00289503	0.00267021	0.00357535	-0.0157519	0.00264028	0.00238841	0.00385483	-0.0201826	0.00248138
6	31197789	rs3094609	HCG27	T	C	178	351	350	352	268	178	chr6_31197789_T_C_b38	6//6//6//6//6//5//5//5//5//4//4//4//4//4//4//4//4//4//4//4//3//3//3//3//3//3//3//3//3//3//3//3//3//2//2//2//2//2//2//2//2//2//2//1//1//1	Breast_Mammary_Tissue//Lung//Nerve_Tibial//Skin_Sun_Exposed_Lower_leg//Testis//Cells_Cultured_fibroblasts//Muscle_Skeletal//Thyroid//Whole_Blood//Adipose_Subcutaneous//Artery_Aorta//Artery_Tibial//Brain_Putamen_basal_ganglia//Colon_Transverse//Esophagus_Gastroesophageal_Junction//Esophagus_Mucosa//Esophagus_Muscularis//Pancreas//Skin_Not_Sun_Exposed_Suprapubic//Small_Intestine_Terminal_Ileum//Adi…	46	37//27//20//17//17//17//12//3//2//1//1//1//1	HLA-E//DDX39B//HLA-S//HLA-B//HLA-C//PSORS1C1//CCHCR1//HLA-L//VARS1//AIF1//HCG27//SFTA2//TCF19	13	chr6_31197789_T_C_b38	17//15//14//14//14//14//13//12//12//12//11//11//10//10//10//9//9//9//8//8//8//7//7//6//6//6//5//5//5//5//5//4//4//4//4//3//3//3//3//3//3//3//3//2//2//2	Thyroid//Nerve_Tibial//Artery_Tibial//Esophagus_Mucosa//Skin_Not_Sun_Exposed_Suprapubic//Skin_Sun_Exposed_Lower_leg//Adipose_Subcutaneous//Adipose_Visceral_Omentum//Breast_Mammary_Tissue//Lung//Cells_Cultured_fibroblasts//Whole_Blood//Heart_Atrial_Appendage//Heart_Left_Ventricle//Muscle_Skeletal//Colon_Transverse//Esophagus_Gastroesophageal_Junction//Esophagus_Muscularis//Artery_Aorta//Colon_Sigm…	46	45//39//29//27//22//22//21//19//14//13//13//10//8//7//5//5//4//4//3//3//3//3//2//2//2//2//2//2//2//1//1//1//1//1//1//1//1//1//1	HCG27//HLA-C//HLA-L//XXbac-BPG181B23.7//HLA-B//XXbac-BPG299F13.17//PSORS1C2//HLA-S//PSORS1C3//MIR6891//PSORS1C1//XXbac-BPG248L24.12//HCG22//CCHCR1//MICA//PRRT1//CYP21A2//TCF19//AGER//ATP6V1G2//HCG20//WASF5P//ABCF1//BAG6//C4A//CDSN//DDAH2//HCP5//LY6G5B//AGPAT1//ATF6B//C6orf15//CLIC1//DDR1//FLOT1//LST1//MUC22//SFTA2//VARS2	39		NA		0.207426	0.209979	0.20104	0.159476	0.159451	0.159504	2.53288e-15	2.26066e-12	0.000195964	0.00123999	0.000569123	-0.407884	0.00128726	0.00139504	0.000680043	-0.0265171	0.000957996	0.00154768	0.000463395	-0.0376811	0.00161487
6	31516906	rs3131631	NA	G	C	211	169	332	353	290	330	chr6_31516906_G_C_b38	4//4//4//3//3//3//3//3//3//3//3//3//2//2//2//2//2//2//2//2//2//1//1//1//1//1//1//1//1//1//1//1//1//1//1//1//1//1//1//1//1//1//1//1	Cells_Cultured_fibroblasts//Nerve_Tibial//Whole_Blood//Adipose_Subcutaneous//Artery_Tibial//Breast_Mammary_Tissue//Heart_Left_Ventricle//Lung//Muscle_Skeletal//Pancreas//Spleen//Testis//Adipose_Visceral_Omentum//Artery_Aorta//Artery_Coronary//Brain_Caudate_basal_ganglia//Brain_Cerebellar_Hemisphere//Brain_Cerebellum//Colon_Transverse//Skin_Sun_Exposed_Lower_leg//Thyroid//Adrenal_Gland//Brain_Amyg…	44	44//6//6//4//4//4//4//4//2//1//1	DDX39B//LST1//NOTCH4//HLA-B//HLA-C//HLA-S//MICA//VARS1//HLA-DRA//AIF1//HSPA1L	11	chr6_31516906_G_C_b38	13//11//10//10//9//9//8//8//7//6//6//6//5//5//5//4//4//4//4//4//3//3//3//3//3//2//2//2//2//1//1//1	Adipose_Subcutaneous//Artery_Tibial//Nerve_Tibial//Whole_Blood//Skin_Sun_Exposed_Lower_leg//Thyroid//Esophagus_Mucosa//Lung//Skin_Not_Sun_Exposed_Suprapubic//Cells_Cultured_fibroblasts//Esophagus_Muscularis//Muscle_Skeletal//Adipose_Visceral_Omentum//Artery_Aorta//Testis//Breast_Mammary_Tissue//Colon_Sigmoid//Colon_Transverse//Esophagus_Gastroesophageal_Junction//Heart_Left_Ventricle//Brain_Cereb…	32	23//22//16//13//10//9//8//7//7//6//6//5//5//4//3//2//2//2//2//1//1//1//1//1//1//1//1//1//1//1//1	MICB//HCG27//HLA-C//LY6G5B//HCG22//CYP21A2//C4A//XXbac-BPG181B23.7//XXbac-BPG248L24.12//ATP6V1G2//MIR6891//ATF6B//PRRT1//HLA-DRB9//CCHCR1//BAG6//CFB//DDAH2//XXbac-BPG299F13.17//AGPAT1//DXO//HLA-B//HLA-S//MPIG6B//MUC22//NOTCH4//POU5F1//PSORS1C1//SNHG32//STK19//TUBB	31		NA		0.301733	0.305267	0.292894	0.246396	0.245754	0.247115	3.49343e-15	1.10926e-12	0.000452716	0.00177051	0.00230125	0.102098	0.00244196	0.00162583	0.00128045	-0.00245996	0.000850702	0.00217881	0.00213518	0.0408666	0.0028271
6	32659467	DQB1_301	DQB1_301			88	254	289	242	339	166				0			0				0			0		NA		0.130693	0.122661	0.15078	0.175945	0.174811	0.177212	1.06586e-14	3.64325e-14	0.0196064	0.00203902	0.00143598	0.77729	0.00173245	0.00213095	0.00388459	-0.0357565	0.00214871	0.00218201	0.00240386	-0.00871204	0.00202778
6	32836637	rs241427	TAP2	A	G	356	194	185	109	123	197	chr6_32836637_A_G_b38	8//7//6//6//6//6//6//6//6//6//5//5//5//5//5//4//3//3//3//3//1//1	Adipose_Subcutaneous//Thyroid//Adipose_Visceral_Omentum//Artery_Tibial//Lung//Muscle_Skeletal//Nerve_Tibial//Skin_Not_Sun_Exposed_Suprapubic//Skin_Sun_Exposed_Lower_leg//Whole_Blood//Artery_Aorta//Breast_Mammary_Tissue//Esophagus_Mucosa//Esophagus_Muscularis//Heart_Atrial_Appendage//Adrenal_Gland//Artery_Coronary//Colon_Sigmoid//Heart_Left_Ventricle//Pituitary//Brain_Cerebellum//Stomach	22	19//19//18//17//17//12//1//1//1//1	HLA-DRB1//HLA-DRB6//HLA-DRB5//HLA-DQB1//HLA-DQB2//HLA-DMA//HLA-DQA1//HLA-DQA2//PSMB8//STK19B	10	chr6_32836637_A_G_b38	9//7//7//7//6//6//6//5//5//5//5//4//4//3//3//3//3//2//2//2//2//2//2//2//2//1//1//1//1//1//1	Adipose_Subcutaneous//Artery_Tibial//Skin_Sun_Exposed_Lower_leg//Whole_Blood//Lung//Muscle_Skeletal//Nerve_Tibial//Adipose_Visceral_Omentum//Artery_Aorta//Esophagus_Mucosa//Thyroid//Breast_Mammary_Tissue//Esophagus_Muscularis//Heart_Left_Ventricle//Pancreas//Skin_Not_Sun_Exposed_Suprapubic//Testis//Brain_Cerebellum//Colon_Sigmoid//Colon_Transverse//Esophagus_Gastroesophageal_Junction//Ovary//Smal…	31	25//23//14//12//11//9//8//3//2//1//1//1	HLA-DQB1-AS1//HLA-DQB1//HLA-DRB6//HLA-DQA2//HLA-DRB5//HLA-DQB2//HLA-DQA1//STK19B//TAP2//C4A//CYP21A2//HLA-DRB1	12		NA		0.400495	0.408524	0.380416	0.341789	0.339837	0.343971	1.64777e-14	4.26408e-14	0.0104682	0.00297317	0.00263752	0.024831	0.00335479	0.00271984	0.0033855	-0.0465774	0.00314282	0.00214555	0.00357894	0.0400658	0.00250975
6	32218468	rs438475	NOTCH4	A	G	99	192	192	336	46	113	chr6_32218468_G_A_b38	2//2//2//2//1//1//1//1//1//1//1//1	Adipose_Subcutaneous//Cells_Cultured_fibroblasts//Muscle_Skeletal//Whole_Blood//Adipose_Visceral_Omentum//Breast_Mammary_Tissue//Colon_Transverse//Esophagus_Gastroesophageal_Junction//Nerve_Tibial//Skin_Not_Sun_Exposed_Suprapubic//Skin_Sun_Exposed_Lower_leg//Thyroid	12	8//2//2//2//1//1	ATF6B//HLA-B//HLA-C//NOTCH4//AIF1//LST1	6	chr6_32218468_G_A_b38	5//4//4//4//4//3//3//3//3//2//2//2//2//2//1//1//1//1//1//1//1//1	Skin_Sun_Exposed_Lower_leg//Cells_Cultured_fibroblasts//Esophagus_Mucosa//Muscle_Skeletal//Nerve_Tibial//Adipose_Subcutaneous//Artery_Tibial//Esophagus_Muscularis//Whole_Blood//Adipose_Visceral_Omentum//Artery_Aorta//Brain_Nucleus_accumbens_basal_ganglia//Skin_Not_Sun_Exposed_Suprapubic//Thyroid//Brain_Cortex//Breast_Mammary_Tissue//Colon_Sigmoid//Colon_Transverse//Esophagus_Gastroesophageal_Junc…	22	18//8//5//3//2//2//1//1//1//1//1//1//1//1//1//1//1//1//1	SKIV2L//C4B//NOTCH4//PRRT1//HLA-C//TNXA//APOM//EGFL8//HLA-B//HLA-DQA1//HLA-DQB1//HLA-DRB6//HLA-DRB9//LY6G6C//NEU1//PPT2//RNF5//STK19//XXbac-BPG248L24.12	19		NA		0.114604	0.117464	0.107452	0.155049	0.155703	0.154318	3.53273e-13	9.16989e-09	5.75572e-06	0.0027241	0.00333782	-0.170029	0.00236942	0.00268183	0.00141654	-0.0329336	0.00118829	0.00287489	0.00152287	-0.0197898	0.00193826
6	31129406	rs3130558	PSORS1C1	C	G	81	278	206	309	27	343	chr6_31129406_C_G_b38	7//6//6//5//5//5//5//5//5//5//4//4//4//4//4//4//4//4//4//4//4//4//4//3//3//3//3//2//2//2//2//2//2//2//2//1//1//1//1	Cells_Cultured_fibroblasts//Lung//Skin_Sun_Exposed_Lower_leg//Adipose_Subcutaneous//Artery_Tibial//Colon_Transverse//Esophagus_Gastroesophageal_Junction//Esophagus_Muscularis//Pancreas//Skin_Not_Sun_Exposed_Suprapubic//Adipose_Visceral_Omentum//Artery_Aorta//Brain_Cerebellum//Breast_Mammary_Tissue//Colon_Sigmoid//Esophagus_Mucosa//Heart_Atrial_Appendage//Muscle_Skeletal//Nerve_Tibial//Stomach//Te…	39	30//27//23//22//18//6//6//2//2//1//1	CCHCR1//HLA-E//TCF19//PSORS1C1//DDX39B//HLA-B//HLA-C//HLA-L//HLA-S//PSORS1C3//TRIM26	11	chr6_31129406_C_G_b38	13//12//10//10//9//9//9//9//8//8//8//8//7//7//7//7//7//7//6//6//6//6//6//5//5//5//4//4//4//4//3//3//3//3//3//2//2//2//2//1//1//1//1//1//1//1	Thyroid//Artery_Tibial//Lung//Nerve_Tibial//Adipose_Subcutaneous//Artery_Aorta//Cells_Cultured_fibroblasts//Skin_Sun_Exposed_Lower_leg//Esophagus_Mucosa//Esophagus_Muscularis//Muscle_Skeletal//Skin_Not_Sun_Exposed_Suprapubic//Adipose_Visceral_Omentum//Breast_Mammary_Tissue//Colon_Sigmoid//Esophagus_Gastroesophageal_Junction//Pituitary//Stomach//Artery_Coronary//Colon_Transverse//Heart_Atrial_Appe…	46	38//29//27//25//24//23//17//15//8//7//6//4//3//3//2//2//2//2//1//1//1//1//1//1//1//1//1	XXbac-BPG299F13.17//HLA-C//PSORS1C2//HLA-L//HLA-B//PSORS1C1//HLA-S//HCG27//POU5F1//CCHCR1//TCF19//HCP5//HCG22//XXbac-BPG248L24.12//ABCF1//C6orf15//CDSN//HCG20//C2//CLIC1//CYP21A2//HCG17//MICA//MIR6891//NFKBIL1//SFTA2//XXbac-BPG248L24.10	27		NA		0.318069	0.315662	0.32409	0.267286	0.267294	0.267277	1.53859e-12	1.48744e-08	2.39238e-05	0.00173968	0.0014792	0.398019	0.00212795	0.00260586	0.00169935	0.0248383	0.00151729	0.00230627	0.000645919	0.0411007	0.00224907
6	31277959	rs6906846	NA	A	G	47	211	277	249	90	17	chr6_31277959_A_G_b38	7//7//7//6//6//6//6//6//5//5//5//5//5//4//4//4//3//3//3//3//3//3//3//2//2//2//2//1//1//1//1//1//1	Artery_Tibial//Esophagus_Muscularis//Skin_Sun_Exposed_Lower_leg//Adipose_Subcutaneous//Breast_Mammary_Tissue//Nerve_Tibial//Skin_Not_Sun_Exposed_Suprapubic//Thyroid//Adipose_Visceral_Omentum//Colon_Sigmoid//Colon_Transverse//Lung//Muscle_Skeletal//Cells_Cultured_fibroblasts//Esophagus_Gastroesophageal_Junction//Heart_Atrial_Appendage//Artery_Aorta//Esophagus_Mucosa//Pancreas//Spleen//Stomach//Tes…	33	27//21//18//17//15//13//9//2//1	CCHCR1//TCF19//PSORS1C1//HLA-B//HLA-C//HLA-E//DDX39B//NOTCH4//HLA-S	9	chr6_31277959_A_G_b38	11//10//10//9//9//9//9//8//8//8//7//7//7//7//6//5//5//5//5//5//4//4//3//3//3//3//3//3//3//2//2//1//1//1//1//1//1//1//1//1//1	Artery_Tibial//Adipose_Subcutaneous//Esophagus_Mucosa//Esophagus_Muscularis//Nerve_Tibial//Skin_Sun_Exposed_Lower_leg//Thyroid//Adipose_Visceral_Omentum//Muscle_Skeletal//Whole_Blood//Cells_Cultured_fibroblasts//Heart_Atrial_Appendage//Lung//Skin_Not_Sun_Exposed_Suprapubic//Breast_Mammary_Tissue//Artery_Aorta//Colon_Transverse//Heart_Left_Ventricle//Stomach//Testis//Adrenal_Gland//Colon_Sigmoid//…	41	31//25//22//19//19//16//13//6//6//6//5//3//3//3//2//2//2//1//1//1//1//1//1//1//1//1//1	XXbac-BPG299F13.17//HLA-C//PSORS1C2//HCG27//PSORS1C3//HLA-B//PSORS1C1//CCHCR1//HLA-S//MIR6891//TCF19//HCP5//NOTCH4//POU5F1//CDSN//LST1//XXbac-BPG248L24.12//AGER//DDAH2//HCG20//HCG22//IER3//LINC02571//PRRT1//VARS2//XXbac-BPG248L24.10//ZBTB12	27		NA		0.337129	0.338877	0.332756	0.285445	0.285287	0.285621	1.74563e-12	7.35556e-10	0.000564422	0.00243523	0.00249313	-0.135385	0.00207992	0.00218857	0.00248559	0.0315143	0.00206377	0.00217757	0.00176621	0.00199982	0.00245471
6	32245275	rs9267954	NA	T	A	66	142	89	95	112	357	chr6_32245275_A_T_b38	9//4//4//4//4//4//4//3//3//3//2//2//2//2//2//2//2//2//2//1//1//1//1//1//1	Whole_Blood//Artery_Aorta//Artery_Tibial//Colon_Transverse//Esophagus_Mucosa//Nerve_Tibial//Spleen//Esophagus_Muscularis//Lung//Skin_Not_Sun_Exposed_Suprapubic//Adipose_Subcutaneous//Adipose_Visceral_Omentum//Artery_Coronary//Breast_Mammary_Tissue//Esophagus_Gastroesophageal_Junction//Heart_Left_Ventricle//Muscle_Skeletal//Skin_Sun_Exposed_Lower_leg//Testis//Adrenal_Gland//Heart_Atrial_Appendage/…	25	18//12//12//10//4//2//2//2//1//1//1//1	HLA-DQA2//HLA-B//HLA-C//HLA-DQA1//LST1//HLA-DRB1//HLA-DRB5//HLA-DRB6//AIF1//BAG6//TSBP1//TSBP1-AS1	12	chr6_32245275_A_T_b38	8//8//6//6//6//5//5//5//4//4//3//3//3//3//3//3//3//2//2//2//2//1//1//1//1//1//1	Esophagus_Muscularis//Nerve_Tibial//Adipose_Subcutaneous//Esophagus_Mucosa//Whole_Blood//Lung//Muscle_Skeletal//Thyroid//Artery_Aorta//Skin_Sun_Exposed_Lower_leg//Adipose_Visceral_Omentum//Artery_Tibial//Cells_Cultured_fibroblasts//Colon_Transverse//Skin_Not_Sun_Exposed_Suprapubic//Spleen//Testis//Brain_Caudate_basal_ganglia//Brain_Frontal_Cortex_BA9//Heart_Left_Ventricle//Prostate//Brain_Cerebel…	27	17//16//14//7//6//5//5//5//3//3//2//2//1//1//1//1//1//1//1	HLA-DRB6//HLA-DQA2//CYP21A1P//NOTCH4//BAG6//C4A//HLA-C//LY6G5B//PRRT1//TSBP1-AS1//CYP21A2//RNF5//HLA-DOB//HLA-DRB1//HLA-DRB9//MSH5//STK19B//TAP2//TSBP1	19		NA		0.214356	0.213791	0.215771	0.262452	0.263676	0.261082	2.45802e-12	1.06935e-09	0.000435151	0.00299131	0.00272512	0.17553	0.00253474	0.00308574	0.00189296	0.104235	0.00323677	0.00255452	0.0018003	0.0883147	0.00260015
6	32702467	rs9275418	NA	G	A	349	157	305	292	196	104	chr6_32702467_A_G_b38	5//5//5//5//5//5//5//4//4//4//4//4//4//4//4//4//4//4//4//4//3//3//3//3//3//3//3//2//2//2//2//1//1	Adipose_Visceral_Omentum//Breast_Mammary_Tissue//Colon_Transverse//Esophagus_Mucosa//Esophagus_Muscularis//Pancreas//Whole_Blood//Adipose_Subcutaneous//Artery_Aorta//Artery_Tibial//Colon_Sigmoid//Esophagus_Gastroesophageal_Junction//Heart_Left_Ventricle//Muscle_Skeletal//Nerve_Tibial//Pituitary//Skin_Not_Sun_Exposed_Suprapubic//Skin_Sun_Exposed_Lower_leg//Stomach//Thyroid//Brain_Caudate_basal_gan…	33	28//27//26//25//10//2	HLA-DRB1//HLA-DRB6//HLA-DRB5//HLA-DQA2//HLA-DQA1//HLA-DRA	6	chr6_32702467_A_G_b38	6//5//4//3//3//3//3//3//3//3//3//2//2//2//2//1//1//1//1//1//1//1//1//1	Muscle_Skeletal//Thyroid//Skin_Not_Sun_Exposed_Suprapubic//Adipose_Subcutaneous//Adipose_Visceral_Omentum//Artery_Tibial//Esophagus_Gastroesophageal_Junction//Esophagus_Mucosa//Lung//Skin_Sun_Exposed_Lower_leg//Whole_Blood//Artery_Aorta//Breast_Mammary_Tissue//Heart_Atrial_Appendage//Heart_Left_Ventricle//Cells_Cultured_fibroblasts//Cells_EBV-transformed_lymphocytes//Esophagus_Muscularis//Kidney_…	24	12//11//11//4//3//3//2//2//2//1//1//1//1//1//1	HLA-DQB1-AS1//HLA-DQA2//HLA-DRB6//HLA-DRA//C4A//HLA-DQB2//HLA-DRB5//PBX2//PRRT1//AGPAT1//CLIC1//HLA-DQA1//HLA-DRB1//TSBP1-AS1//XXbac-BPG254F23.7	15		NA		0.203465	0.198198	0.216638	0.249083	0.250771	0.247195	1.3966e-11	5.60823e-11	0.017553	0.00212355	0.00346819	0.358214	0.00242059	0.00196698	0.00216945	0.0346925	0.00175904	0.00227713	0.0021355	0.0567068	0.00228171
6	31131055	rs3131009	PSORS1C1	G	A	206	309	160	235	137	297	chr6_31131055_G_A_b38	7//6//6//6//6//5//5//5//5//5//5//5//5//5//4//4//4//4//4//4//4//4//4//4//3//3//3//3//2//2//2//2//2//2//2//2//1//1//1	Cells_Cultured_fibroblasts//Adipose_Subcutaneous//Colon_Transverse//Lung//Skin_Sun_Exposed_Lower_leg//Artery_Tibial//Colon_Sigmoid//Esophagus_Gastroesophageal_Junction//Esophagus_Muscularis//Muscle_Skeletal//Pancreas//Skin_Not_Sun_Exposed_Suprapubic//Stomach//Testis//Adipose_Visceral_Omentum//Artery_Aorta//Brain_Cerebellar_Hemisphere//Breast_Mammary_Tissue//Esophagus_Mucosa//Heart_Left_Ventricle/…	39	31//23//23//21//20//11//10//4//2//1//1	CCHCR1//HLA-E//TCF19//PSORS1C1//DDX39B//HLA-B//HLA-C//HLA-S//HLA-L//PSORS1C3//TRIM26	11	chr6_31131055_G_A_b38	12//11//10//10//10//9//9//9//9//9//8//8//7//7//7//7//7//7//7//7//6//6//6//6//6//5//5//5//4//4//4//4//3//3//3//2//2//2//2//1//1//1//1//1//1//1	Artery_Tibial//Thyroid//Adipose_Subcutaneous//Esophagus_Mucosa//Nerve_Tibial//Artery_Aorta//Cells_Cultured_fibroblasts//Esophagus_Muscularis//Lung//Skin_Sun_Exposed_Lower_leg//Muscle_Skeletal//Skin_Not_Sun_Exposed_Suprapubic//Adipose_Visceral_Omentum//Colon_Sigmoid//Esophagus_Gastroesophageal_Junction//Heart_Left_Ventricle//Pituitary//Spleen//Stomach//Whole_Blood//Adrenal_Gland//Artery_Coronary//…	46	37//31//27//27//24//23//20//16//7//7//6//4//4//4//3//2//2//2//2//1//1//1//1//1//1//1	XXbac-BPG299F13.17//HLA-C//HLA-L//PSORS1C2//HLA-B//PSORS1C1//HLA-S//HCG27//CCHCR1//POU5F1//TCF19//HCG20//HCP5//XXbac-BPG248L24.12//ABCF1//C4A//C6orf15//CDSN//CYP21A2//C2//CLIC1//HCG17//MUC21//NFKBIL1//TRIM39//XXbac-BPG248L24.10	26		NA		0.320297	0.318434	0.324957	0.272878	0.272833	0.272927	5.36011e-11	1.10653e-07	0.000112071	0.00242116	0.00116864	-0.438236	0.00251164	0.00280139	0.00115435	-0.00014115	0.00218447	0.00169792	0.00226101	0.0213964	0.00197655
6	31383465	rs3016013	LOC105379656	G	A	234	156	208	218	147	198	chr6_31383465_G_A_b38	5//5//4//4//3//3//3//3//2//2//2//2//2//2//1//1//1//1//1//1//1//1//1//1//1//1//1//1//1//1	Lung//Muscle_Skeletal//Breast_Mammary_Tissue//Skin_Sun_Exposed_Lower_leg//Artery_Tibial//Nerve_Tibial//Testis//Whole_Blood//Adipose_Subcutaneous//Cells_Cultured_fibroblasts//Colon_Transverse//Heart_Left_Ventricle//Skin_Not_Sun_Exposed_Suprapubic//Thyroid//Adipose_Visceral_Omentum//Adrenal_Gland//Brain_Cerebellum//Colon_Sigmoid//Esophagus_Gastroesophageal_Junction//Esophagus_Mucosa//Esophagus_Musc…	30	29//8//6//6//3//2//1//1//1//1	MICA//HLA-E//CCHCR1//PSORS1C1//HLA-S//FLOT1//DDX39B//HLA-B//HLA-C//VARS1	10	chr6_31383465_G_A_b38	9//9//7//7//7//7//6//6//6//6//6//6//5//5//5//5//5//5//4//4//4//4//3//3//2//2//2//2//2//2//2//2//2//2//2//1//1//1//1	Thyroid//Whole_Blood//Adipose_Subcutaneous//Colon_Transverse//Esophagus_Muscularis//Skin_Sun_Exposed_Lower_leg//Adipose_Visceral_Omentum//Cells_Cultured_fibroblasts//Esophagus_Gastroesophageal_Junction//Esophagus_Mucosa//Lung//Nerve_Tibial//Artery_Tibial//Breast_Mammary_Tissue//Heart_Atrial_Appendage//Muscle_Skeletal//Skin_Not_Sun_Exposed_Suprapubic//Testis//Adrenal_Gland//Artery_Aorta//Colon_Sig…	39	36//34//18//18//7//7//5//4//3//3//3//2//2//2//2//1//1//1//1//1//1//1//1//1//1//1//1//1//1	XXbac-BPG181B23.7//MICA//HCG27//HLA-B//CCHCR1//MIR6891//C4A//Y_RNA//HCG22//HLA-S//PSORS1C2//CYP21A2//LY6G5C//PSORS1C1//TCF19//ABCF1//BAG6//CFB//DDAH2//GNL1//HLA-C//HSPA1L//NOTCH4//PPP1R18//PRRT1//SFTA2//SKIV2L//VARS2//ZBTB12	29		NA		0.327723	0.325364	0.333622	0.28088	0.279606	0.282305	1.26248e-10	1.22617e-07	0.000151531	0.00240666	0.00236492	-0.16804	0.00279845	0.00260554	0.00219704	0.022992	0.00232595	0.00264529	0.00247845	0.0593056	0.00287251
6	32792668	rs2621382	NA	G	T	251	244	201	174	310	58	chr6_32792668_G_T_b38	8//6//6//6//6//5//5//5//5//5//4//4//3//3//3//3//3//3//3//3//3//2//1//1	Adipose_Subcutaneous//Artery_Tibial//Lung//Nerve_Tibial//Skin_Sun_Exposed_Lower_leg//Adipose_Visceral_Omentum//Esophagus_Mucosa//Skin_Not_Sun_Exposed_Suprapubic//Thyroid//Whole_Blood//Artery_Aorta//Esophagus_Muscularis//Artery_Coronary//Breast_Mammary_Tissue//Colon_Sigmoid//Colon_Transverse//Heart_Atrial_Appendage//Heart_Left_Ventricle//Muscle_Skeletal//Spleen//Stomach//Esophagus_Gastroesophageal…	24	22//22//21//7//6//5//5//3//3//1//1	HLA-DRB1//HLA-DRB6//HLA-DRB5//TAP2//HLA-DOB//HLA-DQB1//HLA-DQB2//HLA-DMA//HLA-DQA1//HLA-DQA2//TSBP1	11	chr6_32792668_G_T_b38	9//8//6//6//6//6//5//5//5//5//4//4//4//4//4//4//4//3//3//2//2//2//2//2//2//1//1//1//1//1//1//1//1//1//1//1//1//1//1//1//1//1	Testis//Thyroid//Adipose_Visceral_Omentum//Esophagus_Mucosa//Skin_Not_Sun_Exposed_Suprapubic//Whole_Blood//Adipose_Subcutaneous//Artery_Tibial//Muscle_Skeletal//Nerve_Tibial//Artery_Aorta//Breast_Mammary_Tissue//Esophagus_Muscularis//Heart_Atrial_Appendage//Lung//Skin_Sun_Exposed_Lower_leg//Spleen//Cells_Cultured_fibroblasts//Heart_Left_Ventricle//Brain_Cerebellum//Colon_Sigmoid//Colon_Transverse…	42	38//26//13//13//12//7//5//2//1//1//1//1//1//1//1//1	HLA-DOB//HLA-DRB5//HLA-DQB1//HLA-DQB1-AS1//TAP2//NOTCH4//C4A//C4B//ATF6B//HLA-DMA//HLA-DQB2//HLA-DRB1//PSMB8//SKIV2L//TAP1//XXbac-BPG254F23.7	16		NA		0.501485	0.509009	0.482669	0.45045	0.449495	0.451519	1.34028e-10	2.95162e-10	0.0369418	0.00210513	0.000776161	0.208599	0.0026804	0.00263903	0.00181268	0.0237047	0.00269815	0.00256884	0.00106346	0.0226717	0.0022833
6	32792937	rs2157082	NA	G	T	259	261	265	176	261	73	chr6_32792937_G_T_b38	8//6//6//6//6//5//5//5//5//5//4//4//3//3//3//3//3//3//3//3//3//2//1//1	Adipose_Subcutaneous//Artery_Tibial//Lung//Nerve_Tibial//Skin_Sun_Exposed_Lower_leg//Adipose_Visceral_Omentum//Esophagus_Mucosa//Skin_Not_Sun_Exposed_Suprapubic//Thyroid//Whole_Blood//Artery_Aorta//Esophagus_Muscularis//Artery_Coronary//Breast_Mammary_Tissue//Colon_Sigmoid//Colon_Transverse//Heart_Atrial_Appendage//Heart_Left_Ventricle//Muscle_Skeletal//Spleen//Stomach//Esophagus_Gastroesophageal…	24	22//22//21//7//6//5//5//3//3//1//1	HLA-DRB1//HLA-DRB6//HLA-DRB5//TAP2//HLA-DOB//HLA-DQB1//HLA-DQB2//HLA-DMA//HLA-DQA1//HLA-DQA2//TSBP1	11	chr6_32792937_G_T_b38	9//8//6//6//6//6//5//5//5//5//4//4//4//4//4//4//4//3//3//2//2//2//2//2//2//1//1//1//1//1//1//1//1//1//1//1//1//1//1//1//1//1	Testis//Thyroid//Adipose_Visceral_Omentum//Esophagus_Mucosa//Skin_Not_Sun_Exposed_Suprapubic//Whole_Blood//Adipose_Subcutaneous//Artery_Tibial//Muscle_Skeletal//Nerve_Tibial//Artery_Aorta//Breast_Mammary_Tissue//Esophagus_Muscularis//Heart_Atrial_Appendage//Lung//Skin_Sun_Exposed_Lower_leg//Spleen//Cells_Cultured_fibroblasts//Heart_Left_Ventricle//Brain_Cerebellum//Colon_Sigmoid//Colon_Transverse…	42	38//26//13//13//12//7//5//2//1//1//1//1//1//1//1//1	HLA-DOB//HLA-DRB5//HLA-DQB1//HLA-DQB1-AS1//TAP2//NOTCH4//C4A//C4B//ATF6B//HLA-DMA//HLA-DQB2//HLA-DRB1//PSMB8//SKIV2L//TAP1//XXbac-BPG254F23.7	16		NA		0.501485	0.509356	0.481802	0.450638	0.44959	0.451811	1.64969e-10	2.59961e-10	0.0427607	0.0024874	0.00123694	0.236615	0.00218695	0.0022724	0.00176918	0.0184759	0.00268847	0.00241452	0.000940167	0.0163954	0.00190562
6	31353872	B_4402	B_4402			92	178	237	276	277	14				0			0				0			0		NA		0.0816832	0.0800416	0.0857886	0.112393	0.111603	0.113278	2.03061e-10	3.7107e-08	0.00310068	0.00236699	0.00393176	-0.375588	0.00196977	0.00241486	0.00123594	-0.0187682	0.00188934	0.00207165	0.00342177	-0.0718285	0.00217656
6	32808846	rs2857129	NA	A	T	345	264	239	273	128	232	chr6_32808846_A_T_b38	7//7//6//6//5//5//5//4//4//4//4//4//4//4//3//3//3//3//3//3//3//3//3//3//3//2//2//1//1	Adipose_Subcutaneous//Artery_Tibial//Nerve_Tibial//Skin_Sun_Exposed_Lower_leg//Skin_Not_Sun_Exposed_Suprapubic//Testis//Whole_Blood//Artery_Aorta//Esophagus_Mucosa//Heart_Atrial_Appendage//Lung//Muscle_Skeletal//Spleen//Thyroid//Adipose_Visceral_Omentum//Adrenal_Gland//Artery_Coronary//Breast_Mammary_Tissue//Colon_Sigmoid//Colon_Transverse//Esophagus_Muscularis//Heart_Left_Ventricle//Liver//Pancr…	29	27//26//26//12//7//6//2//1//1	HLA-DRB6//HLA-DRB1//HLA-DRB5//TAP2//HLA-DMA//HLA-DOB//HLA-DQA1//TSBP1//XXbac-BPG254F23.7	9	chr6_32808846_A_T_b38	6//6//5//5//5//4//4//4//4//4//4//3//3//3//3//3//3//3//3//3//3//3//3//3//2//2//2//2//2//2//2//2//2//2//2//1//1//1//1//1//1//1//1//1//1//1//1	Esophagus_Mucosa//Testis//Adipose_Subcutaneous//Skin_Not_Sun_Exposed_Suprapubic//Skin_Sun_Exposed_Lower_leg//Brain_Caudate_basal_ganglia//Breast_Mammary_Tissue//Heart_Left_Ventricle//Muscle_Skeletal//Thyroid//Whole_Blood//Adipose_Visceral_Omentum//Artery_Aorta//Artery_Tibial//Brain_Cortex//Brain_Frontal_Cortex_BA9//Cells_Cultured_fibroblasts//Colon_Transverse//Esophagus_Gastroesophageal_Junction/…	47	45//33//22//5//4//4//2//2//1//1//1//1//1//1//1	HLA-DOB//HLA-DRB5//TAP2//HLA-DQB1-AS1//C4A//NOTCH4//HLA-DQB1//HLA-DRB1//AGPAT1//ATF6B//C2//C4B//HLA-DRB6//PSMB8//TAP1	15		NA		0.433168	0.441441	0.412478	0.384219	0.383783	0.384706	3.55242e-10	5.3304e-10	0.0548952	0.00248643	0.00135151	0.253319	0.00192615	0.00239526	0.00120398	-0.0135862	0.00191209	0.00241242	0.000853348	-0.0298157	0.00285869
6	32807909	rs2857136	NA	A	G	344	303	292	267	239	321	chr6_32807909_A_G_b38	7//7//6//6//5//5//5//4//4//4//4//4//4//4//3//3//3//3//3//3//3//3//3//3//3//2//2//1//1	Adipose_Subcutaneous//Artery_Tibial//Nerve_Tibial//Skin_Sun_Exposed_Lower_leg//Skin_Not_Sun_Exposed_Suprapubic//Testis//Whole_Blood//Artery_Aorta//Esophagus_Mucosa//Heart_Atrial_Appendage//Lung//Muscle_Skeletal//Spleen//Thyroid//Adipose_Visceral_Omentum//Adrenal_Gland//Artery_Coronary//Breast_Mammary_Tissue//Colon_Sigmoid//Colon_Transverse//Esophagus_Muscularis//Heart_Left_Ventricle//Liver//Pancr…	29	27//26//26//12//7//6//2//1//1	HLA-DRB6//HLA-DRB1//HLA-DRB5//TAP2//HLA-DMA//HLA-DOB//HLA-DQA1//TSBP1//XXbac-BPG254F23.7	9	chr6_32807909_A_G_b38	6//6//5//5//5//4//4//4//4//4//4//3//3//3//3//3//3//3//3//3//3//3//3//3//2//2//2//2//2//2//2//2//2//2//2//1//1//1//1//1//1//1//1//1//1//1//1	Esophagus_Mucosa//Testis//Adipose_Subcutaneous//Skin_Not_Sun_Exposed_Suprapubic//Skin_Sun_Exposed_Lower_leg//Brain_Caudate_basal_ganglia//Breast_Mammary_Tissue//Heart_Left_Ventricle//Muscle_Skeletal//Thyroid//Whole_Blood//Adipose_Visceral_Omentum//Artery_Aorta//Artery_Tibial//Brain_Cortex//Brain_Frontal_Cortex_BA9//Cells_Cultured_fibroblasts//Colon_Transverse//Esophagus_Gastroesophageal_Junction/…	47	45//33//22//5//4//4//2//2//1//1//1//1//1//1//1	HLA-DOB//HLA-DRB5//TAP2//HLA-DQB1-AS1//C4A//NOTCH4//HLA-DQB1//HLA-DRB1//AGPAT1//ATF6B//C2//C4B//HLA-DRB6//PSMB8//TAP1	15		NA		0.433168	0.441441	0.412478	0.384388	0.384009	0.384812	4.37984e-10	6.07701e-10	0.0587789	0.00288154	0.0011731	-0.587755	0.00207962	0.00211647	0.000983702	6.71949e-05	0.00196698	0.00228179	0.00136439	-0.0219694	0.00210373
6	30660305	rs3130000	DHX16	A	G	156	317	343	351	354	52	chr6_30660305_A_G_b38	8//7//6//6//5//5//4//3//3//3//3//3//3//3//2//2//2//2//1//1//1//1//1//1//1	Whole_Blood//Lung//Adipose_Subcutaneous//Cells_Cultured_fibroblasts//Colon_Transverse//Muscle_Skeletal//Skin_Sun_Exposed_Lower_leg//Adipose_Visceral_Omentum//Esophagus_Mucosa//Esophagus_Muscularis//Nerve_Tibial//Pancreas//Skin_Not_Sun_Exposed_Suprapubic//Stomach//Artery_Tibial//Breast_Mammary_Tissue//Heart_Left_Ventricle//Thyroid//Adrenal_Gland//Cells_EBV-transformed_lymphocytes//Colon_Sigmoid//H…	25	18//16//8//6//6//4//3//3//3//3//2//1//1//1//1//1	HLA-F//HLA-E//HLA-A//DDX39B//PSORS1C1//HLA-H//HLA-B//HLA-C//HLA-S//TRIM39//VARS2//HLA-G//HLA-L//HLA-W//SFTA2//TRIM26	16	chr6_30660305_A_G_b38	19//19//16//15//14//14//13//12//11//11//11//11//10//10//9//9//9//8//6//6//6//5//5//5//4//4//3//3//3//3//2//2//2//2//1//1//1//1	Nerve_Tibial//Whole_Blood//Adipose_Subcutaneous//Esophagus_Mucosa//Adipose_Visceral_Omentum//Artery_Tibial//Thyroid//Skin_Not_Sun_Exposed_Suprapubic//Colon_Sigmoid//Esophagus_Muscularis//Muscle_Skeletal//Skin_Sun_Exposed_Lower_leg//Cells_Cultured_fibroblasts//Colon_Transverse//Breast_Mammary_Tissue//Esophagus_Gastroesophageal_Junction//Lung//Heart_Left_Ventricle//Artery_Aorta//Artery_Coronary//St…	38	36//27//25//21//21//16//11//10//8//7//7//6//6//6//6//6//5//5//5//5//4//4//4//3//3//2//2//2//2//1//1//1//1//1//1//1//1//1//1//1//1//1//1//1//1//1//1//1//1//1	HLA-H//HLA-G//HCP5B//ABCF1//HLA-J//HCG27//HLA-U//HLA-L//RPL23AP1//HLA-C//VARS2//HLA-B//HLA-S//HLA-V//MDC1//PSORS1C1//HCG17//HCG20//HLA-A//HLA-K//PSORS1C2//XXbac-BPG181B23.7//XXbac-BPG299F13.17//HCG4B//ZFP57//HCG4P7//MICD//PAIP1P1//ZDHHC20P1//CCHCR1//CDSN//DDR1//HCG18//HCG21//HCG9//HLA-E//HLA-F//HLA-F-AS1//HLA-W//IER3-AS1//IFITM4P//PPP1R18//PSORS1C3//RNF39//TCF19//TRIM10//TRIM31//XXbac-BPG248L24.1…	50		NA		0.123762	0.128552	0.111785	0.0935328	0.093455	0.0936198	4.74222e-10	1.34263e-09	0.0417303	0.00138814	0.000996167	0.131503	0.0010222	0.00148238	0.00202482	0.0418667	0.000981832	0.00185446	0.00110101	0.00952419	0.00195501
6	32970422	rs17840186	BRD2	A	G	280	200	339	306	337	303	chr6_32970422_G_A_b38	6//5//4//4//4//4//4//4//4//4//4//4//4//4//4//4//4//4//4//4//4//1//1//1//1//1//1//1//1//1//1//1//1//1//1//1//1//1//1//1//1//1//1//1//1//1//1//1//1	Thyroid//Adipose_Subcutaneous//Adipose_Visceral_Omentum//Artery_Coronary//Artery_Tibial//Brain_Caudate_basal_ganglia//Brain_Hippocampus//Brain_Hypothalamus//Brain_Putamen_basal_ganglia//Breast_Mammary_Tissue//Esophagus_Mucosa//Esophagus_Muscularis//Heart_Atrial_Appendage//Heart_Left_Ventricle//Lung//Muscle_Skeletal//Nerve_Tibial//Pituitary//Skin_Not_Sun_Exposed_Suprapubic//Skin_Sun_Exposed_Lower_…	49	49//21//21//21//1//1//1	HLA-DMA//HLA-DRB1//HLA-DRB5//HLA-DRB6//HLA-DQA1//HLA-DQB1//HLA-DQB2	7	chr6_32970422_G_A_b38	8//8//7//6//6//5//5//4//4//3//3//3//3//3//3//3//2//2//2//2//2//2//1//1//1//1//1	Lung//Thyroid//Artery_Tibial//Adipose_Subcutaneous//Whole_Blood//Nerve_Tibial//Skin_Sun_Exposed_Lower_leg//Adipose_Visceral_Omentum//Spleen//Brain_Caudate_basal_ganglia//Brain_Cerebellar_Hemisphere//Esophagus_Muscularis//Heart_Atrial_Appendage//Heart_Left_Ventricle//Muscle_Skeletal//Testis//Artery_Aorta//Brain_Cerebellum//Brain_Frontal_Cortex_BA9//Esophagus_Mucosa//Skin_Not_Sun_Exposed_Suprapubic…	27	18//18//13//11//9//7//5//3//2//1//1//1//1//1	HLA-DRB5//HLA-DRB6//HLA-DQA2//BRD2//HLA-DQB1//HLA-DRB1//HLA-DQB1-AS1//RPS18//HLA-DQB2//HLA-DQA1//HLA-DRB9//PRRT1//RPL32P1//TAP1	14		NA		0.0834158	0.0845461	0.0805893	0.0588924	0.0586065	0.0592121	6.4429e-10	3.80941e-08	0.00383198	0.00138128	0.00132537	-0.186581	0.00111806	0.00156387	0.000987288	-0.000886206	0.00158914	0.00184697	0.000969341	-0.0110626	0.00131294
6	32950203	rs11539216	HLA-DMA	A	G	209	329	317	345	298	322	chr6_32950203_G_A_b38	7//6//6//4//4//4//4//4//4//4//4//4//4//4//4//4//4//4//4//3//3//1//1//1//1//1//1//1//1//1//1//1//1//1//1//1//1//1//1//1//1//1//1//1//1//1//1//1//1	Adipose_Subcutaneous//Thyroid//Whole_Blood//Adipose_Visceral_Omentum//Artery_Coronary//Artery_Tibial//Brain_Caudate_basal_ganglia//Brain_Hypothalamus//Breast_Mammary_Tissue//Esophagus_Mucosa//Esophagus_Muscularis//Heart_Atrial_Appendage//Heart_Left_Ventricle//Lung//Muscle_Skeletal//Nerve_Tibial//Pituitary//Skin_Not_Sun_Exposed_Suprapubic//Skin_Sun_Exposed_Lower_leg//Artery_Aorta//Esophagus_Gastro…	49	49//21//21//19//3//3//1	HLA-DMA//HLA-DRB1//HLA-DRB6//HLA-DRB5//HLA-DQB1//HLA-DQB2//HLA-DQA1	7	chr6_32950203_G_A_b38	6//6//5//5//4//4//4//3//2//2//2//2//1//1//1//1//1//1//1//1//1//1//1//1//1//1	Artery_Tibial//Whole_Blood//Lung//Thyroid//Muscle_Skeletal//Nerve_Tibial//Skin_Sun_Exposed_Lower_leg//Adipose_Subcutaneous//Adipose_Visceral_Omentum//Esophagus_Mucosa//Heart_Atrial_Appendage//Skin_Not_Sun_Exposed_Suprapubic//Artery_Coronary//Brain_Caudate_basal_ganglia//Brain_Cerebellar_Hemisphere//Brain_Cerebellum//Brain_Nucleus_accumbens_basal_ganglia//Breast_Mammary_Tissue//Cells_EBV-transform…	26	18//15//7//5//4//3//2//2//2//1	HLA-DRB5//HLA-DRB6//BRD2//HLA-DQB1//HLA-DQA2//RPS18//HLA-DQB1-AS1//HLA-DRB1//PRRT1//HLA-DQB2	10		NA		0.0794554	0.0807346	0.0762565	0.0559306	0.0555819	0.0563205	1.40401e-09	5.50035e-08	0.00565049	0.00182443	0.00144855	-0.0708764	0.000681384	0.00179158	0.000692584	-0.0355839	0.0010629	0.00206241	0.000503153	0.0088417	0.00139221
6	32772634	rs2857212	NA	G	A	117	206	132	182	156	331	chr6_32772634_A_G_b38	5//5//5//5//3//3//3//3//3//3//3//3//3//2//1//1//1	Nerve_Tibial//Skin_Not_Sun_Exposed_Suprapubic//Skin_Sun_Exposed_Lower_leg//Whole_Blood//Adipose_Subcutaneous//Adipose_Visceral_Omentum//Artery_Tibial//Colon_Sigmoid//Esophagus_Mucosa//Esophagus_Muscularis//Heart_Atrial_Appendage//Muscle_Skeletal//Thyroid//Breast_Mammary_Tissue//Cells_Cultured_fibroblasts//Lung//Spleen	17	13//13//13//6//5//1//1	HLA-DRB1//HLA-DRB5//HLA-DRB6//TAP2//HLA-DOB//HLA-DQB1//HLA-DQB2	7	chr6_32772634_A_G_b38	6//5//5//4//4//3//3//3//3//3//2//2//2//2//2//2//2//2//2//2//2//2//2//1//1//1//1//1//1//1//1//1//1//1//1//1//1//1//1//1//1	Thyroid//Nerve_Tibial//Skin_Sun_Exposed_Lower_leg//Esophagus_Muscularis//Muscle_Skeletal//Adipose_Subcutaneous//Adipose_Visceral_Omentum//Artery_Tibial//Heart_Atrial_Appendage//Whole_Blood//Artery_Aorta//Brain_Nucleus_accumbens_basal_ganglia//Breast_Mammary_Tissue//Cells_Cultured_fibroblasts//Colon_Sigmoid//Colon_Transverse//Esophagus_Mucosa//Heart_Left_Ventricle//Liver//Lung//Pancreas//Skin_Not_…	41	41//19//6//4//4//3//1//1//1//1//1//1	HLA-DOB//TAP2//HLA-DQB2//C4A//HLA-DRB5//HLA-DQB1//C4B//CYP21A1P//EHMT2//HLA-DRB1//PRRT1//TNXA	12		NA		0.319802	0.314276	0.333622	0.365527	0.366217	0.364757	1.83348e-09	9.05437e-09	0.0309327	0.00255468	0.00324639	-0.00379447	0.0022838	0.00291291	0.00273866	0.0283712	0.00263338	0.00290738	0.00267378	-0.036566	0.00324485
6	32902280	rs3101942	LOC100294145	G	A	230	233	111	67	117	257	chr6_32902280_G_A_b38	7//6//6//6//5//5//3//3//3//3//2//2//2//2//2//2//2//1	Adipose_Subcutaneous//Lung//Thyroid//Whole_Blood//Breast_Mammary_Tissue//Esophagus_Mucosa//Nerve_Tibial//Skin_Sun_Exposed_Lower_leg//Spleen//Testis//Adipose_Visceral_Omentum//Artery_Aorta//Artery_Tibial//Esophagus_Gastroesophageal_Junction//Esophagus_Muscularis//Muscle_Skeletal//Skin_Not_Sun_Exposed_Suprapubic//Brain_Spinal_cord_cervical_c-1	18	16//16//7//7//7//7//1//1	HLA-DQB1//HLA-DQB2//HLA-DRB1//HLA-DRB5//HLA-DRB6//PSMB9//HLA-DPB1//HLA-DQA1	8	chr6_32902280_G_A_b38	9//8//7//6//6//5//5//4//4//4//4//3//3//3//3//3//3//2//2//2//2//2//2//2//1//1//1	Skin_Sun_Exposed_Lower_leg//Whole_Blood//Adipose_Subcutaneous//Breast_Mammary_Tissue//Esophagus_Gastroesophageal_Junction//Lung//Muscle_Skeletal//Artery_Tibial//Esophagus_Muscularis//Skin_Not_Sun_Exposed_Suprapubic//Thyroid//Adipose_Visceral_Omentum//Colon_Sigmoid//Colon_Transverse//Esophagus_Mucosa//Nerve_Tibial//Spleen//Artery_Aorta//Brain_Cerebellum//Cells_Cultured_fibroblasts//Cells_EBV-trans…	27	24//16//14//13//6//6//4//3//3//1//1//1//1//1//1//1//1	PSMB9//HLA-DRB5//HLA-DQB1//HLA-DQB2//HLA-DQB1-AS1//TAP2//HLA-DOB//HLA-DRB9//TAP1//C4A//CYP21A2//HLA-DPB2//HLA-DQA2//HLA-DRB6//PRRT1//PSMB8//PSMB8-AS1	17		NA		0.449257	0.447678	0.453206	0.402197	0.400009	0.404643	2.23999e-09	3.38223e-07	0.000984243	0.00301029	0.00394153	0.00770938	0.00421381	0.00301623	0.00359317	0.01684	0.00352421	0.00255339	0.00223847	-0.0418344	0.00367275
6	32628179	DQA1_101	DQA1_101			129	284	283	305	35	350				0			0				0			0		NA		0.111139	0.108108	0.118718	0.142237	0.143699	0.140602	9.2565e-09	3.16333e-08	0.0327203	0.00198163	0.00264043	-0.578735	0.0017297	0.00215715	0.00286842	-0.0767924	0.00162539	0.00232485	0.00227619	-0.0512581	0.00170756
6	31208825	rs4516988	NA	G	A	29	138	72	166	161	103	chr6_31208825_A_G_b38	3//3//3//3//2//2//1//1//1//1//1//1//1//1//1//1//1//1//1//1//1//1//1//1//1//1//1	Muscle_Skeletal//Skin_Not_Sun_Exposed_Suprapubic//Skin_Sun_Exposed_Lower_leg//Whole_Blood//Lung//Testis//Adipose_Subcutaneous//Adipose_Visceral_Omentum//Artery_Tibial//Brain_Caudate_basal_ganglia//Brain_Cortex//Brain_Hypothalamus//Brain_Nucleus_accumbens_basal_ganglia//Breast_Mammary_Tissue//Cells_Cultured_fibroblasts//Colon_Sigmoid//Colon_Transverse//Esophagus_Gastroesophageal_Junction//Esophagu…	27	27//2//2//1//1//1//1//1//1	HLA-E//C6orf15//CDSN//AIF1//HLA-B//HLA-C//HLA-L//HLA-S//PSORS1C1	9	chr6_31208825_A_G_b38	11//10//9//9//9//8//8//8//8//7//7//7//6//6//5//5//5//4//4//3//3//3//3//3//3//3//3//2//2//2//2//2//2//2//1//1//1//1//1//1//1//1	Artery_Tibial//Thyroid//Adipose_Visceral_Omentum//Lung//Skin_Not_Sun_Exposed_Suprapubic//Adipose_Subcutaneous//Artery_Aorta//Cells_Cultured_fibroblasts//Nerve_Tibial//Breast_Mammary_Tissue//Skin_Sun_Exposed_Lower_leg//Whole_Blood//Esophagus_Muscularis//Heart_Atrial_Appendage//Colon_Transverse//Heart_Left_Ventricle//Muscle_Skeletal//Esophagus_Gastroesophageal_Junction//Testis//Brain_Cerebellum//Co…	42	37//26//24//18//16//12//11//10//8//6//2//2//2//2//1//1//1//1//1//1	POU5F1//CCHCR1//HLA-C//XXbac-BPG299F13.17//PSORS1C3//PSORS1C2//HCG22//HLA-S//XXbac-BPG248L24.12//PSORS1C1//CYP21A1P//DDX39B//HLA-L//TCF19//AGPAT1//ATF6B//HCG27//HLA-B//LINC02571//XXbac-BPG248L24.10	20		NA		0.158663	0.153846	0.170711	0.194004	0.193576	0.194482	9.71996e-09	5.48591e-08	0.0428624	0.00278253	0.00296529	-0.147992	0.00281286	0.0031664	0.00210925	-0.0757206	0.0027469	0.0023313	0.00161259	0.000601237	0.00206549
6	32146738	rs9296009	NA	T	A	298	80	234	184	342	249	chr6_32146738_A_T_b38	7//7//5//4//4//4//4//4//4//3//3//3//3//2//2//2//2//2//2//2//1//1//1//1//1//1//1//1	Thyroid//Whole_Blood//Adipose_Visceral_Omentum//Artery_Tibial//Esophagus_Gastroesophageal_Junction//Lung//Muscle_Skeletal//Nerve_Tibial//Skin_Sun_Exposed_Lower_leg//Adipose_Subcutaneous//Artery_Aorta//Prostate//Skin_Not_Sun_Exposed_Suprapubic//Adrenal_Gland//Artery_Coronary//Brain_Spinal_cord_cervical_c-1//Breast_Mammary_Tissue//Cells_EBV-transformed_lymphocytes//Esophagus_Muscularis//Spleen//Bra…	28	18//13//12//11//8//4//3//2//1//1//1//1//1//1	HLA-DQA2//DXO//HLA-B//HLA-C//HLA-DQA1//HLA-DRB1//HLA-DRB6//HLA-DRB5//AGPAT1//AIF1//CCHCR1//EGFL8//GPANK1//NOTCH4	14	chr6_32146738_A_T_b38	7//7//6//5//5//5//5//5//5//5//4//3//3//3//3//3//3//2//2//2//2//1//1//1//1//1//1//1//1	Adipose_Subcutaneous//Artery_Tibial//Thyroid//Artery_Aorta//Heart_Atrial_Appendage//Lung//Muscle_Skeletal//Nerve_Tibial//Skin_Sun_Exposed_Lower_leg//Whole_Blood//Esophagus_Muscularis//Colon_Transverse//Esophagus_Gastroesophageal_Junction//Esophagus_Mucosa//Heart_Left_Ventricle//Skin_Not_Sun_Exposed_Suprapubic//Testis//Breast_Mammary_Tissue//Cells_Cultured_fibroblasts//Prostate//Stomach//Adipose_V…	29	19//18//16//11//6//3//3//2//2//1//1//1//1//1//1//1//1//1//1//1//1//1	LY6G5B//HLA-DQA2//NOTCH4//HLA-DRB6//HLA-C//DXO//HCG27//C4B//PSORS1C3//C4A//CFB//DDX39B//HLA-DOB//HLA-DRB1//HSPA1B//LY6G5C//PBX2//POU5F1//PRRT1//RNF5//SKIV2L//TSBP1-AS1	22		NA		0.185149	0.179487	0.199307	0.221186	0.219896	0.222629	3.03004e-08	1.51877e-07	0.0587165	0.00254224	0.0029427	0.0575552	0.00277869	0.00242724	0.0025279	-0.00215648	0.00260629	0.00285082	0.00229621	0.00548934	0.00270996
6	31168676	rs3130501	POU5F1	A	G	220	299	282	237	132	347	chr6_31168676_A_G_b38	6//6//5//5//5//4//4//4//4//4//4//4//4//3//3//3//3//3//3//3//2//2//2//2//2//2//1//1//1//1//1//1//1//1//1//1//1//1//1//1//1//1	Cells_Cultured_fibroblasts//Muscle_Skeletal//Pancreas//Skin_Sun_Exposed_Lower_leg//Testis//Adipose_Subcutaneous//Artery_Tibial//Breast_Mammary_Tissue//Esophagus_Muscularis//Heart_Atrial_Appendage//Lung//Skin_Not_Sun_Exposed_Suprapubic//Whole_Blood//Artery_Aorta//Colon_Sigmoid//Colon_Transverse//Esophagus_Gastroesophageal_Junction//Esophagus_Mucosa//Heart_Left_Ventricle//Nerve_Tibial//Adipose_Visc…	42	33//30//14//9//6//4//4//4//3//1	CCHCR1//HLA-E//PSORS1C1//DDX39B//HLA-S//HLA-B//HLA-L//TCF19//HLA-C//VARS1	10	chr6_31168676_A_G_b38	11//11//10//10//9//9//8//8//8//8//7//7//6//6//6//6//6//6//6//5//5//5//4//4//4//3//3//3//3//2//2//2//2//2//1//1//1//1//1//1//1//1	Artery_Tibial//Skin_Sun_Exposed_Lower_leg//Adipose_Subcutaneous//Nerve_Tibial//Adipose_Visceral_Omentum//Thyroid//Esophagus_Mucosa//Esophagus_Muscularis//Lung//Skin_Not_Sun_Exposed_Suprapubic//Artery_Aorta//Cells_Cultured_fibroblasts//Breast_Mammary_Tissue//Colon_Sigmoid//Colon_Transverse//Heart_Left_Ventricle//Muscle_Skeletal//Spleen//Whole_Blood//Heart_Atrial_Appendage//Pancreas//Prostate//Brai…	42	37//23//22//19//19//17//15//11//8//6//4//3//3//3//2//2//2//2//2//1//1//1//1//1	HCG27//PSORS1C2//HLA-L//HCG22//TCF19//POU5F1//PSORS1C1//C4A//CCHCR1//HLA-S//HLA-B//MICA//PSORS1C3//XXbac-BPG181B23.7//CDSN//CYP21A2//DDAH2//HCP5//PRRT1//CLIC1//HLA-C//MUC22//SFTA2//XXbac-BPG248L24.12	24		NA		0.294059	0.296604	0.287695	0.255501	0.255314	0.25571	4.81723e-08	8.55427e-07	0.0144199	0.00196048	0.000743868	0.118814	0.00187151	0.00216098	0.00141262	-0.000187812	0.00217478	0.00207122	0.00162099	-0.00709578	0.00218549
6	31162301	rs2073723	TCF19	T	C	249	277	312	296	257	320	chr6_31162301_T_C_b38	6//6//5//5//5//4//4//4//4//4//4//4//4//3//3//3//3//3//3//3//2//2//2//2//2//2//1//1//1//1//1//1//1//1//1//1//1//1//1//1//1//1	Cells_Cultured_fibroblasts//Muscle_Skeletal//Pancreas//Skin_Sun_Exposed_Lower_leg//Testis//Adipose_Subcutaneous//Artery_Tibial//Breast_Mammary_Tissue//Esophagus_Muscularis//Heart_Atrial_Appendage//Lung//Skin_Not_Sun_Exposed_Suprapubic//Whole_Blood//Artery_Aorta//Colon_Sigmoid//Colon_Transverse//Esophagus_Gastroesophageal_Junction//Esophagus_Mucosa//Heart_Left_Ventricle//Nerve_Tibial//Adipose_Visc…	42	33//30//14//9//6//4//4//4//3//1	CCHCR1//HLA-E//PSORS1C1//DDX39B//HLA-S//HLA-B//HLA-L//TCF19//HLA-C//VARS1	10	chr6_31162301_T_C_b38	11//11//10//10//9//9//8//8//8//8//7//7//6//6//6//6//6//6//6//5//5//5//4//4//4//3//3//3//3//2//2//2//2//2//1//1//1//1//1//1//1//1	Artery_Tibial//Skin_Sun_Exposed_Lower_leg//Adipose_Subcutaneous//Nerve_Tibial//Adipose_Visceral_Omentum//Thyroid//Esophagus_Mucosa//Esophagus_Muscularis//Lung//Skin_Not_Sun_Exposed_Suprapubic//Artery_Aorta//Cells_Cultured_fibroblasts//Breast_Mammary_Tissue//Colon_Sigmoid//Colon_Transverse//Heart_Left_Ventricle//Muscle_Skeletal//Spleen//Whole_Blood//Heart_Atrial_Appendage//Pancreas//Prostate//Brai…	42	37//23//22//19//19//17//15//11//8//6//4//3//3//3//2//2//2//2//2//1//1//1//1//1	HCG27//PSORS1C2//HLA-L//HCG22//TCF19//POU5F1//PSORS1C1//C4A//CCHCR1//HLA-S//HLA-B//MICA//PSORS1C3//XXbac-BPG181B23.7//CDSN//CYP21A2//DDAH2//HCP5//PRRT1//CLIC1//HLA-C//MUC22//SFTA2//XXbac-BPG248L24.12	24		NA		0.293812	0.296258	0.287695	0.255488	0.255314	0.255684	5.90814e-08	1.06557e-06	0.0144116	0.00194237	0.000807451	-0.313014	0.00159993	0.0018907	0.00063553	-0.000187812	0.00172852	0.00212197	0.00116758	-0.0124124	0.00201832
6	31167929	rs9263804	POU5F1	C	T	215	338	294	225	201	354	chr6_31167929_C_T_b38	6//6//5//5//4//4//4//4//4//4//4//4//4//4//4//3//3//3//3//3//2//2//2//2//2//1//1//1//1//1//1//1//1//1//1//1//1//1	Cells_Cultured_fibroblasts//Muscle_Skeletal//Pancreas//Skin_Sun_Exposed_Lower_leg//Adipose_Subcutaneous//Artery_Tibial//Breast_Mammary_Tissue//Colon_Sigmoid//Esophagus_Mucosa//Esophagus_Muscularis//Heart_Atrial_Appendage//Lung//Skin_Not_Sun_Exposed_Suprapubic//Testis//Whole_Blood//Artery_Aorta//Colon_Transverse//Esophagus_Gastroesophageal_Junction//Heart_Left_Ventricle//Nerve_Tibial//Adipose_Visc…	38	30//29//13//11//6//4//4//3//3//1	HLA-E//CCHCR1//PSORS1C1//DDX39B//HLA-S//HLA-L//TCF19//HLA-B//HLA-C//VARS1	10	chr6_31167929_C_T_b38	11//11//10//10//10//9//9//8//8//7//7//7//7//6//6//6//6//5//5//5//5//5//4//4//4//3//3//3//3//2//2//2//2//1//1//1//1//1//1//1//1//1//1//1	Artery_Tibial//Skin_Sun_Exposed_Lower_leg//Adipose_Subcutaneous//Nerve_Tibial//Thyroid//Esophagus_Muscularis//Lung//Esophagus_Mucosa//Skin_Not_Sun_Exposed_Suprapubic//Adipose_Visceral_Omentum//Artery_Aorta//Cells_Cultured_fibroblasts//Colon_Transverse//Breast_Mammary_Tissue//Heart_Left_Ventricle//Muscle_Skeletal//Whole_Blood//Brain_Cerebellum//Colon_Sigmoid//Esophagus_Gastroesophageal_Junction//H…	44	38//23//23//18//17//17//13//11//9//6//5//4//4//3//2//2//2//2//1//1//1//1//1//1//1	HCG27//HLA-L//PSORS1C2//HCG22//POU5F1//TCF19//PSORS1C1//C4A//CCHCR1//MICA//HLA-S//HLA-B//XXbac-BPG181B23.7//PSORS1C3//CDSN//DDAH2//HCP5//PRRT1//CLIC1//CYP21A2//HLA-C//MUC22//SFTA2//WASF5P//XXbac-BPG248L24.12	25		NA		0.295297	0.297644	0.289428	0.257016	0.256785	0.257276	6.2706e-08	1.24202e-06	0.0145914	0.00161052	0.00118829	0.255434	0.00183707	0.00209296	0.000681667	0.0178056	0.00228417	0.00225871	0.00034857	-0.0034494	0.00173833
6	31168937	rs3132524	POU5F1	T	C	214	335	315	298	329	361	chr6_31168937_T_C_b38	6//6//5//5//4//4//4//4//4//4//4//4//4//4//4//3//3//3//3//3//2//2//2//2//2//1//1//1//1//1//1//1//1//1//1//1//1//1	Cells_Cultured_fibroblasts//Muscle_Skeletal//Pancreas//Skin_Sun_Exposed_Lower_leg//Adipose_Subcutaneous//Artery_Tibial//Breast_Mammary_Tissue//Colon_Sigmoid//Esophagus_Mucosa//Esophagus_Muscularis//Heart_Atrial_Appendage//Lung//Skin_Not_Sun_Exposed_Suprapubic//Testis//Whole_Blood//Artery_Aorta//Colon_Transverse//Esophagus_Gastroesophageal_Junction//Heart_Left_Ventricle//Nerve_Tibial//Adipose_Visc…	38	30//29//13//11//6//4//4//3//3//1	HLA-E//CCHCR1//PSORS1C1//DDX39B//HLA-S//HLA-L//TCF19//HLA-B//HLA-C//VARS1	10	chr6_31168937_T_C_b38	11//11//10//10//10//9//9//8//8//7//7//7//7//6//6//6//6//5//5//5//5//5//4//4//4//3//3//3//3//2//2//2//2//1//1//1//1//1//1//1//1//1//1//1	Artery_Tibial//Skin_Sun_Exposed_Lower_leg//Adipose_Subcutaneous//Nerve_Tibial//Thyroid//Esophagus_Muscularis//Lung//Esophagus_Mucosa//Skin_Not_Sun_Exposed_Suprapubic//Adipose_Visceral_Omentum//Artery_Aorta//Cells_Cultured_fibroblasts//Colon_Transverse//Breast_Mammary_Tissue//Heart_Left_Ventricle//Muscle_Skeletal//Whole_Blood//Brain_Cerebellum//Colon_Sigmoid//Esophagus_Gastroesophageal_Junction//H…	44	38//23//23//18//17//17//13//11//9//6//5//4//4//3//2//2//2//2//1//1//1//1//1//1//1	HCG27//HLA-L//PSORS1C2//HCG22//POU5F1//TCF19//PSORS1C1//C4A//CCHCR1//MICA//HLA-S//HLA-B//XXbac-BPG181B23.7//PSORS1C3//CDSN//DDAH2//HCP5//PRRT1//CLIC1//CYP21A2//HLA-C//MUC22//SFTA2//WASF5P//XXbac-BPG248L24.12	25		NA		0.295297	0.297644	0.289428	0.257048	0.25682	0.257302	6.28542e-08	1.24379e-06	0.0145974	0.00204719	0.000488689	0.273374	0.00183083	0.00184536	0.0010492	0.0178056	0.00167668	0.00229712	0.000666992	-0.00744628	0.0016903
6	31526961	rs2734573	MCCD1	C	A	231	171	205	185	93	334	chr6_31526961_C_A_b38	5//5//5//5//4//4//4//4//4//4//4//3//3//2//2//2//2//2//2//2//1//1//1//1//1//1//1//1//1	Adipose_Subcutaneous//Colon_Transverse//Esophagus_Muscularis//Nerve_Tibial//Artery_Tibial//Esophagus_Mucosa//Lung//Skin_Not_Sun_Exposed_Suprapubic//Skin_Sun_Exposed_Lower_leg//Thyroid//Whole_Blood//Breast_Mammary_Tissue//Cells_Cultured_fibroblasts//Adipose_Visceral_Omentum//Colon_Sigmoid//Esophagus_Gastroesophageal_Junction//Heart_Left_Ventricle//Muscle_Skeletal//Small_Intestine_Terminal_Ileum//S…	29	26//12//10//9//8//7//2//2//1	DDX39B//HLA-B//HLA-C//NFKBIL1//LST1//CCHCR1//NOTCH4//PSORS1C1//HSPA1L	9	chr6_31526961_C_A_b38	8//7//7//7//6//6//5//5//5//4//4//4//3//3//2//2//2//2//1//1//1//1//1//1//1	Adipose_Subcutaneous//Cells_Cultured_fibroblasts//Lung//Whole_Blood//Artery_Tibial//Thyroid//Esophagus_Muscularis//Nerve_Tibial//Skin_Not_Sun_Exposed_Suprapubic//Adipose_Visceral_Omentum//Artery_Aorta//Skin_Sun_Exposed_Lower_leg//Esophagus_Gastroesophageal_Junction//Muscle_Skeletal//Breast_Mammary_Tissue//Heart_Left_Ventricle//Liver//Testis//Adrenal_Gland//Brain_Cerebellum//Cells_EBV-transformed_…	25	13//12//10//9//6//6//4//4//2//2//2//2//2//2//2//2//1//1//1//1//1//1//1//1//1	XXbac-BPG181B23.7//ATP6V1G2//PSORS1C2//HLA-S//MICA//NOTCH4//C4A//HCG22//AGER//ATF6B//C4B//CCHCR1//DDAH2//DDX39B//HLA-B//NFKBIL1//ABCF1//AGPAT1//HCG27//HLA-DRB9//LST1//MICB//MUC22//PSORS1C1//PSORS1C3	25		NA		0.474752	0.466389	0.495667	0.432066	0.430659	0.433638	7.13086e-08	0.00015375	2.75404e-05	0.0029942	0.00435764	0.0432427	0.00358818	0.00261318	0.00254164	-0.000150301	0.00256547	0.00288192	0.00406314	-0.0065829	0.00346371
6	31375827	rs5025315	NA	A	G	54	167	108	147	122	172	chr6_31375827_A_G_b38	4//4//3//3//3//3//3//3//3//3//3//3//2//2//2//2//2//2//2//2//1	Artery_Tibial//Skin_Sun_Exposed_Lower_leg//Adipose_Subcutaneous//Adipose_Visceral_Omentum//Esophagus_Mucosa//Esophagus_Muscularis//Heart_Atrial_Appendage//Nerve_Tibial//Skin_Not_Sun_Exposed_Suprapubic//Spleen//Thyroid//Whole_Blood//Artery_Aorta//Breast_Mammary_Tissue//Colon_Sigmoid//Colon_Transverse//Esophagus_Gastroesophageal_Junction//Heart_Left_Ventricle//Lung//Muscle_Skeletal//Testis	21	18//18//12//5//1//1	HLA-B//HLA-C//MICA//PSORS1C1//FLOT1//TCF19	6	chr6_31375827_A_G_b38	7//7//7//7//6//6//6//5//5//5//5//4//4//4//4//3//3//3//3//2//2//2//2//2//2//1//1//1//1//1	Heart_Atrial_Appendage//Lung//Nerve_Tibial//Whole_Blood//Artery_Tibial//Esophagus_Mucosa//Skin_Sun_Exposed_Lower_leg//Adipose_Subcutaneous//Cells_Cultured_fibroblasts//Spleen//Thyroid//Adipose_Visceral_Omentum//Esophagus_Muscularis//Muscle_Skeletal//Skin_Not_Sun_Exposed_Suprapubic//Artery_Aorta//Brain_Cerebellum//Colon_Sigmoid//Pancreas//Brain_Cerebellar_Hemisphere//Breast_Mammary_Tissue//Colon_T…	30	20//19//17//17//14//6//4//2//2//1//1//1//1//1//1//1//1//1//1	PSORS1C3//MICA//XXbac-BPG181B23.7//XXbac-BPG299F13.17//HCG27//HLA-C//HLA-B//CCHCR1//CYP21A2//APOM//ATF6B//HCP5//POU5F1//PRR3//PSORS1C2//RNF5//TCF19//XXbac-BPG248L24.12//Y_RNA	19		NA		0.404703	0.396396	0.425477	0.363342	0.36305	0.363669	8.83717e-08	0.000272719	1.80958e-05	0.00262681	0.00283686	-0.04096	0.00320146	0.0030266	0.002466	-0.0459729	0.00290181	0.00212369	0.00254965	-0.00451768	0.0021009
6	3823889	DRB3_202	DRB3_202			316	202	264	209	124	193				0			0				0			0		NA		0.106436	0.0994456	0.123917	0.13446	0.133499	0.135535	1.19672e-07	4.20207e-08	0.25994	0.00220659	0.00147022	0.189849	0.00172869	0.00227547	0.00143492	-0.0165174	0.00239414	0.00235962	0.00529837	-0.0625639	0.00222653
6	32659467	DQB1_302	DQB1_302			195	312	288	341	94	203				0			0				0			0		NA		0.079703	0.0765766	0.0875217	0.104654	0.104391	0.104948	1.31207e-07	6.34073e-07	0.0586324	0.00136837	0.00129827	-0.091072	0.000965197	0.00213108	0.00175669	0.036276	0.0011316	0.00161312	0.00150776	0.0144657	0.00137008
6	29763146	rs1737068	LOC105379663	C	A	319	345	313	299	349	5	chr6_29763146_C_A_b38	5//4//4//4//3//3//3//3//3//2//2//2//2//2//2//2//1//1//1//1//1//1//1//1//1//1//1//1//1//1//1	Lung//Adipose_Subcutaneous//Brain_Cerebellum//Whole_Blood//Adipose_Visceral_Omentum//Artery_Tibial//Brain_Cortex//Colon_Transverse//Thyroid//Cells_Cultured_fibroblasts//Colon_Sigmoid//Esophagus_Mucosa//Nerve_Tibial//Spleen//Stomach//Vagina//Adrenal_Gland//Brain_Anterior_cingulate_cortex_BA24//Brain_Caudate_basal_ganglia//Brain_Cerebellar_Hemisphere//Brain_Nucleus_accumbens_basal_ganglia//Brain_Sp…	31	26//16//6//3//3//2//2//2//1	HLA-F//HLA-A//HLA-H//HLA-G//HLA-L//HLA-F-AS1//MICE//ZNRD1ASP//TRIM26	9	chr6_29763146_C_A_b38	15//12//12//12//11//11//10//10//10//9//9//9//9//8//8//7//6//6//6//6//6//6//5//5//4//4//4//4//4//3//3//3//3//3//2//2//2//2//2//2//1//1//1//1//1//1	Whole_Blood//Adipose_Subcutaneous//Nerve_Tibial//Thyroid//Artery_Tibial//Lung//Artery_Aorta//Cells_Cultured_fibroblasts//Muscle_Skeletal//Adipose_Visceral_Omentum//Esophagus_Muscularis//Skin_Sun_Exposed_Lower_leg//Testis//Esophagus_Mucosa//Skin_Not_Sun_Exposed_Suprapubic//Esophagus_Gastroesophageal_Junction//Breast_Mammary_Tissue//Cells_EBV-transformed_lymphocytes//Colon_Sigmoid//Colon_Transverse…	46	39//30//29//26//18//14//13//10//10//6//6//6//6//4//4//4//4//3//3//3//3//2//2//2//2//2//2//2//1//1//1//1//1//1	HCP5B//HLA-H//RPL23AP1//HLA-J//HLA-A//HLA-F-AS1//HLA-U//HLA-K//HLA-V//ABCF1//HLA-F//MICD//ZNRD1ASP//HCG4P7//HLA-W//MICE//ZFP57//HCG17//HCG4P5//TRIM27//ZDHHC20P1//HCG4//HCG4B//HCG4P11//HLA-E//HLA-G//IFITM4P//NRM//HCG18//HCG9//HLA-P//POLR1H//PPP1R11//XXbac-BPG170G13.32	34		NA		0.216337	0.224879	0.194974	0.18319	0.182841	0.183579	1.39234e-07	2.18099e-08	0.319476	0.00232698	0.000419715	0.369591	0.00141518	0.00185877	0.000211278	0.00671192	0.00166675	0.00200387	0.000315229	0.00981609	0.00157331
6	29756424	rs1633069	LOC105379663	C	G	351	326	344	323	200	42	chr6_29756424_C_G_b38	5//4//4//4//4//3//3//3//3//2//2//2//2//2//2//2//1//1//1//1//1//1//1//1//1//1//1//1//1//1//1//1	Lung//Adipose_Subcutaneous//Brain_Cerebellum//Thyroid//Whole_Blood//Adipose_Visceral_Omentum//Artery_Tibial//Brain_Cortex//Colon_Transverse//Cells_Cultured_fibroblasts//Colon_Sigmoid//Esophagus_Mucosa//Nerve_Tibial//Spleen//Stomach//Vagina//Adrenal_Gland//Brain_Anterior_cingulate_cortex_BA24//Brain_Caudate_basal_ganglia//Brain_Cerebellar_Hemisphere//Brain_Nucleus_accumbens_basal_ganglia//Brain_Sp…	32	26//17//6//3//3//2//2//2//1//1	HLA-F//HLA-A//HLA-H//HLA-G//HLA-L//HLA-F-AS1//MICE//ZNRD1ASP//TRIM26//TRIM39	10	chr6_29756424_C_G_b38	15//12//12//12//11//10//10//10//10//9//9//9//8//8//8//7//6//6//6//6//6//6//5//5//5//4//4//4//4//3//3//3//3//3//2//2//2//2//2//2//1//1//1//1//1//1	Whole_Blood//Adipose_Subcutaneous//Nerve_Tibial//Thyroid//Artery_Tibial//Artery_Aorta//Cells_Cultured_fibroblasts//Lung//Muscle_Skeletal//Adipose_Visceral_Omentum//Skin_Sun_Exposed_Lower_leg//Testis//Esophagus_Mucosa//Esophagus_Muscularis//Skin_Not_Sun_Exposed_Suprapubic//Esophagus_Gastroesophageal_Junction//Breast_Mammary_Tissue//Cells_EBV-transformed_lymphocytes//Colon_Sigmoid//Colon_Transverse…	46	39//30//29//26//18//13//13//10//10//6//6//6//5//4//4//4//4//3//3//3//3//3//2//2//2//2//2//2//1//1//1//1//1//1	HCP5B//HLA-H//RPL23AP1//HLA-J//HLA-A//HLA-F-AS1//HLA-U//HLA-K//HLA-V//ABCF1//HLA-F//ZNRD1ASP//MICD//HCG4P5//HCG4P7//MICE//ZFP57//HCG17//HLA-G//HLA-W//TRIM27//ZDHHC20P1//HCG4//HCG4B//HCG4P11//HLA-E//IFITM4P//NRM//HCG18//HCG9//HLA-P//POLR1H//PPP1R11//XXbac-BPG170G13.32	34		NA		0.216584	0.225572	0.194107	0.183446	0.183091	0.183844	1.41492e-07	1.6627e-08	0.378611	0.00207379	0.000743814	0.255219	0.00151653	0.00147712	0.000352528	0.00492586	0.00132543	0.00217006	0.000616549	0.00410229	0.00172255
6	29740445	rs1610603	HLA-F	T	C	342	346	330	329	219	23	chr6_29740445_T_C_b38	5//4//4//4//4//3//3//3//3//2//2//2//2//2//2//2//1//1//1//1//1//1//1//1//1//1//1//1//1//1//1//1	Lung//Adipose_Subcutaneous//Brain_Cerebellum//Thyroid//Whole_Blood//Adipose_Visceral_Omentum//Artery_Tibial//Brain_Cortex//Colon_Transverse//Cells_Cultured_fibroblasts//Colon_Sigmoid//Esophagus_Mucosa//Nerve_Tibial//Spleen//Stomach//Vagina//Adrenal_Gland//Brain_Anterior_cingulate_cortex_BA24//Brain_Caudate_basal_ganglia//Brain_Cerebellar_Hemisphere//Brain_Nucleus_accumbens_basal_ganglia//Brain_Sp…	32	26//17//6//3//3//2//2//2//1//1	HLA-F//HLA-A//HLA-H//HLA-G//HLA-L//HLA-F-AS1//MICE//ZNRD1ASP//TRIM26//TRIM39	10	chr6_29740445_T_C_b38	15//12//12//12//11//10//10//10//9//9//9//9//9//8//8//7//6//6//6//6//6//5//5//5//5//4//4//4//4//3//3//3//3//3//2//2//2//2//2//2//1//1//1//1//1//1	Whole_Blood//Adipose_Subcutaneous//Nerve_Tibial//Thyroid//Artery_Tibial//Artery_Aorta//Lung//Muscle_Skeletal//Adipose_Visceral_Omentum//Cells_Cultured_fibroblasts//Esophagus_Muscularis//Skin_Sun_Exposed_Lower_leg//Testis//Esophagus_Mucosa//Skin_Not_Sun_Exposed_Suprapubic//Esophagus_Gastroesophageal_Junction//Breast_Mammary_Tissue//Cells_EBV-transformed_lymphocytes//Colon_Sigmoid//Heart_Atrial_App…	46	39//30//29//26//18//13//12//11//10//6//6//6//5//4//4//4//4//3//3//3//3//2//2//2//2//2//2//2//1//1//1//1//1//1	HCP5B//HLA-H//RPL23AP1//HLA-J//HLA-A//HLA-U//HLA-F-AS1//HLA-V//HLA-K//ABCF1//HLA-F//ZNRD1ASP//MICD//HCG4P5//HCG4P7//MICE//ZFP57//HCG17//HLA-G//TRIM27//ZDHHC20P1//HCG4//HCG4B//HCG4P11//HLA-E//HLA-W//IFITM4P//NRM//HCG18//HCG9//HLA-P//POLR1H//PPP1R11//XXbac-BPG170G13.32	34		NA		0.216089	0.224879	0.194107	0.182983	0.182664	0.18334	1.53291e-07	2.13586e-08	0.357711	0.00167762	0.000415883	0.443953	0.00208587	0.00165018	0.000620138	0.00512831	0.00129408	0.00220441	7.06971e-05	0.00402515	0.00146574
6	29724528	rs1632953	HLA-F	A	G	343	339	323	258	361	89	chr6_29724528_A_G_b38	5//4//4//4//4//3//3//3//2//2//2//2//2//1//1//1//1//1//1//1//1//1	Lung//Adipose_Subcutaneous//Brain_Cerebellum//Thyroid//Whole_Blood//Adipose_Visceral_Omentum//Artery_Tibial//Colon_Transverse//Cells_Cultured_fibroblasts//Colon_Sigmoid//Esophagus_Mucosa//Nerve_Tibial//Vagina//Adrenal_Gland//Brain_Cortex//Breast_Mammary_Tissue//Esophagus_Gastroesophageal_Junction//Muscle_Skeletal//Skin_Not_Sun_Exposed_Suprapubic//Skin_Sun_Exposed_Lower_leg//Spleen//Stomach	22	19//11//5//3//3//2//2//2//1//1	HLA-F//HLA-A//HLA-H//HLA-G//HLA-L//HLA-F-AS1//MICE//ZNRD1ASP//TRIM26//TRIM39	10	chr6_29724528_A_G_b38	15//14//13//11//10//10//10//10//9//9//9//9//8//7//7//6//6//6//6//5//5//5//5//5//4//4//3//3//3//3//3//3//2//2//2//2//2//2//1//1//1//1//1//1	Whole_Blood//Nerve_Tibial//Thyroid//Adipose_Subcutaneous//Artery_Tibial//Cells_Cultured_fibroblasts//Lung//Muscle_Skeletal//Adipose_Visceral_Omentum//Artery_Aorta//Esophagus_Muscularis//Skin_Sun_Exposed_Lower_leg//Skin_Not_Sun_Exposed_Suprapubic//Esophagus_Gastroesophageal_Junction//Esophagus_Mucosa//Cells_EBV-transformed_lymphocytes//Colon_Transverse//Pancreas//Testis//Breast_Mammary_Tissue//Col…	44	38//30//29//25//16//12//11//9//8//6//6//4//4//4//4//4//3//3//3//3//2//2//2//2//2//2//2//2//2//1//1//1//1	HCP5B//RPL23AP1//HLA-H//HLA-J//HLA-A//HLA-F-AS1//HLA-U//HLA-V//HLA-K//ABCF1//HLA-F//HCG4P5//MICD//MICE//TRIM27//ZNRD1ASP//HCG4P7//HLA-E//HLA-G//ZFP57//HCG17//HCG4//HCG4B//HCG4P11//HLA-W//IFITM4P//NRM//PPP1R11//ZDHHC20P1//HCG18//HCG9//POLR1H//XXbac-BPG170G13.32	33		NA		0.215594	0.223839	0.194974	0.182739	0.182248	0.183287	1.69809e-07	3.1663e-08	0.319016	0.00158223	0.000512799	0.157688	0.00212194	0.00172534	0.000448573	0.0276263	0.00202246	0.00233629	0.000238764	-0.00618358	0.00161186
6	29728432	rs1736921	HLA-F	G	A	360	349	336	198	303	36	chr6_29728432_G_A_b38	5//4//4//4//4//3//3//3//2//2//2//2//2//1//1//1//1//1//1//1//1//1	Lung//Adipose_Subcutaneous//Brain_Cerebellum//Thyroid//Whole_Blood//Adipose_Visceral_Omentum//Artery_Tibial//Colon_Transverse//Cells_Cultured_fibroblasts//Colon_Sigmoid//Esophagus_Mucosa//Nerve_Tibial//Vagina//Adrenal_Gland//Brain_Cortex//Breast_Mammary_Tissue//Esophagus_Gastroesophageal_Junction//Muscle_Skeletal//Skin_Not_Sun_Exposed_Suprapubic//Skin_Sun_Exposed_Lower_leg//Spleen//Stomach	22	19//11//5//3//3//2//2//2//1//1	HLA-F//HLA-A//HLA-H//HLA-G//HLA-L//HLA-F-AS1//MICE//ZNRD1ASP//TRIM26//TRIM39	10	chr6_29728432_G_A_b38	15//14//13//11//10//10//10//10//9//9//9//9//8//7//7//6//6//6//6//5//5//5//5//5//4//4//3//3//3//3//3//3//2//2//2//2//2//2//1//1//1//1//1//1	Whole_Blood//Nerve_Tibial//Thyroid//Adipose_Subcutaneous//Artery_Tibial//Cells_Cultured_fibroblasts//Lung//Muscle_Skeletal//Adipose_Visceral_Omentum//Artery_Aorta//Esophagus_Muscularis//Skin_Sun_Exposed_Lower_leg//Skin_Not_Sun_Exposed_Suprapubic//Esophagus_Gastroesophageal_Junction//Esophagus_Mucosa//Cells_EBV-transformed_lymphocytes//Colon_Transverse//Pancreas//Testis//Breast_Mammary_Tissue//Col…	44	38//30//29//25//16//12//11//9//8//6//6//4//4//4//4//4//3//3//3//3//2//2//2//2//2//2//2//2//2//1//1//1//1	HCP5B//RPL23AP1//HLA-H//HLA-J//HLA-A//HLA-F-AS1//HLA-U//HLA-V//HLA-K//ABCF1//HLA-F//HCG4P5//MICD//MICE//TRIM27//ZNRD1ASP//HCG4P7//HLA-E//HLA-G//ZFP57//HCG17//HCG4//HCG4B//HCG4P11//HLA-W//IFITM4P//NRM//PPP1R11//ZDHHC20P1//HCG18//HCG9//POLR1H//XXbac-BPG170G13.32	33		NA		0.215594	0.223839	0.194974	0.182927	0.182426	0.183486	2.13351e-07	3.68116e-08	0.319296	0.00175056	0.000692672	-0.64173	0.00175327	0.00160586	0.000549359	0.0196924	0.00247873	0.00254988	7.15069e-05	-0.0133366	0.00188319
6	29756370	rs1633070	LOC105379663	T	C	239	310	263	253	338	34	chr6_29756370_T_C_b38	5//4//4//4//4//3//3//3//3//2//2//2//2//2//2//2//2//1//1//1//1//1//1//1//1//1//1//1//1//1//1//1	Lung//Adipose_Subcutaneous//Brain_Cerebellum//Thyroid//Whole_Blood//Adipose_Visceral_Omentum//Artery_Tibial//Brain_Cortex//Colon_Transverse//Brain_Cerebellar_Hemisphere//Cells_Cultured_fibroblasts//Colon_Sigmoid//Esophagus_Mucosa//Nerve_Tibial//Spleen//Stomach//Vagina//Adrenal_Gland//Brain_Anterior_cingulate_cortex_BA24//Brain_Caudate_basal_ganglia//Brain_Nucleus_accumbens_basal_ganglia//Brain_Sp…	32	26//18//6//3//3//2//2//2//1//1	HLA-F//HLA-A//HLA-H//HLA-G//HLA-L//HLA-F-AS1//MICE//ZNRD1ASP//TRIM26//TRIM39	10	chr6_29756370_T_C_b38	15//12//12//12//11//10//10//10//9//9//9//8//8//8//8//7//6//6//6//6//6//5//5//5//5//4//4//4//4//3//3//3//3//3//3//2//2//2//2//2//1//1//1//1//1	Whole_Blood//Adipose_Subcutaneous//Nerve_Tibial//Thyroid//Artery_Tibial//Artery_Aorta//Cells_Cultured_fibroblasts//Lung//Adipose_Visceral_Omentum//Muscle_Skeletal//Testis//Esophagus_Mucosa//Esophagus_Muscularis//Skin_Not_Sun_Exposed_Suprapubic//Skin_Sun_Exposed_Lower_leg//Esophagus_Gastroesophageal_Junction//Cells_EBV-transformed_lymphocytes//Colon_Sigmoid//Colon_Transverse//Heart_Atrial_Appendag…	45	39//30//28//27//18//14//12//10//10//6//6//5//4//4//4//4//3//3//3//3//3//3//2//2//2//2//2//2//1//1//1//1//1//1	HCP5B//HLA-H//RPL23AP1//HLA-J//HLA-A//HLA-F-AS1//HLA-U//HLA-K//HLA-V//ABCF1//HLA-F//MICD//HCG4P7//MICE//ZFP57//ZNRD1ASP//HCG17//HCG4P5//HLA-G//HLA-W//TRIM27//ZDHHC20P1//HCG4//HCG4B//HCG4P11//HLA-E//IFITM4P//NRM//HCG18//HCG9//HLA-P//POLR1H//PPP1R11//XXbac-BPG170G13.32	34		NA		0.216089	0.224879	0.194107	0.183421	0.183067	0.183817	2.19622e-07	2.90629e-08	0.378577	0.00230283	0.000687327	-0.592067	0.00191592	0.00227654	0.000386001	0.00492586	0.00204593	0.00183716	7.14426e-12	-0.000976992	0.0013798
6	29765192	rs1737060	LOC107987427	G	C	326	328	311	301	250	6	chr6_29765192_G_C_b38	5//4//4//4//4//4//3//3//2//2//2//2//2//2//2//2//2//2//1//1//1//1//1//1//1//1//1//1//1//1//1//1//1	Lung//Adipose_Subcutaneous//Brain_Cerebellar_Hemisphere//Brain_Cerebellum//Thyroid//Whole_Blood//Brain_Cortex//Colon_Transverse//Adipose_Visceral_Omentum//Brain_Anterior_cingulate_cortex_BA24//Brain_Caudate_basal_ganglia//Brain_Nucleus_accumbens_basal_ganglia//Cells_Cultured_fibroblasts//Colon_Sigmoid//Esophagus_Mucosa//Pituitary//Spleen//Stomach//Adrenal_Gland//Artery_Tibial//Brain_Frontal_Corte…	33	29//16//8//4//3//2//2//1//1	HLA-F//HLA-A//HLA-H//HLA-L//HLA-G//HLA-F-AS1//MICE//TRIM26//TRIM39	9	chr6_29765192_G_C_b38	15//13//11//11//11//10//10//9//9//8//8//8//8//7//7//7//6//6//6//6//5//5//5//4//4//3//3//3//3//3//3//3//3//2//2//2//2//2//2//2//1//1//1//1//1	Whole_Blood//Thyroid//Adipose_Subcutaneous//Lung//Nerve_Tibial//Artery_Aorta//Muscle_Skeletal//Artery_Tibial//Skin_Not_Sun_Exposed_Suprapubic//Adipose_Visceral_Omentum//Cells_Cultured_fibroblasts//Esophagus_Mucosa//Esophagus_Muscularis//Esophagus_Gastroesophageal_Junction//Skin_Sun_Exposed_Lower_leg//Testis//Cells_EBV-transformed_lymphocytes//Colon_Sigmoid//Heart_Atrial_Appendage//Pancreas//Colon…	45	42//29//26//21//17//13//13//11//6//6//6//5//4//4//4//4//3//3//3//2//2//2//2//2//2//2//2//1//1//1//1//1//1	HCP5B//HLA-H//RPL23AP1//HLA-J//HLA-A//HLA-F-AS1//HLA-U//HLA-K//HLA-F//HLA-V//MICD//ABCF1//HCG4P7//HLA-G//ZFP57//ZNRD1ASP//MICE//NRM//ZDHHC20P1//HCG17//HCG4//HCG4B//HCG4P11//HCG4P5//IFITM4P//TRIM27//XXbac-BPG170G13.32//HCG18//HCG9//HLA-E//HLA-W//PAIP1P1//PPP1R11	33		NA		0.216832	0.224186	0.19844	0.184148	0.183909	0.184414	2.29024e-07	9.18892e-08	0.22136	0.00161415	0.00139003	0.0042732	0.00185164	0.00189732	0.00117274	0.0304165	0.00165947	0.00182684	0.000763287	0.0106813	0.00134965
6	32628179	DQA1_201	DQA1_201			302	320	329	339	205	270				0			0				0			0		NA		0.116832	0.122315	0.10312	0.145086	0.145716	0.144383	2.33111e-07	0.000383201	4.0247e-05	0.0017759	0.00074886	0.026478	0.00120663	0.00165862	0.000684932	-0.0453674	0.00114954	0.00166152	0.000438852	-0.0373504	0.00115758
6	32578769	DRB1_701	DRB1_701			322	298	333	283	258	276				0			0				0			0		NA		0.116832	0.122315	0.10312	0.144942	0.145585	0.144223	2.91855e-07	0.000383062	4.73407e-05	0.00158386	0.00109582	-0.490221	0.00129978	0.00161747	0.000947349	-0.0267102	0.00181889	0.00175006	0.00081746	-0.0405677	0.00120425
6	29941260	A_301	A_301			329	295	308	307	254	59				0			0				0			0		NA		0.174505	0.182606	0.154246	0.145124	0.145075	0.145178	3.31445e-07	5.19481e-08	0.377017	0.00211601	0.00147463	-0.00904935	0.00135325	0.00193748	0.0014393	-0.0116493	0.00153536	0.00178889	0.00106378	-0.0327474	0.00153815
6	32578769	DRB1_101	DRB1_101			48	300	340	358	145	289				0			0				0			0		NA		0.0722772	0.0706861	0.0762565	0.0947852	0.0966219	0.0927311	5.90348e-07	1.58029e-06	0.0579875	0.00099805	0.00115271	-0.805713	0.00154931	0.00154525	0.00122446	-0.0249738	0.000750456	0.00249265	0.00105046	-0.0782889	0.00114329
6	29941260	A_101	A_101			310	121	105	85	76	8				0			0				0			0		NA		0.223267	0.2228	0.224437	0.191493	0.191809	0.191139	6.52156e-07	4.48614e-05	0.00525934	0.00301957	0.00283741	0.245748	0.00250131	0.00303589	0.00400088	0.0839156	0.0032866	0.00331432	0.00443305	0.0989888	0.00226118
6	32373621	rs9391858	TSBP1	G	A	285	306	326	331	272	208	chr6_32373621_A_G_b38	9//6//6//6//6//5//5//5//5//4//4//4//4//4//4//4//3//3//2//2//2//1//1//1//1	Whole_Blood//Adipose_Subcutaneous//Esophagus_Muscularis//Muscle_Skeletal//Nerve_Tibial//Adipose_Visceral_Omentum//Skin_Not_Sun_Exposed_Suprapubic//Skin_Sun_Exposed_Lower_leg//Thyroid//Artery_Tibial//Esophagus_Mucosa//Heart_Atrial_Appendage//Heart_Left_Ventricle//Lung//Pancreas//Stomach//Brain_Cerebellar_Hemisphere//Brain_Cerebellum//Brain_Nucleus_accumbens_basal_ganglia//Breast_Mammary_Tissue//Es…	25	20//20//18//16//8//8//1//1//1//1//1//1//1	HLA-DRB1//HLA-DRB6//HLA-DRB5//MICA//HLA-DQB1//HLA-DQB2//HLA-DOB//HLA-DQA1//HLA-DQA2//HLA-S//LTB//MICB//TAP2	13	chr6_32373621_A_G_b38	9//8//8//6//6//5//5//5//5//4//4//4//4//3//3//3//3//3//3//3//2//2//2//2//1//1//1//1//1//1//1	Muscle_Skeletal//Adipose_Subcutaneous//Lung//Artery_Tibial//Nerve_Tibial//Breast_Mammary_Tissue//Esophagus_Mucosa//Esophagus_Muscularis//Skin_Sun_Exposed_Lower_leg//Adipose_Visceral_Omentum//Skin_Not_Sun_Exposed_Suprapubic//Thyroid//Whole_Blood//Artery_Aorta//Cells_Cultured_fibroblasts//Colon_Sigmoid//Esophagus_Gastroesophageal_Junction//Heart_Atrial_Appendage//Heart_Left_Ventricle//Small_Intesti…	31	23//19//17//10//5//5//4//4//4//3//3//2//2//2//1//1//1//1//1//1	XXbac-BPG181B23.7//HLA-DQB2//HLA-DOB//MICB//HLA-DQA2//HLA-DRA//HLA-DQB1//HLA-DQB1-AS1//HLA-DRB9//BTNL2//MICA//HLA-DQA1//PBX2//TNXA//ATF6B//ATP6V1G2//HSPA1L//PRRT1//TAP2//ZBTB12	20		NA		0.134653	0.133749	0.136915	0.162732	0.16486	0.160353	1.13018e-06	5.89431e-06	0.0319271	0.00121388	0.001426	0.747449	0.0014749	0.00169205	0.00126166	-0.0133615	0.00128233	0.00144968	0.00042482	0.0274782	0.00119761
4	102630446	rs7665090	MANBA	A	G	16	5	112	18	32	54	chr4_102630446_A_G_b38	3//2//2//2//2//1//1//1//1//1//1//1//1//1//1//1//1//1//1//1//1	Nerve_Tibial//Adipose_Subcutaneous//Cells_Cultured_fibroblasts//Esophagus_Mucosa//Whole_Blood//Adipose_Visceral_Omentum//Artery_Aorta//Artery_Tibial//Breast_Mammary_Tissue//Colon_Sigmoid//Colon_Transverse//Esophagus_Gastroesophageal_Junction//Esophagus_Muscularis//Heart_Atrial_Appendage//Heart_Left_Ventricle//Lung//Muscle_Skeletal//Skin_Sun_Exposed_Lower_leg//Stomach//Testis//Thyroid	21	17//8//2	MANBA//UBE2D3//SLC9B1	3	chr4_102630446_A_G_b38	6//5//5//5//4//4//4//4//3//3//3//3//3//3//2//2//2//1//1//1//1//1//1//1//1	Skin_Not_Sun_Exposed_Suprapubic//Nerve_Tibial//Skin_Sun_Exposed_Lower_leg//Thyroid//Adipose_Subcutaneous//Cells_Cultured_fibroblasts//Esophagus_Mucosa//Lung//Artery_Tibial//Colon_Transverse//Muscle_Skeletal//Pancreas//Spleen//Stomach//Adipose_Visceral_Omentum//Brain_Cerebellum//Prostate//Adrenal_Gland//Artery_Aorta//Esophagus_Gastroesophageal_Junction//Esophagus_Muscularis//Liver//Pituitary//Test…	25	14//12//12//11//9//6//2//2//1	LRRC37A15P//CISD2//KRT8P46//BDH2//MANBA//UBE2D3-AS1//NFKB1//RP11-10L12.2//UBE2D3	9		NA		0.441832	0.451143	0.418544	0.479599	0.481081	0.477941	2.1614e-06	0.00155471	6.02768e-05	0.00377344	0.00622559	-0.308053	0.00350407	0.00301057	0.00459216	-0.0991284	0.00445046	0.00456369	0.00736112	-0.125475	0.00358439
6	30854636	rs3095345	NA	C	T	235	220	290	244	248	43	chr6_30854636_C_T_b38	5//5//5//5//4//4//3//3//3//2//2//2//2//2//2//2//2//1//1//1//1//1//1//1//1//1	Cells_Cultured_fibroblasts//Lung//Muscle_Skeletal//Whole_Blood//Adipose_Subcutaneous//Nerve_Tibial//Esophagus_Mucosa//Skin_Not_Sun_Exposed_Suprapubic//Thyroid//Adipose_Visceral_Omentum//Artery_Tibial//Breast_Mammary_Tissue//Esophagus_Muscularis//Heart_Atrial_Appendage//Pancreas//Skin_Sun_Exposed_Lower_leg//Testis//Adrenal_Gland//Brain_Cerebellar_Hemisphere//Colon_Sigmoid//Colon_Transverse//Esopha…	26	18//17//7//4//3//3//2//2//2//1//1//1//1	VARS2//HLA-E//CCHCR1//PSORS1C1//HLA-S//TRIM26//HLA-B//HLA-C//SFTA2//DDX39B//HCG18//HCG21//HLA-T	13	chr6_30854636_C_T_b38	16//14//14//11//10//10//10//9//9//9//8//8//7//7//6//6//6//6//5//4//4//4//3//3//3//2//2//2//2//2//2//1//1//1//1	Whole_Blood//Adipose_Subcutaneous//Thyroid//Artery_Tibial//Adipose_Visceral_Omentum//Cells_Cultured_fibroblasts//Skin_Sun_Exposed_Lower_leg//Esophagus_Mucosa//Lung//Nerve_Tibial//Esophagus_Muscularis//Muscle_Skeletal//Heart_Left_Ventricle//Skin_Not_Sun_Exposed_Suprapubic//Artery_Aorta//Breast_Mammary_Tissue//Esophagus_Gastroesophageal_Junction//Stomach//Testis//Colon_Sigmoid//Pancreas//Small_Inte…	35	30//26//25//16//12//12//11//9//9//7//6//5//5//4//3//3//3//3//3//2//2//2//1//1//1//1//1//1//1//1//1//1	HLA-L//VARS2//HLA-H//HCP5B//HLA-B//HLA-C//HLA-J//ABCF1//PSORS1C2//HLA-U//HLA-T//HCG27//HLA-S//CCHCR1//HCG18//LINC00243//LINC02570//MICD//PSORS1C3//DDR1//HLA-K//PSORS1C1//CLIC1//DDAH2//HCG20//HCG22//HLA-E//HLA-W//MICB//SFTA2//TRIM26//XXbac-BPG248L24.12	32		NA		0.209901	0.216909	0.192374	0.180547	0.180196	0.180939	2.6473e-06	8.76902e-07	0.316713	0.0017704	0.00356613	-0.0615109	0.00288029	0.00212194	0.001149	0.0251298	0.00214457	0.00256696	0.00175123	-0.0245074	0.00197622
16	11086016	rs12708716	CLEC16A	G	A	86	43	69	48	199	10	chr16_11086016_A_G_b38	1	Testis	1	1	CLEC16A	1	chr16_11086016_A_G_b38	3//1//1//1//1//1//1	Thyroid//Artery_Aorta//Liver//Lung//Skin_Not_Sun_Exposed_Suprapubic//Skin_Sun_Exposed_Lower_leg//Testis	7	4//2//2//1	RP11-66H6.4//CLEC16A//HNRNPCP4//RMI2	4		NA		0.316337	0.321899	0.302426	0.351676	0.351948	0.351373	2.93581e-06	0.000860349	0.000496083	0.00351617	0.0043722	-0.10054	0.0042351	0.00318561	0.00330709	-0.0493792	0.00373531	0.00331241	0.00321955	-0.0791916	0.00456477
6	32628179	DQA1_103	DQA1_103			56	259	345	359	269	152				0			0				0			0		NA		0.0386139	0.040887	0.0329289	0.0547346	0.0542772	0.0552461	3.38481e-06	0.00141325	0.000536883	0.00168801	0.00132145	-0.687102	0.00129079	0.00144737	0.000602423	-0.0469311	0.000674872	0.00165757	0.00152054	-0.0726785	0.00150686
6	30972610	rs2530710	NA	T	C	107	106	247	233	286	32	chr6_30972610_T_C_b38	7//5//5//5//4//4//4//4//4//3//3//3//3//3//3//3//3//2//2//2//2//2//2//2//2//2//2//1//1//1//1//1//1//1	Lung//Nerve_Tibial//Skin_Sun_Exposed_Lower_leg//Testis//Cells_Cultured_fibroblasts//Colon_Transverse//Esophagus_Muscularis//Muscle_Skeletal//Thyroid//Adipose_Subcutaneous//Adipose_Visceral_Omentum//Artery_Aorta//Artery_Tibial//Breast_Mammary_Tissue//Pancreas//Skin_Not_Sun_Exposed_Suprapubic//Whole_Blood//Brain_Caudate_basal_ganglia//Brain_Cerebellum//Brain_Hippocampus//Brain_Hypothalamus//Brain_N…	34	20//19//11//11//11//9//4//4//1//1//1//1	DDX39B//HLA-E//HLA-B//HLA-C//HLA-S//PSORS1C1//CCHCR1//VARS2//SFTA2//STK19//TCF19//VARS1	12	chr6_30972610_T_C_b38	12//11//9//9//9//8//8//8//7//7//7//7//6//6//6//5//5//5//5//4//4//3//3//3//2//2//2//2//2//2//1//1//1//1//1//1	Esophagus_Mucosa//Whole_Blood//Lung//Muscle_Skeletal//Skin_Sun_Exposed_Lower_leg//Adipose_Subcutaneous//Artery_Tibial//Skin_Not_Sun_Exposed_Suprapubic//Adipose_Visceral_Omentum//Nerve_Tibial//Testis//Thyroid//Breast_Mammary_Tissue//Cells_Cultured_fibroblasts//Esophagus_Muscularis//Colon_Transverse//Esophagus_Gastroesophageal_Junction//Heart_Left_Ventricle//Pancreas//Artery_Aorta//Colon_Sigmoid//A…	36	31//27//20//16//14//11//7//6//5//5//4//3//2//2//2//2//2//2//2//2//1//1//1//1//1//1//1//1//1//1	HCG27//XXbac-BPG181B23.7//HLA-C//HLA-L//HLA-B//HLA-S//HLA-J//PSORS1C3//PSORS1C1//PSORS1C2//MICA//XXbac-BPG299F13.17//ABCF1//ATP6V1G2//CCHCR1//CDSN//POU5F1//TCF19//VARS2//XXbac-BPG248L24.12//C6orf15//CLIC1//DDAH2//FLOT1//HCG17//HCG21//HCG9//MUC22//RNF39//SFTA2	30		NA		0.217822	0.224532	0.20104	0.188882	0.189413	0.188288	5.25027e-06	3.64147e-06	0.271492	0.00245046	0.00230379	-0.139313	0.00199015	0.0023823	0.0031889	-0.087467	0.00222536	0.00187917	0.00230452	-0.070539	0.00253009
6	32444658	rs3177928	HLA-DRA	A	G	102	276	338	264	294	283	chr6_32444658_G_A_b38	8//8//5//5//5//5//5//5//5//5//5//4//4//3//3//3//3//3//3//2//2	Nerve_Tibial//Whole_Blood//Adipose_Subcutaneous//Adipose_Visceral_Omentum//Artery_Tibial//Esophagus_Mucosa//Esophagus_Muscularis//Muscle_Skeletal//Skin_Not_Sun_Exposed_Suprapubic//Skin_Sun_Exposed_Lower_leg//Thyroid//Colon_Sigmoid//Esophagus_Gastroesophageal_Junction//Brain_Cerebellar_Hemisphere//Brain_Cerebellum//Heart_Atrial_Appendage//Heart_Left_Ventricle//Lung//Pancreas//Brain_Nucleus_accumbe…	21	20//20//18//13//13//3//1//1//1//1	HLA-DRB1//HLA-DRB6//HLA-DRB5//HLA-DQB1//HLA-DQB2//HLA-DQA2//HLA-DOB//HLA-DQA1//MICB//TAP2	10	chr6_32444658_G_A_b38	7//7//6//6//6//6//5//4//4//4//4//4//3//3//3//3//3//2//2//2//2//2//2//2//2//1//1//1//1//1//1//1	Lung//Muscle_Skeletal//Adipose_Subcutaneous//Esophagus_Muscularis//Nerve_Tibial//Skin_Not_Sun_Exposed_Suprapubic//Thyroid//Artery_Tibial//Breast_Mammary_Tissue//Skin_Sun_Exposed_Lower_leg//Small_Intestine_Terminal_Ileum//Whole_Blood//Artery_Aorta//Brain_Cortex//Colon_Sigmoid//Esophagus_Gastroesophageal_Junction//Esophagus_Mucosa//Adipose_Visceral_Omentum//Adrenal_Gland//Brain_Caudate_basal_gangli…	32	25//14//11//9//7//5//5//4//4//4//3//1//1//1//1//1//1//1//1//1//1	HLA-DQB2//HLA-DOB//MICB//HLA-DQA2//HLA-DQB1//HLA-DRA//TNXA//HLA-DQA1//HLA-DQB1-AS1//HLA-DRB9//BTNL2//ATF6B//HLA-DRB5//HSPA1L//PBX2//PRRT1//RPS18//TAP1//TNXB//VPS52//ZBTB12	21		NA		0.133416	0.132363	0.136049	0.159345	0.161266	0.157196	5.71602e-06	2.29353e-05	0.050264	0.00193769	0.000626988	0.389177	0.00120634	0.00158949	0.0010541	0.045108	0.00198372	0.00113025	0.000548482	0.0308594	0.00140158
6	31240563	rs3095250	NA	C	T	258	146	280	193	288	74	chr6_31240563_C_T_b38	6//6//6//6//5//5//5//5//5//5//5//5//4//4//4//4//4//4//4//4//4//3//3//3//3//3//3//2//2//2//1//1//1//1	Artery_Tibial//Cells_Cultured_fibroblasts//Nerve_Tibial//Skin_Sun_Exposed_Lower_leg//Adipose_Subcutaneous//Artery_Aorta//Colon_Sigmoid//Colon_Transverse//Esophagus_Muscularis//Lung//Skin_Not_Sun_Exposed_Suprapubic//Thyroid//Adipose_Visceral_Omentum//Breast_Mammary_Tissue//Esophagus_Gastroesophageal_Junction//Esophagus_Mucosa//Heart_Atrial_Appendage//Heart_Left_Ventricle//Muscle_Skeletal//Spleen//…	34	32//30//23//16//14//5//5//2//1	HLA-B//HLA-C//CCHCR1//PSORS1C1//TCF19//FLOT1//HLA-S//DDX39B//HLA-L	9	chr6_31240563_C_T_b38	13//12//11//11//11//11//11//10//9//9//9//8//8//8//8//8//8//7//7//6//6//6//6//5//5//5//5//5//4//4//4//4//2//2//2//1//1//1//1//1//1//1//1	Esophagus_Mucosa//Thyroid//Adipose_Subcutaneous//Esophagus_Muscularis//Lung//Nerve_Tibial//Skin_Sun_Exposed_Lower_leg//Cells_Cultured_fibroblasts//Adipose_Visceral_Omentum//Skin_Not_Sun_Exposed_Suprapubic//Whole_Blood//Artery_Aorta//Artery_Tibial//Breast_Mammary_Tissue//Heart_Atrial_Appendage//Heart_Left_Ventricle//Muscle_Skeletal//Colon_Sigmoid//Esophagus_Gastroesophageal_Junction//Colon_Transve…	43	39//32//30//30//23//21//15//10//10//7//5//5//5//4//4//2//2//2//2//2//2//2//1//1//1//1	HLA-L//XXbac-BPG299F13.17//HLA-C//PSORS1C3//HLA-B//HCG27//POU5F1//HLA-S//PSORS1C2//MIR6891//CCHCR1//PSORS1C1//TCF19//AGER//C4A//ABCF1//ATP6V1G2//CDSN//MICA//RNF5//XXbac-BPG248L24.10//Y_RNA//FLOT1//NOTCH4//NRM//XXbac-BPG248L24.12	26		NA		0.419059	0.417186	0.423744	0.38415	0.384009	0.384308	7.79977e-06	0.000343606	0.00665836	0.00281169	0.00278943	-0.0634199	0.00277574	0.00217094	0.00342342	-0.0209952	0.00252604	0.00260296	0.00407585	0.0313061	0.00247942
6	32578769	DRB1_1301	DRB1_1301			147	340	359	342	356	274				0			0				0			0		NA		0.0356436	0.036729	0.0329289	0.050608	0.0500308	0.0512535	8.30218e-06	0.000905374	0.00366475	0.00180666	0.000990718	-0.176842	0.000656233	0.00113178	0.000661785	-0.0247277	0.00112051	0.00136585	0.000149184	-0.0378797	0.00154135
16	11083944	rs7200786	CLEC16A	A	G	17	27	17	30	42	239	chr16_11083944_A_G_b38	1	Testis	1	1	CLEC16A	1	chr16_11083944_A_G_b38	2//1//1//1	Thyroid//Cells_Cultured_fibroblasts//Heart_Atrial_Appendage//Skin_Not_Sun_Exposed_Suprapubic	4	3//1//1	RMI2//CLEC16A//HNRNPCP4	3		NA		0.487871	0.473319	0.524263	0.452479	0.451464	0.453615	8.60335e-06	0.0213692	1.83503e-06	0.00389277	0.00651183	0.0556373	0.00374836	0.00391289	0.00641279	0.118169	0.00400533	0.00291934	0.00975314	0.0586106	0.005008
6	31268749	C_304	C_304			330	332	291	314	247	121				0			0				0			0		NA		0.0623762	0.0651421	0.0554593	0.0810217	0.0808583	0.0812044	9.68973e-06	0.00192497	0.001065	0.00236863	0.00226972	-0.142494	0.00173171	0.00212023	0.0020326	-0.0718052	0.00146295	0.00182273	0.00103688	-0.0844838	0.00121106
6	31058071	rs9262636	HCG22	G	A	36	280	274	268	233	277	chr6_31058071_A_G_b38	4//4//4//4//4//4//3//3//3//2//2//2//2//2//2//2//2//2//2//2//1//1//1//1//1//1//1//1//1//1	Artery_Tibial//Muscle_Skeletal//Skin_Not_Sun_Exposed_Suprapubic//Skin_Sun_Exposed_Lower_leg//Thyroid//Whole_Blood//Cells_Cultured_fibroblasts//Lung//Spleen//Adipose_Subcutaneous//Adipose_Visceral_Omentum//Artery_Aorta//Breast_Mammary_Tissue//Colon_Sigmoid//Colon_Transverse//Esophagus_Gastroesophageal_Junction//Esophagus_Mucosa//Esophagus_Muscularis//Heart_Atrial_Appendage//Prostate//Brain_Cerebel…	30	27//17//5//4//2//2//2//2//2//1//1	HLA-E//TCF19//HLA-B//HLA-C//FLOT1//HLA-L//HLA-S//PSORS1C1//VARS2//AIF1//C6orf15	11	chr6_31058071_A_G_b38	8//8//8//8//8//8//8//7//7//6//6//6//6//6//6//5//5//5//4//4//3//3//3//3//2//2//2//2//2//1//1//1//1//1//1	Adipose_Subcutaneous//Artery_Tibial//Colon_Transverse//Esophagus_Mucosa//Nerve_Tibial//Skin_Not_Sun_Exposed_Suprapubic//Skin_Sun_Exposed_Lower_leg//Esophagus_Muscularis//Muscle_Skeletal//Artery_Aorta//Colon_Sigmoid//Esophagus_Gastroesophageal_Junction//Lung//Thyroid//Whole_Blood//Heart_Atrial_Appendage//Heart_Left_Ventricle//Prostate//Adipose_Visceral_Omentum//Pancreas//Breast_Mammary_Tissue//Cel…	35	20//20//19//19//19//17//17//5//3//2//2//1//1//1//1//1//1//1//1//1//1//1//1//1//1	MIR6891//VARS2//POU5F1//PSORS1C3//TCF19//HCG22//XXbac-BPG299F13.17//PSORS1C1//PSORS1C2//CCHCR1//XXbac-BPG248L24.12//C6orf15//CDSN//DDR1//DDX39B//FLOT1//HCG20//HCG21//HCG27//HLA-B//HLA-C//LINC02570//NRM//SFTA2//WASF5P	25		NA		0.195297	0.189189	0.210572	0.224298	0.224024	0.224605	9.94921e-06	7.34745e-06	0.270416	0.00301145	0.00152418	-0.183765	0.00213485	0.0022106	0.00103864	-0.0157958	0.00195477	0.0018671	0.00112749	-0.0078781	0.00235788
16	11072831	rs11865121	CLEC16A	A	C	199	67	67	171	195	186	chr16_11072831_C_A_b38	1	Testis	1	1	CLEC16A	1	chr16_11072831_C_A_b38	2//2//2//1//1	Skin_Not_Sun_Exposed_Suprapubic//Skin_Sun_Exposed_Lower_leg//Thyroid//Lung//Testis	5	4//3//1	RP11-66H6.4//RMI2//HNRNPCP4	3		NA		0.288119	0.293486	0.274697	0.319822	0.319804	0.319843	1.77887e-05	0.00282607	0.00104073	0.00357619	0.00299984	-0.142116	0.00483965	0.00319525	0.00320841	-0.0770397	0.00272398	0.00273974	0.00408541	-0.0970725	0.00339196
3	122051692	rs2255214	ILDR1	T	G	10	17	15	13	1	56				0			0	chr3_122051692_G_T_b38	1//1//1//1//1//1	Artery_Tibial//Colon_Sigmoid//Esophagus_Muscularis//Lung//Muscle_Skeletal//Nerve_Tibial	6	6	IQCB1	1		NA		0.459158	0.464657	0.445407	0.493312	0.489894	0.497135	1.8112e-05	0.00801776	0.000514734	0.00313847	0.00580264	-0.0700341	0.00453454	0.00393292	0.00444246	-0.161676	0.00485653	0.00372965	0.00735444	-0.102461	0.00502189
14	68787474	rs4902647	ZFP36L1	T	C	43	14	131	82	41	162				0			0	chr14_68787474_C_T_b38	1//1	Brain_Spinal_cord_cervical_c-1//Esophagus_Muscularis	2	1//1	CTD-2325P2.4//ZFP36L1	2		NA		0.430693	0.44352	0.398614	0.463932	0.463989	0.463868	2.83495e-05	0.0304709	1.04491e-05	0.00356865	0.00477373	-0.160534	0.00427216	0.00291729	0.00341474	-0.0978595	0.00332153	0.00300355	0.0066358	-0.0840315	0.00350569
6	32659467	DQB1_501	DQB1_501			227	240	349	356	242	269				0			0				0			0		NA		0.0992574	0.0966736	0.105719	0.120358	0.122076	0.118437	3.35417e-05	2.57158e-05	0.198267	0.00135234	0.00106322	0.159151	0.00113598	0.00139708	0.000733504	0.00279508	0.000792535	0.0017108	0.000786983	-0.000903819	0.00116504
6	14719265	rs17119	LOC101928354	G	A	3	159	94	75	8	142				0			0				0			0		NA		0.17104	0.176022	0.158579	0.196533	0.195509	0.197679	4.58427e-05	0.00918007	0.000782559	0.00349538	0.00471187	-0.233254	0.00335566	0.00307608	0.00341856	-0.148843	0.00341602	0.00295972	0.00210759	-0.131879	0.00293959
6	32578769	DRB1_301	DRB1_301			12	20	44	72	111	132				0			0				0			0		NA		0.170545	0.17325	0.163778	0.147121	0.148373	0.145722	4.78682e-05	0.000299874	0.0851286	0.00395629	0.00215204	0.293375	0.00286447	0.00333838	0.00226735	0.109987	0.00345411	0.00311947	0.00735804	0.112796	0.00283876
6	32659467	DQB1_303	DQB1_303			80	251	352	362	91	223				0			0				0			0		NA		0.0381188	0.0405405	0.0320624	0.0517414	0.052071	0.0513729	6.12199e-05	0.00540014	0.00234987	0.0010832	0.000756111	0.557434	0.000808242	0.00137415	0.000875073	-0.0100519	0.000592743	0.00101636	0.000792231	-0.0254648	0.00079885
6	32659467	DQB1_201	DQB1_201			13	230	198	121	79	133				0			0				0			0		NA		0.17104	0.174636	0.162045	0.148004	0.149416	0.146425	6.64479e-05	0.000254379	0.142145	0.00274242	0.00155112	0.712821	0.00198761	0.00266352	0.00219625	0.116038	0.00303676	0.00358731	0.00545145	0.124036	0.00257118
3	28039951	rs338610	NA	A	G	2	33	165	44	10	250				0			0	chr3_28039951_A_G_b38	1	Adipose_Visceral_Omentum	1	1	AC098614.2	1		NA		0.218564	0.209286	0.241768	0.245657	0.245623	0.245696	6.79347e-05	6.23652e-06	0.782868	0.00282395	0.00362951	-0.142334	0.00317511	0.0027799	0.0033082	-0.0858753	0.00379285	0.00288701	0.00528554	-0.131651	0.00318205
3	28037080	rs1813375	NA	T	G	91	2	84	26	16	187				0			0				0			0		NA		0.501485	0.505891	0.490468	0.470958	0.471438	0.47042	0.00012797	0.000271787	0.181207	0.00303343	0.00414705	0.00371518	0.00359639	0.00310366	0.00333477	0.0563922	0.00417633	0.00333664	0.00519867	0.0923634	0.00402746
1	192567683	rs2816316	LOC105371664	C	A	71	229	30	169	350	333				0			0	chr1_192567683_C_A_b38	1//1//1	Adipose_Subcutaneous//Esophagus_Gastroesophageal_Junction//Esophagus_Muscularis	3	3	RGS1	1		NA		0.158416	0.15939	0.155979	0.181505	0.180303	0.182849	0.000139805	0.00390112	0.0190893	0.00329136	0.00171443	-0.312678	0.00279035	0.00355472	0.00221194	-0.0698842	0.00273381	0.00278434	0.000601281	-0.0560617	0.00226384
6	30804601	rs3094123	NA	A	G	296	214	275	279	214	53	chr6_30804601_A_G_b38	4//4//4//4//2//2//2//2//2//1//1//1//1//1//1//1	Cells_Cultured_fibroblasts//Muscle_Skeletal//Skin_Not_Sun_Exposed_Suprapubic//Whole_Blood//Artery_Tibial//Breast_Mammary_Tissue//Esophagus_Muscularis//Skin_Sun_Exposed_Lower_leg//Thyroid//Adipose_Subcutaneous//Adipose_Visceral_Omentum//Colon_Transverse//Esophagus_Gastroesophageal_Junction//Lung//Nerve_Tibial//Pituitary	16	11//5//4//3//2//2//1//1//1//1//1//1	HLA-E//VARS2//TRIM26//CCHCR1//HLA-S//PSORS1C1//DDX39B//HLA-B//HLA-C//POU5F1//PSORS1C3//SFTA2	12	chr6_30804601_A_G_b38	17//13//12//12//11//11//11//10//10//9//9//9//7//6//6//6//5//5//5//4//4//4//4//4//3//3//3//2//2//2//2//1//1//1//1	Thyroid//Adipose_Subcutaneous//Adipose_Visceral_Omentum//Whole_Blood//Esophagus_Muscularis//Nerve_Tibial//Skin_Sun_Exposed_Lower_leg//Cells_Cultured_fibroblasts//Muscle_Skeletal//Breast_Mammary_Tissue//Esophagus_Mucosa//Skin_Not_Sun_Exposed_Suprapubic//Heart_Left_Ventricle//Artery_Tibial//Colon_Transverse//Lung//Colon_Sigmoid//Esophagus_Gastroesophageal_Junction//Heart_Atrial_Appendage//Adrenal_G…	35	29//26//21//19//17//11//10//8//6//6//5//5//4//4//4//4//3//3//3//3//3//2//2//2//2//1//1//1//1//1//1//1//1//1//1//1//1//1	HLA-L//HLA-G//VARS2//HLA-H//ABCF1//HCP5B//HLA-J//HLA-B//HCG27//HLA-U//HCG20//XXbac-BPG181B23.7//HLA-E//HLA-T//PSORS1C1//PSORS1C2//DDR1//HCG22//HLA-K//HLA-W//LINC02570//DDAH2//HLA-C//MDC1//TRIM26//CCHCR1//IER3-AS1//LY6G5B//LY6G5C//MICA//MICD//PAIP1P1//PPP1R11//PSORS1C3//SFTA2//TCF19//TRIM15//ZNRD1ASP	38		NA		0.202475	0.210326	0.182842	0.178919	0.178548	0.179334	0.000144911	1.75986e-05	0.757142	0.00215921	0.00175492	-0.0560924	0.00219107	0.00220964	0.00137096	-0.025856	0.00185255	0.00305589	0.00148406	-0.0434531	0.00202066
6	32659467	DQB1_202	DQB1_202			341	282	357	317	326	307				0			0				0			0		NA		0.0856436	0.0887041	0.0779896	0.103596	0.103834	0.103329	0.000161114	0.00818772	0.00457886	0.00115768	0.00111296	0.977697	0.000945389	0.00125983	0.000826988	-0.0316676	0.00139919	0.00127929	0.000426677	0.0179863	0.00178346
6	3840439	DRB4_101	DRB4_101			350	291	356	360	170	318				0			0				0			0		NA		0.0663366	0.0686071	0.0606586	0.0823805	0.083195	0.0814697	0.000178086	0.00480373	0.00905137	0.0010629	0.000684131	-0.506611	0.000728385	0.00126296	0.000787502	-0.0140482	0.000656257	0.00133131	0.000585571	-0.00920363	0.000857624
6	31353872	B_4001	B_4001			201	260	342	318	222	75				0			0				0			0		NA		0.0425743	0.0440055	0.0389948	0.0558742	0.0565071	0.0551665	0.000194573	0.00346614	0.0157908	0.00124329	0.00102428	-0.186223	0.000867881	0.00152854	0.00129905	-0.0773724	0.00139856	0.00123121	0.000718889	-0.0151099	0.00108738
1	192571891	rs1323292	LOC105371664	G	A	95	173	140	137	209	146				0			0	chr1_192571891_G_A_b38	1//1//1//1//1	Adipose_Subcutaneous//Esophagus_Gastroesophageal_Junction//Esophagus_Muscularis//Skin_Not_Sun_Exposed_Suprapubic//Stomach	5	4//1	RGS1//RGS2	2		NA		0.159901	0.16043	0.158579	0.182288	0.181228	0.183473	0.000234952	0.00398158	0.0316553	0.00292662	0.00206135	0.129779	0.00255576	0.00286727	0.00226503	-0.0600012	0.00295255	0.00258763	0.00250917	-0.0617501	0.00276383
6	32659467	DQB1_603	DQB1_603			77	325	351	344	160	137				0			0				0			0		NA		0.0393564	0.0412335	0.034662	0.0516851	0.0511932	0.052235	0.000305597	0.0157734	0.00605579	0.00120861	0.00111056	0.187039	0.000580859	0.00138793	0.000364068	-0.0371726	0.00109662	0.000893936	0.00180276	-0.0456583	0.00120212
6	31053240	rs4713429	HCG22	G	C	315	286	285	200	140	240	chr6_31053240_C_G_b38	7//4//4//3//3//3//3//3//3//2//2//2//2//2//2//2//2//2//2//2//2//1//1//1//1//1//1//1//1//1//1	Skin_Not_Sun_Exposed_Suprapubic//Spleen//Whole_Blood//Artery_Tibial//Cells_Cultured_fibroblasts//Lung//Muscle_Skeletal//Skin_Sun_Exposed_Lower_leg//Testis//Adipose_Subcutaneous//Adipose_Visceral_Omentum//Artery_Aorta//Breast_Mammary_Tissue//Colon_Transverse//Esophagus_Gastroesophageal_Junction//Esophagus_Muscularis//Heart_Atrial_Appendage//Nerve_Tibial//Small_Intestine_Terminal_Ileum//Stomach//Th…	31	26//18//4//4//3//3//2//2//2//1//1//1	HLA-E//TCF19//HLA-B//HLA-S//HLA-C//HLA-L//C6orf15//CDSN//PSORS1C1//AIF1//FLOT1//VARS2	12	chr6_31053240_C_G_b38	9//8//7//7//7//7//7//7//7//7//6//6//6//5//5//5//5//5//4//4//4//4//3//2//2//2//2//2//1//1//1//1//1	Nerve_Tibial//Muscle_Skeletal//Adipose_Subcutaneous//Artery_Tibial//Esophagus_Mucosa//Esophagus_Muscularis//Lung//Skin_Not_Sun_Exposed_Suprapubic//Skin_Sun_Exposed_Lower_leg//Thyroid//Breast_Mammary_Tissue//Colon_Sigmoid//Colon_Transverse//Artery_Aorta//Esophagus_Gastroesophageal_Junction//Heart_Atrial_Appendage//Heart_Left_Ventricle//Whole_Blood//Adipose_Visceral_Omentum//Cells_EBV-transformed_l…	33	20//20//19//18//16//15//14//6//6//3//2//1//1//1//1//1//1//1//1//1//1//1	PSORS1C3//TCF19//XXbac-BPG299F13.17//MIR6891//VARS2//HCG22//POU5F1//PSORS1C1//PSORS1C2//XXbac-BPG248L24.12//HLA-C//C4B//C6orf15//CCHCR1//CDSN//DDR1//HCG20//HLA-B//LINC02570//MUCL3//SFTA2//VWA7	22		NA		0.20495	0.196466	0.22617	0.228782	0.228721	0.22885	0.00033282	3.94939e-05	0.859887	0.00225198	0.00107527	0.387483	0.00270297	0.00214873	0.00106763	-0.00208977	0.00246128	0.00256315	0.000989404	-0.0107256	0.00254771
6	31353872	B_801	B_801			184	271	242	205	346	195				0			0				0			0		NA		0.162376	0.166667	0.151646	0.142594	0.142774	0.142393	0.00049752	0.000403439	0.372933	0.00249067	0.00111968	0.0225643	0.00279213	0.00238759	0.00137193	0.0159119	0.00244442	0.00214064	0.00130657	-0.0433734	0.00232906
6	31268749	C_501	C_501			94	252	262	294	38	286				0			0				0			0		NA		0.0960396	0.0928621	0.103986	0.113226	0.112338	0.114219	0.000557713	0.000940401	0.304502	0.0017312	0.00175189	0.425049	0.000998611	0.00227944	0.0019555	0.0748981	0.00174206	0.00252092	0.00261058	0.0820582	0.00234327
6	3823889	DRB3_9901	DRB3_9901			204	311	335	151	26	301				0			0				0			0		NA		0.682426	0.683299	0.680243	0.656765	0.656296	0.657289	0.00065549	0.00259852	0.104169	0.00235756	0.00163661	0.254183	0.0016938	0.00160632	0.00108954	0.0313472	0.00285986	0.00197148	0.00153556	0.0805174	0.0019255
1	200966738	rs11584383	MROH3P	C	T	139	30	151	145	202	38	chr1_200966738_T_C_b38	2	Testis	1	1//1	RP11-168O16.1//RP11-168O16.2	2	chr1_200966738_T_C_b38	5//4//2//2//2//1//1//1//1//1//1//1	Testis//Artery_Tibial//Artery_Aorta//Minor_Salivary_Gland//Skin_Sun_Exposed_Lower_leg//Artery_Coronary//Esophagus_Gastroesophageal_Junction//Esophagus_Mucosa//Esophagus_Muscularis//Skin_Not_Sun_Exposed_Suprapubic//Spleen//Whole_Blood	12	7//5//3//2//1//1//1//1//1	INAVA//MROH3P//KIF21B//CACNA1S//ASCL5//GPR25//NAV1//RP11-168O16.1//RP11-168O16.2	9		NA		0.285149	0.2772	0.305026	0.309691	0.309638	0.309749	0.000824199	0.000190922	0.748442	0.00304853	0.00259269	0.0644645	0.00316004	0.00282612	0.00216144	-0.0303656	0.00291192	0.00344035	0.00193773	-0.0643994	0.00317267
4	102657480	rs228614	MANBA	A	G	103	87	50	25	97	35	chr4_102657480_G_A_b38	3//2//2//2//2//2//2//2//2//2//1//1//1//1//1//1//1//1//1//1//1//1//1//1//1//1	Nerve_Tibial//Adipose_Subcutaneous//Adipose_Visceral_Omentum//Artery_Aorta//Artery_Tibial//Cells_Cultured_fibroblasts//Esophagus_Mucosa//Heart_Atrial_Appendage//Skin_Sun_Exposed_Lower_leg//Whole_Blood//Adrenal_Gland//Breast_Mammary_Tissue//Cells_EBV-transformed_lymphocytes//Colon_Sigmoid//Colon_Transverse//Esophagus_Gastroesophageal_Junction//Esophagus_Muscularis//Heart_Left_Ventricle//Lung//Musc…	26	23//12//2	MANBA//UBE2D3//SLC9B1	3	chr4_102657480_G_A_b38	7//6//6//6//6//5//5//5//4//4//4//3//3//3//3//3//3//3//3//3//2//2//2//2//2//1//1//1//1//1//1//1	Lung//Esophagus_Mucosa//Nerve_Tibial//Skin_Not_Sun_Exposed_Suprapubic//Thyroid//Adipose_Subcutaneous//Cells_Cultured_fibroblasts//Skin_Sun_Exposed_Lower_leg//Adipose_Visceral_Omentum//Brain_Cerebellum//Muscle_Skeletal//Artery_Tibial//Breast_Mammary_Tissue//Colon_Transverse//Esophagus_Gastroesophageal_Junction//Pancreas//Pituitary//Prostate//Spleen//Stomach//Adrenal_Gland//Artery_Aorta//Colon_Sigm…	32	20//20//15//14//11//10//6//3//2//1	KRT8P46//LRRC37A15P//CISD2//BDH2//UBE2D3-AS1//MANBA//UBE2D3//RP11-10L12.2//NFKB1//RP11-10L12.1	10		NA		0.438861	0.451143	0.408146	0.465435	0.466338	0.464425	0.000842614	0.11095	0.000139317	0.00334696	0.00353158	0.160155	0.00395646	0.00330508	0.00291012	-0.0037933	0.00418382	0.00371513	0.0031824	-0.0242064	0.00402667
11	118883644	rs630923	CXCR5	A	C	7	216	216	257	43	358	chr11_118883644_C_A_b38	1	Pituitary	1	1	PHLDB1	1	chr11_118883644_C_A_b38	1	Nerve_Tibial	1	1	DDX6	1		NA		0.132673	0.132363	0.133449	0.151492	0.151789	0.151161	0.000845393	0.00395827	0.0974626	0.00281712	0.00321194	-0.210721	0.00242385	0.00252379	0.00250474	-0.110753	0.00202405	0.00301781	0.00251646	-0.025499	0.00175359
5	40392626	rs4613763	NA	C	T	19	35	199	202	59	41				0			0	chr5_40392626_T_C_b38	1//1//1	Artery_Tibial//Cells_Cultured_fibroblasts//Nerve_Tibial	3	2//1	CARD6//PTGER4	2		NA		0.146287	0.147263	0.143847	0.128154	0.127758	0.128598	0.00085964	0.00245555	0.13207	0.0027026	0.00320286	0.154636	0.00279262	0.00265819	0.0032352	0.101906	0.00244781	0.0036533	0.00351259	0.115934	0.00215826
6	32421871	rs3135363	NA	G	A	26	203	255	227	101	111	chr6_32421871_A_G_b38	7//6//5//5//4//3//3//2//2//2//2//2//2//1//1//1//1	Adipose_Subcutaneous//Testis//Muscle_Skeletal//Thyroid//Nerve_Tibial//Artery_Tibial//Skin_Sun_Exposed_Lower_leg//Adipose_Visceral_Omentum//Breast_Mammary_Tissue//Esophagus_Mucosa//Esophagus_Muscularis//Lung//Skin_Not_Sun_Exposed_Suprapubic//Artery_Aorta//Heart_Left_Ventricle//Prostate//Stomach	17	15//7//5//5//5//3//1//1//1//1//1//1//1//1//1	HLA-DQA1//HLA-DQA2//HLA-DRB1//HLA-DRB5//HLA-DRB6//HLA-DPB2//CYP21A1P//CYP21A2//HCP5//HLA-DPB1//HLA-DQB1//HLA-DQB2//MICB//NOTCH4//XXbac-BPG254F23.7	15	chr6_32421871_A_G_b38	12//11//9//9//7//7//7//7//7//6//6//6//6//6//6//5//5//5//4//4//4//4//4//3//3//3//3//2//2//2//2//2//2//1//1//1//1//1//1//1//1	Thyroid//Skin_Sun_Exposed_Lower_leg//Adipose_Subcutaneous//Skin_Not_Sun_Exposed_Suprapubic//Adipose_Visceral_Omentum//Artery_Aorta//Esophagus_Mucosa//Liver//Spleen//Artery_Tibial//Cells_Cultured_fibroblasts//Lung//Muscle_Skeletal//Testis//Whole_Blood//Esophagus_Gastroesophageal_Junction//Esophagus_Muscularis//Nerve_Tibial//Colon_Sigmoid//Colon_Transverse//Heart_Atrial_Appendage//Heart_Left_Ventri…	41	37//31//18//16//13//11//6//6//6//5//5//4//4//2//2//2//2//1//1//1//1//1//1//1//1//1	C4A//HLA-DRB5//NOTCH4//MICB//STK19B//HLA-DQB1//ATF6B//C4B//HLA-DRB9//CYP21A1P//CYP21A2//HLA-DMA//HLA-DRA//HLA-DQB1-AS1//HLA-DRB1//PSMB9//TNXA//APOM//DDAH2//HLA-DMB//HLA-DPB2//HLA-DQA1//LY6G6C//RNF5//STK19//TAP1	26		NA		0.241337	0.244283	0.233969	0.26465	0.265467	0.263735	0.000882597	0.0113432	0.0220427	0.00198296	0.00191173	0.260887	0.00236752	0.00233593	0.00197663	-0.0572393	0.00227342	0.00212519	0.00172045	-0.0906663	0.00267504
20	54174979	rs2248359	CYP24A1	T	C	18	6	126	64	4	49				0			0	chr20_54174979_C_T_b38	1//1//1//1//1	Brain_Amygdala//Brain_Anterior_cingulate_cortex_BA24//Brain_Cortex//Brain_Frontal_Cortex_BA9//Brain_Nucleus_accumbens_basal_ganglia	5	5	CYP24A1	1		NA		0.367574	0.379071	0.338821	0.39328	0.396878	0.389256	0.000927994	0.0553889	0.000462844	0.00312556	0.00410574	-0.10513	0.00384011	0.00293897	0.00539603	-0.106041	0.00355807	0.00405111	0.00621142	-0.0948671	0.00444483
5	160452971	rs2431697	NA	C	T	24	165	73	38	13	101				0			0	chr5_160452971_T_C_b38	1	Muscle_Skeletal	1	1	PTTG1	1		NA		0.459901	0.465003	0.44714	0.433694	0.432841	0.434647	0.00093038	0.000628306	0.402275	0.00376636	0.00513963	0.180863	0.00365804	0.00316585	0.00406074	0.0296923	0.00387133	0.00354019	0.00319611	0.143076	0.00396503
1	200912467	rs7522462	INAVA	A	G	44	112	137	91	188	78	chr1_200912467_G_A_b38	2	Testis	1	1//1	RP11-168O16.1//RP11-168O16.2	2	chr1_200912467_G_A_b38	5//4//2//2//1//1//1//1//1//1//1//1	Testis//Artery_Tibial//Artery_Aorta//Skin_Sun_Exposed_Lower_leg//Adipose_Subcutaneous//Artery_Coronary//Esophagus_Mucosa//Esophagus_Muscularis//Minor_Salivary_Gland//Skin_Not_Sun_Exposed_Suprapubic//Spleen//Whole_Blood	12	7//5//2//1//1//1//1//1//1//1	INAVA//MROH3P//CACNA1S//ASCL5//CAMSAP2//GPR25//KIF21B//NAV1//RP11-168O16.1//RP11-168O16.2	10		NA		0.270297	0.262647	0.289428	0.294174	0.293851	0.294535	0.000945608	0.000271268	0.720489	0.00310043	0.0028058	-0.167886	0.00345259	0.00287914	0.00306011	-0.0561158	0.00325144	0.00292312	0.00429035	-0.0355815	0.00457445
3	122077921	rs9282641	CD86	A	G	23	304	269	304	20	282				0			0	chr3_122077921_G_A_b38	1//1//1	Muscle_Skeletal//Spleen//Whole_Blood	3	2//1	IQCB1//SLC15A2	2		NA		0.0717822	0.0679141	0.0814558	0.0860249	0.0845946	0.0876244	0.00117096	0.00118538	0.495106	0.00164016	0.00358434	-0.158988	0.00158997	0.00225006	0.00261843	0.00788152	0.00163677	0.00210694	0.00138169	-0.0476415	0.00169053
6	32441465	rs3135392	HLA-DRA	A	C	119	238	248	324	312	124	chr6_32441465_C_A_b38	7//6//5//5//5//5//5//5//4//4//4//4//4//4//4//4//3//3//3//3//3//3//3//3//3//3//3//2//1	Whole_Blood//Adipose_Visceral_Omentum//Artery_Aorta//Breast_Mammary_Tissue//Esophagus_Muscularis//Heart_Atrial_Appendage//Skin_Sun_Exposed_Lower_leg//Thyroid//Adipose_Subcutaneous//Artery_Tibial//Esophagus_Gastroesophageal_Junction//Esophagus_Mucosa//Heart_Left_Ventricle//Muscle_Skeletal//Nerve_Tibial//Skin_Not_Sun_Exposed_Suprapubic//Adrenal_Gland//Artery_Coronary//Colon_Sigmoid//Colon_Transvers…	29	27//27//26//16//8//2//1//1//1//1//1	HLA-DRB1//HLA-DRB6//HLA-DRB5//HLA-DQA1//HLA-DQA2//BAG6//CYP21A1P//CYP21A2//STK19//STK19B//TSBP1	11	chr6_32441465_C_A_b38	9//8//7//7//7//6//6//6//6//5//4//4//4//3//3//3//2//2//2//2//2//2//2//1//1//1//1//1//1//1//1//1//1//1//1//1	Thyroid//Esophagus_Mucosa//Muscle_Skeletal//Skin_Not_Sun_Exposed_Suprapubic//Skin_Sun_Exposed_Lower_leg//Adipose_Subcutaneous//Artery_Tibial//Nerve_Tibial//Whole_Blood//Esophagus_Muscularis//Breast_Mammary_Tissue//Cells_Cultured_fibroblasts//Lung//Adipose_Visceral_Omentum//Artery_Aorta//Testis//Colon_Sigmoid//Colon_Transverse//Heart_Atrial_Appendage//Liver//Pancreas//Small_Intestine_Terminal_Ileu…	36	33//17//10//8//7//5//4//3//3//3//2//2//2//2//2//1//1//1//1//1//1//1//1//1//1//1//1	HLA-DRB5//HLA-DQA2//C4A//HLA-DQA1//RNF5//NOTCH4//CYP21A1P//ATP6V1G2//HLA-DQB2//HLA-DRB1//C4B//HLA-DMA//HLA-DOB//HLA-DQB1-AS1//STK19//APOM//ATF6B//BAG6//BTNL2//CYP21A2//HLA-DPA1//LY6G6C//MPIG6B//PSMB8//PSMB9//TAP2//TSBP1-AS1	27		NA		0.369307	0.373874	0.357886	0.394069	0.397424	0.390317	0.00147252	0.0112457	0.026384	0.00245708	0.0027152	0.174076	0.00164855	0.00238096	0.0013399	0.0151806	0.00132214	0.00268719	0.00461197	0.0448793	0.0025937
6	32347877	rs910050	TSBP1	C	G	188	210	211	280	53	138	chr6_32347877_G_C_b38	7//5//5//5//5//5//5//4//4//4//3//3//3//3//3//3//3//2//2//1//1//1//1	Testis//Artery_Tibial//Heart_Left_Ventricle//Muscle_Skeletal//Nerve_Tibial//Pituitary//Skin_Not_Sun_Exposed_Suprapubic//Adipose_Subcutaneous//Skin_Sun_Exposed_Lower_leg//Whole_Blood//Adipose_Visceral_Omentum//Breast_Mammary_Tissue//Colon_Sigmoid//Colon_Transverse//Heart_Atrial_Appendage//Lung//Thyroid//Cells_Cultured_fibroblasts//Esophagus_Gastroesophageal_Junction//Artery_Aorta//Esophagus_Mucosa…	23	17//17//17//8//4//4//3//2//2//1//1//1//1	HLA-DRB1//HLA-DRB5//HLA-DRB6//HLA-DQA1//CYP21A1P//CYP21A2//MICA//HLA-DPB2//TSBP1-AS1//BAG6//HLA-DPB1//MICB//TSBP1	13	chr6_32347877_G_C_b38	10//9//9//9//8//8//7//7//7//6//5//5//4//4//4//4//4//4//4//3//3//3//3//2//2//2//2//2//2//2//1//1//1//1//1//1//1//1	Muscle_Skeletal//Cells_Cultured_fibroblasts//Skin_Not_Sun_Exposed_Suprapubic//Testis//Adipose_Subcutaneous//Esophagus_Muscularis//Nerve_Tibial//Skin_Sun_Exposed_Lower_leg//Whole_Blood//Thyroid//Breast_Mammary_Tissue//Heart_Left_Ventricle//Adipose_Visceral_Omentum//Brain_Cerebellum//Esophagus_Gastroesophageal_Junction//Esophagus_Mucosa//Heart_Atrial_Appendage//Lung//Stomach//Artery_Aorta//Artery_T…	38	32//24//21//14//10//7//6//6//5//4//4//4//2//1//1//1//1//1//1//1//1//1//1//1//1//1	HLA-DRB5//CYP21A1P//C4A//NOTCH4//XXbac-BPG181B23.7//CYP21A2//HLA-DQB1//RNF5//HLA-DMA//C4B//HLA-DOB//TSBP1-AS1//AGER//APOM//ATP6V1G2//BTNL2//C2//DDAH2//HLA-DPA1//HLA-DQB1-AS1//MICA//MICB//PPT2//SNHG32//STK19//TAP1	26		NA		0.351485	0.357242	0.337088	0.375528	0.377687	0.373113	0.00176978	0.0259802	0.0118851	0.00258113	0.00208482	0.0484707	0.00235653	0.00257774	0.00237143	-0.0139554	0.00184454	0.0025583	0.00137029	0.049047	0.00280664
3	102029794	rs771767	NA	A	G	32	63	19	92	15	171				0			0	chr3_102029794_A_G_b38	1	Stomach	1	1	RP11-144C15.2	1		NA		0.305446	0.303188	0.311092	0.283141	0.282025	0.284388	0.00210362	0.0139092	0.0485974	0.00337663	0.00369952	-0.00999684	0.00383981	0.00386924	0.00403805	0.1096	0.00324578	0.00343511	0.00388787	0.0297186	0.00403322
6	137131771	rs17066096	NA	G	A	114	21	53	71	31	129				0			0				0			0		NA		0.261881	0.259182	0.268631	0.240704	0.240013	0.241478	0.00212116	0.0189033	0.0345856	0.00266896	0.00483626	0.219801	0.003103	0.00329167	0.00400144	0.0488142	0.00347046	0.00359939	0.00249198	0.0421595	0.00324376
5	40424324	rs6896969	NA	A	C	207	191	57	15	285	145				0			0	chr5_40424324_A_C_b38	1//1//1//1	Artery_Aorta//Cells_Cultured_fibroblasts//Colon_Transverse//Muscle_Skeletal	4	2//1//1	PTGER4//RP11-386E5.1//TTC33	3		NA		0.375248	0.374567	0.37695	0.399072	0.398266	0.399973	0.00222138	0.0106695	0.115419	0.00435581	0.00242749	0.0297384	0.00367157	0.00326549	0.00282661	-0.0604248	0.004817	0.0032693	0.0017189	-0.0121414	0.0036911
5	40437846	rs9292777	NA	C	T	142	237	27	31	119	30				0			0	chr5_40437846_C_T_b38	1//1//1//1//1	Artery_Aorta//Cells_Cultured_fibroblasts//Colon_Transverse//Muscle_Skeletal//Small_Intestine_Terminal_Ileum	5	3//1//1	PTGER4//RP11-386E5.1//TTC33	3		NA		0.370792	0.371448	0.369151	0.394307	0.393498	0.395212	0.00255653	0.0171266	0.0734618	0.00322391	0.00258271	-0.0432764	0.0032569	0.00363259	0.0028147	-0.0707587	0.00400263	0.00291843	0.00225205	-0.0518162	0.00369701
1	92682820	rs11810217	EVI5	T	C	116	150	82	186	164	109	chr1_92682820_C_T_b38	1//1//1	Cells_Cultured_fibroblasts//Testis//Thyroid	3	2//1	RPAP2//BRDT	2	chr1_92682820_C_T_b38	2//2//2//2//2//1//1//1//1//1//1//1//1//1//1//1	Adipose_Subcutaneous//Artery_Tibial//Cells_Cultured_fibroblasts//Lung//Nerve_Tibial//Adipose_Visceral_Omentum//Adrenal_Gland//Artery_Aorta//Artery_Coronary//Brain_Cortex//Colon_Sigmoid//Colon_Transverse//Esophagus_Gastroesophageal_Junction//Esophagus_Mucosa//Esophagus_Muscularis//Thyroid	16	12//7//1//1	EVI5//DIPK1A//GFI1//RP11-386I23.1	4		NA		0.276733	0.279279	0.270364	0.255852	0.254258	0.257634	0.00293771	0.00272326	0.325609	0.00296078	0.0037003	0.038217	0.00343454	0.00311202	0.00297818	0.0534332	0.00256227	0.00313955	0.00316651	0.0573133	0.0029798
6	31053384	rs9262615	HCG22	G	C	348	289	257	250	198	262	chr6_31053384_C_G_b38	5//4//4//4//4//3//3//3//2//2//2//2//2//2//2//2//2//2//2//1//1//1//1//1//1//1//1//1//1//1//1//1	Skin_Not_Sun_Exposed_Suprapubic//Artery_Tibial//Cells_Cultured_fibroblasts//Skin_Sun_Exposed_Lower_leg//Whole_Blood//Lung//Muscle_Skeletal//Thyroid//Adipose_Subcutaneous//Adipose_Visceral_Omentum//Artery_Aorta//Breast_Mammary_Tissue//Colon_Transverse//Esophagus_Gastroesophageal_Junction//Esophagus_Mucosa//Esophagus_Muscularis//Heart_Atrial_Appendage//Small_Intestine_Terminal_Ileum//Spleen//Brain_…	32	29//14//6//3//3//3//1//1//1//1//1//1//1	HLA-E//TCF19//HLA-B//HLA-C//HLA-L//HLA-S//AIF1//C6orf15//CDSN//DDX39B//FLOT1//PSORS1C1//VARS2	13	chr6_31053384_C_G_b38	8//7//7//7//7//7//7//6//6//6//6//5//5//5//5//5//5//4//4//4//3//3//2//2//2//2//1//1//1//1//1//1//1//1	Nerve_Tibial//Adipose_Subcutaneous//Artery_Tibial//Colon_Transverse//Esophagus_Mucosa//Esophagus_Muscularis//Muscle_Skeletal//Colon_Sigmoid//Skin_Sun_Exposed_Lower_leg//Thyroid//Whole_Blood//Breast_Mammary_Tissue//Esophagus_Gastroesophageal_Junction//Heart_Atrial_Appendage//Heart_Left_Ventricle//Lung//Skin_Not_Sun_Exposed_Suprapubic//Artery_Aorta//Cells_EBV-transformed_lymphocytes//Testis//Adipos…	34	20//20//17//17//16//16//14//4//3//2//1//1//1//1//1//1//1//1//1	PSORS1C3//TCF19//MIR6891//XXbac-BPG299F13.17//HCG22//VARS2//POU5F1//PSORS1C1//XXbac-BPG248L24.12//PSORS1C2//C4B//C6orf15//CCHCR1//DDX39B//HCG20//HLA-B//HLA-C//MUCL3//SFTA2	19		NA		0.224257	0.212751	0.253033	0.244468	0.244034	0.244953	0.0029991	0.000101918	0.534825	0.0022677	0.0013877	-0.199987	0.00210991	0.00231612	0.0019393	0.0368759	0.00205354	0.00263787	0.000597491	0.0364317	0.00174612
10	79298270	rs1250552	ZMIZ1	G	A	69	3	100	16	68	235				0			0	chr10_79298270_A_G_b38	1//1	Esophagus_Muscularis//Whole_Blood	2	1//1	MBL1P//PPIF	2		NA		0.501238	0.496535	0.512998	0.477839	0.477843	0.477835	0.0033436	0.0487721	0.0189658	0.00283872	0.00389367	0.0375688	0.00413005	0.00305991	0.00389116	0.0657843	0.00469089	0.00288043	0.00386998	0.0292577	0.00407307
1	85306326	rs233100	NA	A	G	6	144	154	61	34	25	chr1_85306326_G_A_b38	2//1	Cells_Cultured_fibroblasts//Testis	2	2//1	DDAH1//RP4-621F18.2	2	chr1_85306326_G_A_b38	1//1//1	Artery_Aorta//Artery_Tibial//Skin_Sun_Exposed_Lower_leg	3	2//1	RP11-131L23.1//DDAH1	2		NA		0.396287	0.38808	0.416811	0.418834	0.417612	0.420202	0.00425539	0.00153348	0.833434	0.00352525	0.00449971	-0.132179	0.00363514	0.00281241	0.00548153	-0.078628	0.00360434	0.00288844	0.00309886	-0.0911024	0.00399302
16	1023552	rs2744148	NA	G	A	33	218	74	157	92	83				0			0	chr16_1023552_A_G_b38	2//2//1//1	Artery_Aorta//Artery_Tibial//Artery_Coronary//Esophagus_Gastroesophageal_Junction	4	3//2//1	CEROX1//SOX8//ZNF598	3		NA		0.182921	0.183299	0.181976	0.165807	0.166497	0.165035	0.00442099	0.0182711	0.129083	0.00286913	0.00569524	0.29498	0.00307131	0.00315625	0.00298054	0.0925192	0.00282623	0.00341708	0.00221896	0.106904	0.00286906
11	95578258	rs4409785	NA	C	T	51	104	79	243	2	344				0			0				0			0		NA		0.188119	0.180873	0.206239	0.170954	0.171336	0.170527	0.00461393	0.183375	0.00183978	0.00294724	0.00429455	0.170669	0.0027263	0.00313249	0.00217391	0.0321831	0.00214744	0.00353746	0.00341324	0.0962788	0.00305643
17	59946914	rs180515	RPS6KB1	G	A	27	12	29	58	29	92	chr17_59946914_A_G_b38	1//1//1//1//1//1	Brain_Cerebellar_Hemisphere//Brain_Cerebellum//Breast_Mammary_Tissue//Muscle_Skeletal//Pituitary//Thyroid	6	4//1//1	RNFT1//DHX40P1//RPS6KB1	3	chr17_59946914_A_G_b38	2//2//2//2//2//2//1//1//1//1//1//1//1//1	Adipose_Subcutaneous//Artery_Tibial//Cells_Cultured_fibroblasts//Muscle_Skeletal//Testis//Thyroid//Artery_Aorta//Brain_Cerebellum//Esophagus_Mucosa//Nerve_Tibial//Pancreas//Skin_Not_Sun_Exposed_Suprapubic//Skin_Sun_Exposed_Lower_leg//Whole_Blood	14	9//3//3//2//1//1//1	RNFT1//DHX40P1//RPS6KB1//RNFT1-DT//CTD-2319I12.4//DHX40//RP11-758H9.2	7		NA		0.379455	0.379071	0.380416	0.357944	0.357107	0.35888	0.00499773	0.0159923	0.129973	0.00337899	0.00336435	0.0440527	0.00412281	0.00355972	0.00433204	0.102811	0.00362399	0.00382662	0.00466882	0.0838537	0.00406384
10	6057082	rs2104286	IL2RA	C	T	173	184	47	17	30	266	chr10_6057082_T_C_b38	1//1//1	Heart_Left_Ventricle//Muscle_Skeletal//Skin_Sun_Exposed_Lower_leg	3	2//1	RBM17//ANKRD16	2	chr10_6057082_T_C_b38	1//1	Esophagus_Gastroesophageal_Junction//Spleen	2	2	IL2RA	1		NA		0.254455	0.251559	0.261698	0.27428	0.275241	0.273206	0.0053167	0.00510154	0.405263	0.00275928	0.00346158	0.13764	0.00323464	0.00331252	0.00355029	-0.0857441	0.00467969	0.00303117	0.00247822	-0.0339851	0.00262021
3	121941817	rs4285028	SLC15A2	C	A	22	13	144	34	6	156	chr3_121941817_A_C_b38	2//2//2//2//1//1//1//1//1//1//1//1//1//1//1//1	Cells_EBV-transformed_lymphocytes//Muscle_Skeletal//Nerve_Tibial//Thyroid//Adipose_Subcutaneous//Adipose_Visceral_Omentum//Artery_Tibial//Brain_Cortex//Cells_Cultured_fibroblasts//Colon_Sigmoid//Colon_Transverse//Esophagus_Mucosa//Esophagus_Muscularis//Skin_Not_Sun_Exposed_Suprapubic//Testis//Whole_Blood	16	7//4//4//4//1	IQCB1//GOLGB1//HCLS1//ILDR1//EAF2	5	chr3_121941817_A_C_b38	4//4//4//3//3//2//2//2//2//2//2//2//2//1//1//1//1//1//1//1//1//1//1//1//1//1//1//1//1//1//1//1//1//1//1//1//1//1//1//1//1//1//1	Adipose_Subcutaneous//Artery_Tibial//Muscle_Skeletal//Esophagus_Muscularis//Nerve_Tibial//Artery_Aorta//Brain_Cerebellar_Hemisphere//Brain_Cerebellum//Cells_Cultured_fibroblasts//Cells_EBV-transformed_lymphocytes//Esophagus_Mucosa//Heart_Atrial_Appendage//Heart_Left_Ventricle//Adipose_Visceral_Omentum//Adrenal_Gland//Artery_Coronary//Brain_Anterior_cingulate_cortex_BA24//Brain_Caudate_basal_gangl…	43	42//10//6//5//1	IQCB1//SLC15A2//EAF2//GOLGB1//FBXO40	5		NA		0.232426	0.233888	0.228769	0.251562	0.252088	0.250975	0.00553561	0.0275399	0.0870363	0.00288049	0.00461219	-0.145616	0.00350783	0.00283321	0.00319659	-0.0720912	0.00391697	0.00299724	0.00450472	-0.108291	0.00242926
5	159491886	rs10866713	NA	A	G	67	75	143	197	7	117				0			0				0			0		NA		0.229208	0.228344	0.231369	0.211155	0.211664	0.210585	0.00595614	0.0331612	0.0875152	0.00337386	0.0035673	0.18308	0.0033611	0.0028422	0.00268705	0.0867573	0.00248244	0.00339565	0.00331689	0.144463	0.0033876
6	33075990	DPB1_201	DPB1_201			97	145	228	281	83	345				0			0				0			0		NA		0.0972772	0.0977131	0.0961872	0.11074	0.110938	0.110519	0.0065272	0.0254457	0.129672	0.00225301	0.00243195	-0.158573	0.00183723	0.0024587	0.00191857	-0.106942	0.00183842	0.00243662	0.00127591	-0.0382557	0.00205851
19	16394295	rs1870071	EPS15L1	C	T	247	265	124	124	169	243	chr19_16394295_T_C_b38	2//1//1//1	Muscle_Skeletal//Spleen//Testis//Whole_Blood	4	4//1	EPS15L1//SLC35E1	2	chr19_16394295_T_C_b38	3//2//2//2//2//2//2//2//1//1//1//1//1//1//1//1//1//1	Thyroid//Adipose_Subcutaneous//Artery_Tibial//Esophagus_Muscularis//Muscle_Skeletal//Skin_Not_Sun_Exposed_Suprapubic//Skin_Sun_Exposed_Lower_leg//Testis//Adipose_Visceral_Omentum//Adrenal_Gland//Artery_Aorta//Breast_Mammary_Tissue//Esophagus_Mucosa//Heart_Left_Ventricle//Nerve_Tibial//Pancreas//Stomach//Whole_Blood	18	16//6//3//1//1	C19orf44//CTD-2013N17.6//EPS15L1//CTD-3222D19.9//SLC35E1	5		NA		0.328465	0.328136	0.329289	0.308388	0.308298	0.308489	0.00678889	0.0242268	0.131377	0.00277822	0.00244425	-0.0148225	0.00330405	0.00295364	0.00141589	0.0238256	0.00302708	0.00294804	0.00144107	0.0455991	0.00347153
6	33064569	DPA1_103	DPA1_103			140	172	172	232	1	39				0			0				0			0		NA		0.832673	0.830215	0.838821	0.816134	0.818238	0.813782	0.00701186	0.104916	0.0297254	0.00242532	0.00242602	0.0673018	0.00267441	0.00275955	0.00270893	0.105867	0.00223042	0.00335808	0.00164837	0.0510272	0.00172466
19	16437564	rs10411936	EPS15L1	A	G	136	117	244	217	146	107	chr19_16437564_A_G_b38	2//1//1	Muscle_Skeletal//Spleen//Whole_Blood	3	3//1	EPS15L1//SLC35E1	2	chr19_16437564_A_G_b38	3//2//2//2//2//2//2//2//1//1//1//1//1//1//1//1	Thyroid//Adipose_Subcutaneous//Artery_Tibial//Esophagus_Muscularis//Muscle_Skeletal//Skin_Not_Sun_Exposed_Suprapubic//Skin_Sun_Exposed_Lower_leg//Testis//Adipose_Visceral_Omentum//Artery_Aorta//Breast_Mammary_Tissue//Esophagus_Mucosa//Lung//Nerve_Tibial//Stomach//Whole_Blood	16	13//6//4//1//1	C19orf44//CTD-2013N17.6//EPS15L1//CTD-3222D19.9//SLC35E1	5		NA		0.327228	0.32675	0.328423	0.307324	0.307183	0.307481	0.00709768	0.0267672	0.130968	0.00292135	0.0022929	0.125451	0.0035736	0.00238663	0.00305591	0.0221589	0.00235469	0.00294165	0.00106569	0.0529498	0.00291816
18	58716960	rs7238078	MALT1	G	T	150	36	85	87	18	342				0			0	chr18_58716960_T_G_b38	1//1//1//1//1	Artery_Tibial//Colon_Sigmoid//Muscle_Skeletal//Nerve_Tibial//Pituitary	5	5	MALT1	1		NA		0.215842	0.206168	0.240035	0.233522	0.233964	0.233028	0.00834996	0.000475702	0.574718	0.00323536	0.00390038	-0.0718919	0.00373193	0.00310222	0.00493499	-0.109195	0.00327591	0.00301994	0.00293581	-0.030205	0.00311376
6	32606394	rs615672	NA	C	G	28	270	281	239	39	199	chr6_32606394_G_C_b38	9//8//7//7//7//7//7//6//6//5//5//5//5//4//4//4//4//3//3//3//3//2//2//2//2//1//1//1//1//1//1//1//1//1	Testis//Adipose_Visceral_Omentum//Adipose_Subcutaneous//Artery_Tibial//Skin_Sun_Exposed_Lower_leg//Thyroid//Whole_Blood//Lung//Skin_Not_Sun_Exposed_Suprapubic//Breast_Mammary_Tissue//Colon_Transverse//Muscle_Skeletal//Nerve_Tibial//Esophagus_Gastroesophageal_Junction//Esophagus_Mucosa//Esophagus_Muscularis//Pituitary//Artery_Aorta//Brain_Cerebellar_Hemisphere//Colon_Sigmoid//Heart_Left_Ventricle/…	34	27//19//19//15//14//14//14//3//2//1//1	HLA-DQA1//HLA-DQB1//HLA-DQB2//HLA-DQA2//HLA-DRB1//HLA-DRB5//HLA-DRB6//NOTCH4//CYP21A2//CYP21A1P//XXbac-BPG254F23.7	11	chr6_32606394_G_C_b38	12//11//10//10//10//10//9//9//8//7//7//7//6//6//6//5//5//5//5//5//5//3//3//3//3//2//2//2//2//2//2//2//1//1//1//1//1//1//1//1//1//1//1//1//1	Adipose_Subcutaneous//Skin_Sun_Exposed_Lower_leg//Esophagus_Muscularis//Muscle_Skeletal//Thyroid//Whole_Blood//Nerve_Tibial//Skin_Not_Sun_Exposed_Suprapubic//Adipose_Visceral_Omentum//Artery_Tibial//Heart_Left_Ventricle//Lung//Breast_Mammary_Tissue//Esophagus_Mucosa//Testis//Artery_Aorta//Colon_Sigmoid//Esophagus_Gastroesophageal_Junction//Heart_Atrial_Appendage//Liver//Spleen//Brain_Cerebellum//…	45	42//24//21//15//12//12//10//8//8//6//6//4//4//4//3//3//3//2//2//2//1//1//1//1//1//1	HLA-DRB5//C4A//HLA-DQB1//HLA-DQB2//HLA-DQA2//NOTCH4//CYP21A1P//HLA-DRB6//HLA-DRB9//CYP21A2//HLA-DRB1//HLA-DMA//HLA-DRA//STK19B//C4B//HLA-DQB1-AS1//PSMB9//AGPAT1//HLA-DQA1//TAP1//CLIC1//DDAH2//PBX2//RNF5//TAP2//TNXA	26		NA		0.305941	0.304574	0.309359	0.325327	0.32641	0.324115	0.00925745	0.0137319	0.295713	0.00217091	0.00124579	-0.255921	0.00191007	0.00216681	0.00141995	-0.0414776	0.00216629	0.00297871	0.00209073	-0.0267971	0.00257167
6	32428838	rs3135342	NA	T	G	133	352	353	231	148	337	chr6_32428838_G_T_b38	9//9//8//8//8//7//7//7//7//7//6//6//5//5//5//5//5//5//3//3//3//3//2//2//1//1	Nerve_Tibial//Whole_Blood//Lung//Skin_Sun_Exposed_Lower_leg//Testis//Artery_Tibial//Esophagus_Mucosa//Muscle_Skeletal//Skin_Not_Sun_Exposed_Suprapubic//Thyroid//Adipose_Visceral_Omentum//Breast_Mammary_Tissue//Adipose_Subcutaneous//Artery_Aorta//Colon_Sigmoid//Colon_Transverse//Esophagus_Muscularis//Heart_Left_Ventricle//Brain_Cerebellum//Esophagus_Gastroesophageal_Junction//Pancreas//Stomach//Ce…	26	21//21//20//17//15//14//12//4//4//3//1//1//1//1//1//1	HLA-DRB1//HLA-DRB6//HLA-DRB5//HLA-DQB1//HLA-DQB2//HLA-DQA2//HLA-DQA1//BAG6//CYP21A1P//CYP21A2//AIF1//GPANK1//HLA-DMB//PRRC2A//TSBP1//XXbac-BPG254F23.7	16	chr6_32428838_G_T_b38	10//10//10//10//10//9//8//8//8//8//7//7//7//6//6//5//5//5//5//4//4//4//4//3//3//3//3//2//2//2//2//2//2//2//2//1//1//1//1	Artery_Tibial//Muscle_Skeletal//Skin_Not_Sun_Exposed_Suprapubic//Skin_Sun_Exposed_Lower_leg//Thyroid//Adipose_Subcutaneous//Heart_Atrial_Appendage//Lung//Nerve_Tibial//Whole_Blood//Adipose_Visceral_Omentum//Breast_Mammary_Tissue//Esophagus_Mucosa//Artery_Aorta//Testis//Cells_EBV-transformed_lymphocytes//Colon_Sigmoid//Esophagus_Muscularis//Liver//Cells_Cultured_fibroblasts//Pituitary//Small_Intes…	39	33//30//24//19//16//16//11//8//7//6//5//5//3//2//1//1//1//1//1//1//1	HLA-DQA2//HLA-DRB5//C4A//HLA-DQB2//CYP21A1P//HLA-DQA1//HLA-DRB1//MICB//HLA-DQB1//HLA-DMA//C4B//CYP21A2//BTNL2//RNF5//ATF6B//BAG6//CLIC1//HCP5//HLA-DQB1-AS1//LY6G6C//STK19B	21		NA		0.287129	0.290367	0.279029	0.306065	0.308642	0.303183	0.00997471	0.0365182	0.0812691	0.00297049	0.00117771	-0.407527	0.00206972	0.00131125	0.000802662	-0.0125457	0.00224061	0.00186843	0.000183961	-0.0222394	0.00190566
6	32436358	rs5000563	NA	G	A	132	334	309	278	144	280	chr6_32436358_A_G_b38	9//9//8//8//8//7//7//7//7//7//6//6//5//5//5//5//5//5//3//3//3//3//2//2//1//1	Nerve_Tibial//Whole_Blood//Lung//Skin_Sun_Exposed_Lower_leg//Testis//Artery_Tibial//Esophagus_Mucosa//Muscle_Skeletal//Skin_Not_Sun_Exposed_Suprapubic//Thyroid//Adipose_Visceral_Omentum//Breast_Mammary_Tissue//Adipose_Subcutaneous//Artery_Aorta//Colon_Sigmoid//Colon_Transverse//Esophagus_Muscularis//Heart_Left_Ventricle//Brain_Cerebellum//Esophagus_Gastroesophageal_Junction//Pancreas//Stomach//Ce…	26	21//21//20//17//15//14//12//4//4//3//1//1//1//1//1//1	HLA-DRB1//HLA-DRB6//HLA-DRB5//HLA-DQB1//HLA-DQB2//HLA-DQA2//HLA-DQA1//BAG6//CYP21A1P//CYP21A2//AIF1//GPANK1//HLA-DMB//PRRC2A//TSBP1//XXbac-BPG254F23.7	16	chr6_32436358_A_G_b38	10//10//10//10//10//9//8//8//8//8//7//7//7//6//6//5//5//5//5//4//4//4//4//3//3//3//3//2//2//2//2//2//2//2//2//1//1//1//1	Artery_Tibial//Muscle_Skeletal//Skin_Not_Sun_Exposed_Suprapubic//Skin_Sun_Exposed_Lower_leg//Thyroid//Adipose_Subcutaneous//Heart_Atrial_Appendage//Lung//Nerve_Tibial//Whole_Blood//Adipose_Visceral_Omentum//Breast_Mammary_Tissue//Esophagus_Mucosa//Artery_Aorta//Testis//Cells_EBV-transformed_lymphocytes//Colon_Sigmoid//Esophagus_Muscularis//Liver//Cells_Cultured_fibroblasts//Pituitary//Small_Intes…	39	33//30//24//19//16//16//11//8//7//6//5//5//3//2//1//1//1//1//1//1//1	HLA-DQA2//HLA-DRB5//C4A//HLA-DQB2//CYP21A1P//HLA-DQA1//HLA-DRB1//MICB//HLA-DQB1//HLA-DMA//C4B//CYP21A2//BTNL2//RNF5//ATF6B//BAG6//CLIC1//HCP5//HLA-DQB1-AS1//LY6G6C//STK19B	21		NA		0.287129	0.290367	0.279029	0.306084	0.308666	0.303197	0.00997515	0.036514	0.0812721	0.00280171	0.000403643	-0.407527	0.00187555	0.00192567	0.000550047	-0.0125457	0.00185523	0.00198334	0.000313961	-0.0222394	0.00183609
6	32439376	rs3129872	HLA-DRA	T	A	200	297	347	210	309	114	chr6_32439376_A_T_b38	9//9//8//8//8//7//7//7//7//7//6//6//5//5//5//5//5//5//3//3//3//3//2//2//1//1	Nerve_Tibial//Whole_Blood//Lung//Skin_Sun_Exposed_Lower_leg//Testis//Artery_Tibial//Esophagus_Mucosa//Muscle_Skeletal//Skin_Not_Sun_Exposed_Suprapubic//Thyroid//Adipose_Visceral_Omentum//Breast_Mammary_Tissue//Adipose_Subcutaneous//Artery_Aorta//Colon_Sigmoid//Colon_Transverse//Esophagus_Muscularis//Heart_Left_Ventricle//Brain_Cerebellum//Esophagus_Gastroesophageal_Junction//Pancreas//Stomach//Ce…	26	21//21//20//17//15//14//12//4//4//3//1//1//1//1//1//1	HLA-DRB1//HLA-DRB6//HLA-DRB5//HLA-DQB1//HLA-DQB2//HLA-DQA2//HLA-DQA1//BAG6//CYP21A1P//CYP21A2//AIF1//GPANK1//HLA-DMB//PRRC2A//TSBP1//XXbac-BPG254F23.7	16	chr6_32439376_A_T_b38	10//10//10//10//10//9//8//8//8//8//7//7//7//6//6//5//5//5//5//4//4//4//4//3//3//3//3//2//2//2//2//2//2//2//2//1//1//1//1	Artery_Tibial//Muscle_Skeletal//Skin_Not_Sun_Exposed_Suprapubic//Skin_Sun_Exposed_Lower_leg//Thyroid//Adipose_Subcutaneous//Heart_Atrial_Appendage//Lung//Nerve_Tibial//Whole_Blood//Adipose_Visceral_Omentum//Breast_Mammary_Tissue//Esophagus_Mucosa//Artery_Aorta//Testis//Cells_EBV-transformed_lymphocytes//Colon_Sigmoid//Esophagus_Muscularis//Liver//Cells_Cultured_fibroblasts//Pituitary//Small_Intes…	39	33//30//24//19//16//16//11//8//7//6//5//5//3//2//1//1//1//1//1//1//1	HLA-DQA2//HLA-DRB5//C4A//HLA-DQB2//CYP21A1P//HLA-DQA1//HLA-DRB1//MICB//HLA-DQB1//HLA-DMA//C4B//CYP21A2//BTNL2//RNF5//ATF6B//BAG6//CLIC1//HCP5//HLA-DQB1-AS1//LY6G6C//STK19B	21		NA		0.287129	0.290367	0.279029	0.306028	0.308559	0.303197	0.0099753	0.0383569	0.0812721	0.00237418	0.000644379	0.552613	0.00181138	0.00142455	0.000383668	-0.0122837	0.00239213	0.00181056	0.000170662	-0.0079486	0.00208796
6	33075990	DPB1_401	DPB1_401			25	53	222	143	80	293				0			0				0			0		NA		0.458663	0.45842	0.459272	0.438284	0.438855	0.437644	0.0102162	0.0376539	0.143073	0.00285162	0.00347171	-0.0743438	0.00291329	0.00249056	0.0024266	-0.0584883	0.00291763	0.00348624	0.00376488	-0.0311867	0.00363035
6	32440820	rs3129877	HLA-DRA	A	G	217	269	319	251	256	151	chr6_32440820_G_A_b38	9//9//8//8//8//8//7//7//7//7//7//6//6//5//5//5//5//4//3//3//3//3//2//2//2//1	Nerve_Tibial//Whole_Blood//Adipose_Visceral_Omentum//Lung//Skin_Sun_Exposed_Lower_leg//Testis//Artery_Tibial//Breast_Mammary_Tissue//Esophagus_Mucosa//Muscle_Skeletal//Thyroid//Colon_Sigmoid//Skin_Not_Sun_Exposed_Suprapubic//Adipose_Subcutaneous//Colon_Transverse//Esophagus_Muscularis//Heart_Left_Ventricle//Heart_Atrial_Appendage//Brain_Cerebellum//Esophagus_Gastroesophageal_Junction//Pancreas//S…	26	22//21//20//18//15//14//13//4//4//4//1//1//1//1//1	HLA-DRB6//HLA-DRB1//HLA-DRB5//HLA-DQA2//HLA-DQA1//HLA-DQB1//HLA-DQB2//BAG6//CYP21A1P//CYP21A2//AIF1//HLA-DMB//PRRC2A//TSBP1//XXbac-BPG254F23.7	15	chr6_32440820_G_A_b38	11//11//11//10//10//10//9//8//8//8//7//7//7//6//6//6//5//4//4//4//4//4//3//3//3//3//3//3//2//2//2//2//2//2//2//2//1//1//1	Adipose_Subcutaneous//Artery_Tibial//Thyroid//Muscle_Skeletal//Skin_Not_Sun_Exposed_Suprapubic//Skin_Sun_Exposed_Lower_leg//Whole_Blood//Esophagus_Mucosa//Heart_Atrial_Appendage//Nerve_Tibial//Adipose_Visceral_Omentum//Breast_Mammary_Tissue//Lung//Artery_Aorta//Colon_Sigmoid//Esophagus_Muscularis//Testis//Cells_Cultured_fibroblasts//Cells_EBV-transformed_lymphocytes//Pituitary//Small_Intestine_Te…	39	32//30//27//17//17//16//15//7//7//5//5//5//2//2//2//2//2//1//1//1//1	HLA-DQA2//HLA-DRB5//C4A//CYP21A1P//HLA-DQA1//HLA-DQB2//HLA-DRB1//HLA-DMA//MICB//C4B//CYP21A2//HLA-DQB1//BAG6//BTNL2//LY6G6C//PSMB9//RNF5//ATF6B//HCP5//HLA-DQB1-AS1//SKIV2L	21		NA		0.287129	0.290714	0.278163	0.305771	0.308322	0.302918	0.0110015	0.0444554	0.0706078	0.00260131	0.000668857	0.148545	0.00197177	0.00178563	0.000714937	-0.00399402	0.00205332	0.00178456	0.000970184	-0.0109987	0.0020321
2	43131922	rs12466022	LOC105374570	A	C	145	124	187	148	331	65				0			0	chr2_43131922_C_A_b38	1	Esophagus_Mucosa	1	1	LINC02580	1		NA		0.248267	0.250866	0.241768	0.265958	0.267424	0.264319	0.0121581	0.048972	0.0861882	0.00322617	0.00261001	-0.151266	0.00295944	0.00270982	0.00305921	-0.0492286	0.00288914	0.00333179	0.00242864	-0.0618745	0.0032229
1	116720516	rs11586238	NA	G	C	4	82	35	54	48	127				0			0	chr1_116720516_C_G_b38	1//1//1	Nerve_Tibial//Skin_Not_Sun_Exposed_Suprapubic//Skin_Sun_Exposed_Lower_leg	3	2//1	IGSF3//CD101	2		NA		0.259406	0.261608	0.253899	0.242314	0.241282	0.243467	0.0127869	0.0132907	0.40719	0.00311696	0.00384137	0.0592381	0.00299728	0.00348067	0.00304975	0.107502	0.00369748	0.00358147	0.00424422	0.0560025	0.0028622
11	61064810	rs650258	LOC105369325	T	C	297	7	147	10	82	359				0			0				0			0		NA		0.34901	0.352044	0.341421	0.367901	0.368921	0.36676	0.0138245	0.0651157	0.0793081	0.00304529	0.00523721	-0.0663796	0.00424169	0.00282929	0.00435815	-0.110509	0.00531557	0.00363737	0.0053583	-0.0222774	0.0040756
1	92469854	rs6662618	NA	T	G	237	103	268	255	266	19				0			0	chr1_92469854_T_G_b38	1//1	Brain_Cerebellum//Thyroid	2	1//1	C1orf146//EVI5	2		NA		0.17698	0.178101	0.174177	0.162488	0.161017	0.164133	0.0147593	0.0156048	0.357335	0.00336185	0.00372297	0.0831498	0.00250324	0.00225533	0.00316966	-0.0071193	0.00204092	0.00254569	0.00297379	0.0739589	0.0023426
11	61026179	rs4939490	NA	G	C	144	8	71	102	235	353	chr11_61026179_C_G_b38	1//1//1//1	Esophagus_Gastroesophageal_Junction//Esophagus_Muscularis//Skin_Sun_Exposed_Lower_leg//Thyroid	4	4	TMEM216	1	chr11_61026179_C_G_b38	1	Whole_Blood	1	1	CD6	1		NA		0.413119	0.417186	0.402946	0.394138	0.396155	0.391882	0.0151672	0.0235998	0.447685	0.00363758	0.00382201	0.0130116	0.00454492	0.00316824	0.00400071	0.0250583	0.00319791	0.0030708	0.00366348	0.0368424	0.00470195
2	43134117	rs2163226	NA	C	T	42	102	97	154	173	102				0			0	chr2_43134117_T_C_b38	1	Esophagus_Mucosa	1	1	LINC02580	1		NA		0.260644	0.263687	0.253033	0.277881	0.278621	0.277053	0.01554	0.0795486	0.0733685	0.00284647	0.00265805	0.106978	0.0028807	0.00306526	0.0043329	-0.0778968	0.00284422	0.00306182	0.00287774	0.00493535	0.00298424
16	85984057	rs17445836	NA	A	G	125	213	209	100	355	339				0			0				0			0		NA		0.216337	0.217949	0.212305	0.232451	0.231888	0.233081	0.0165483	0.0839341	0.0990998	0.00347047	0.00305311	-0.148016	0.00325342	0.00259423	0.00270372	-0.0185143	0.00322912	0.00280467	0.000993082	0.0244764	0.00262337
6	33075990	DPB1_301	DPB1_301			333	193	232	302	36	191				0			0				0			0		NA		0.111139	0.111573	0.110052	0.0995191	0.100002	0.0989786	0.0167314	0.0437836	0.214551	0.00295499	0.00484465	0.0646113	0.00296391	0.00243603	0.00292673	0.078029	0.00165445	0.00215144	0.0031192	0.0997681	0.0020737
6	33075990	DPB1_101	DPB1_101			5	231	297	308	56	311				0			0				0			0		NA		0.0497525	0.0509356	0.0467938	0.0584666	0.0587133	0.0581907	0.0188975	0.0826567	0.112228	0.0011085	0.00306149	-0.336264	0.00194509	0.00206668	0.00140807	-0.0708064	0.00153341	0.00133083	0.00141661	-0.0412885	0.0010249
10	6348488	rs947474	LINC02656	G	A	174	224	203	201	320	148				0			0				0			0		NA		0.19802	0.199931	0.193241	0.183402	0.181928	0.185051	0.019026	0.0152428	0.468365	0.00257572	0.00243372	-0.0220455	0.00282536	0.00261395	0.00214723	-0.0214942	0.00245737	0.00292113	0.00169748	0.0377441	0.00248046
5	159332892	rs2546890	LOC285626	G	A	127	225	21	65	84	37				0			0	chr5_159332892_A_G_b38	1//1	Brain_Cerebellar_Hemisphere//Pancreas	2	1//1	AC008697.1//RP11-175K6.2	2		NA		0.460396	0.462924	0.454073	0.479098	0.479456	0.478697	0.0190753	0.0813198	0.102444	0.00331528	0.0040448	0.109227	0.00420487	0.00375476	0.00584242	-0.0473722	0.00355219	0.00282154	0.00217195	0.00118828	0.0032118
6	31353872	B_4403	B_4403			193	272	361	361	220	15				0			0				0			0		NA		0.0502475	0.0533611	0.042461	0.0590239	0.0592945	0.0587213	0.0194084	0.198783	0.0191054	0.00102567	0.00176196	-0.163395	0.00127256	0.00110297	0.0010653	0.00946365	0.000602307	0.0011892	0.000541164	0.00153212	0.00110612
10	6056986	rs706778	IL2RA	T	C	246	170	26	55	264	298				0			0	chr10_6056986_C_T_b38	1	Brain_Putamen_basal_ganglia	1	1	RBM17	1		NA		0.42005	0.420305	0.419411	0.40214	0.401812	0.402507	0.0229617	0.0468157	0.250552	0.00353995	0.0024977	0.277157	0.00384627	0.00363771	0.00258575	0.0418086	0.00368527	0.00287024	0.00243505	0.0349662	0.00246447
9	133970221	rs3780792	VAV2	G	A	154	42	14	57	33	259				0			0				0			0		NA		0.34802	0.342342	0.362218	0.331056	0.331309	0.330773	0.0244113	0.220064	0.0252584	0.0040051	0.0032739	0.0774681	0.00370981	0.00410158	0.00475416	0.0828682	0.0036452	0.00288032	0.00118839	0.0937271	0.00351631
12	6330843	rs1800693	TNFRSF1A	C	T	35	93	36	29	3	68	chr12_6330843_T_C_b38	2//2//2//2//1//1//1//1//1//1//1//1//1//1//1//1//1//1//1//1//1//1//1//1//1//1//1//1//1//1//1//1//1//1//1//1//1//1//1//1//1//1//1//1//1//1	Adipose_Subcutaneous//Esophagus_Mucosa//Pituitary//Skin_Sun_Exposed_Lower_leg//Adipose_Visceral_Omentum//Adrenal_Gland//Artery_Aorta//Artery_Coronary//Artery_Tibial//Brain_Amygdala//Brain_Caudate_basal_ganglia//Brain_Cortex//Brain_Frontal_Cortex_BA9//Brain_Hippocampus//Brain_Hypothalamus//Brain_Nucleus_accumbens_basal_ganglia//Brain_Putamen_basal_ganglia//Brain_Spinal_cord_cervical_c-1//Brain_Sub…	46	46//3//1	TNFRSF1A//PLEKHG6//SCNN1A	3	chr12_6330843_T_C_b38	1//1	Artery_Tibial//Heart_Atrial_Appendage	2	2	TNFRSF1A	1		NA		0.419307	0.417533	0.423744	0.401733	0.403663	0.399576	0.0249719	0.137496	0.102045	0.00293166	0.0042672	0.0860453	0.00360114	0.00345345	0.00391853	0.10324	0.00402858	0.00276814	0.00139852	0.0456402	0.00296128
22	50532837	rs140522	ODF3B	T	C	45	55	24	49	206	108	chr22_50532837_T_C_b38	2//1//1//1//1//1//1//1//1//1	Muscle_Skeletal//Adipose_Subcutaneous//Adipose_Visceral_Omentum//Breast_Mammary_Tissue//Heart_Atrial_Appendage//Heart_Left_Ventricle//Nerve_Tibial//Pancreas//Thyroid//Whole_Blood	10	9//1//1	TYMP//CPT1B//LMF2	3	chr22_50532837_T_C_b38	5//5//5//5//5//5//5//4//4//4//4//4//3//3//3//3//2//2//2//2//1//1//1//1//1//1//1	Adipose_Subcutaneous//Artery_Tibial//Esophagus_Mucosa//Lung//Nerve_Tibial//Skin_Not_Sun_Exposed_Suprapubic//Skin_Sun_Exposed_Lower_leg//Adipose_Visceral_Omentum//Breast_Mammary_Tissue//Cells_Cultured_fibroblasts//Muscle_Skeletal//Whole_Blood//Artery_Aorta//Colon_Transverse//Heart_Atrial_Appendage//Spleen//Brain_Cerebellum//Pituitary//Testis//Thyroid//Brain_Cortex//Colon_Sigmoid//Esophagus_Gastroe…	27	24//19//15//14//6//3//1	TYMP//CPT1B//ODF3B//CHKB//CTA-384D8.36//LMF2//KLHDC7B	7		NA		0.344059	0.340956	0.35182	0.327243	0.327419	0.327046	0.0250783	0.130467	0.0767677	0.00278256	0.00370003	0.117963	0.00330332	0.00367198	0.00595343	0.122735	0.00373304	0.00274672	0.00332023	0.0802935	0.00374521
6	135418217	rs11154801	AHI1	A	C	79	22	180	139	104	218	chr6_135418217_C_A_b38	1//1//1//1//1//1	Brain_Cerebellar_Hemisphere//Brain_Hypothalamus//Muscle_Skeletal//Nerve_Tibial//Pituitary//Testis	6	5//1	AHI1//RP1-38C16.2	2	chr6_135418217_C_A_b38	3//3//3//3//3//3//3//2//2//2//2//2//2//2//2//2//1//1//1//1//1//1//1//1//1//1//1//1//1//1//1//1//1//1//1//1//1	Adipose_Subcutaneous//Breast_Mammary_Tissue//Cells_Cultured_fibroblasts//Esophagus_Mucosa//Skin_Not_Sun_Exposed_Suprapubic//Skin_Sun_Exposed_Lower_leg//Testis//Adipose_Visceral_Omentum//Artery_Tibial//Brain_Cerebellar_Hemisphere//Brain_Cerebellum//Brain_Cortex//Brain_Nucleus_accumbens_basal_ganglia//Cells_EBV-transformed_lymphocytes//Lung//Nerve_Tibial//Adrenal_Gland//Artery_Aorta//Brain_Caudate_…	37	34//15//11	AHI1//RP3-388E23.2//LINC00271	3		NA		0.387376	0.389813	0.381282	0.37033	0.371068	0.369505	0.0271185	0.0416408	0.424401	0.00360753	0.0037971	0.0368962	0.00416951	0.00273612	0.00378584	0.00534929	0.00294083	0.00351543	0.00391693	0.113616	0.00447247
8	128180025	rs2019960	NA	C	T	49	126	170	115	154	206				0			0				0			0		NA		0.239356	0.233888	0.253033	0.224874	0.224273	0.225547	0.0311654	0.229289	0.0278953	0.0024759	0.00440023	0.0800473	0.00276632	0.00276839	0.0034166	0.0514205	0.00310756	0.00282341	0.00318882	0.0615567	0.00313365
16	85977427	rs13333054	NA	T	C	118	137	95	78	129	356				0			0				0			0		NA		0.240594	0.238739	0.245234	0.226152	0.226989	0.225216	0.0315103	0.142112	0.110222	0.00284136	0.00258617	-0.0517394	0.00282611	0.00307232	0.00296715	-0.0434803	0.00337188	0.00317439	0.00197235	-0.0139796	0.00290672
10	6060049	rs12722489	IL2RA	T	C	338	195	273	247	359	272	chr10_6060049_C_T_b38	1	Muscle_Skeletal	1	1	RBM17	1	chr10_6060049_C_T_b38	1//1//1//1	Adipose_Subcutaneous//Esophagus_Gastroesophageal_Junction//Heart_Atrial_Appendage//Muscle_Skeletal	4	4	IL2RA	1		NA		0.15198	0.146916	0.164645	0.164736	0.165192	0.164226	0.0316049	0.0091998	0.968068	0.00335718	0.00188125	0.110192	0.00253559	0.00221781	0.00274599	0.0276679	0.00210035	0.00240912	0.0018612	0.0475336	0.00310922
10	79300560	rs1250550	ZMIZ1	A	C	303	41	32	86	190	313				0			0	chr10_79300560_C_A_b38	1	Whole_Blood	1	1	PPIF	1		NA		0.371535	0.367637	0.381282	0.355321	0.357712	0.352646	0.0345823	0.277553	0.0469753	0.00268613	0.00394647	0.111434	0.00420022	0.00348732	0.00327414	0.04182	0.00328148	0.00310804	0.00269661	0.0431351	0.00305685
6	31268749	C_401	C_401			30	72	91	191	64	60				0			0				0			0		NA		0.0918317	0.0897436	0.0970537	0.0824181	0.0826375	0.0821727	0.0346423	0.180429	0.0747768	0.00228381	0.00230202	0.314157	0.00186613	0.00308177	0.00177717	0.128275	0.00253034	0.00236061	0.000832886	0.0689187	0.00206407
6	33064569	DPA1_201	DPA1_201			228	199	193	238	127	190				0			0				0			0		NA		0.133911	0.136175	0.12825	0.145788	0.144304	0.147447	0.0356112	0.225198	0.0716926	0.00212117	0.00225248	0.0336792	0.00150892	0.00268112	0.0017655	-0.00300745	0.00216651	0.0024747	0.00169034	0.0201416	0.00210788
6	33075990	DPB1_402	DPB1_402			59	59	188	300	110	82				0			0				0			0		NA		0.0990099	0.0966736	0.104853	0.109407	0.109456	0.109351	0.036184	0.0310076	0.668746	0.00242592	0.00173999	-0.147812	0.00137081	0.00269831	0.00229968	0.0572054	0.00165959	0.00214407	0.00239988	-0.0288214	0.00207958
6	159044945	rs1738074	TAGAP	T	C	98	119	56	59	245	130	chr6_159044945_T_C_b38	1//1//1	Testis//Thyroid//Whole_Blood	3	1//1//1	C6orf99//TAGAP//TAGAP-AS1	3	chr6_159044945_T_C_b38	1//1//1//1	Adrenal_Gland//Brain_Cerebellar_Hemisphere//Nerve_Tibial//Testis	4	2//1//1	TAGAP//RSPH3//TAGAP-AS1	3		NA		0.417574	0.420998	0.409012	0.434007	0.436163	0.431596	0.0381251	0.108821	0.126742	0.00302778	0.00549009	-0.14575	0.00364274	0.00326883	0.00388222	-0.0436855	0.003621	0.00330373	0.00173554	-0.048746	0.0039142
5	35874473	rs6897932	IL7R	T	C	41	25	28	178	109	170	chr5_35874473_C_T_b38	1//1//1//1	Cells_Cultured_fibroblasts//Lung//Testis//Whole_Blood	4	4	IL7R	1	chr5_35874473_C_T_b38	1//1	Lung//Testis	2	1//1	IL7R//LMBRD2	2	T	0.122	likely_benign	0.259406	0.26334	0.249567	0.274142	0.27498	0.273206	0.0382434	0.174666	0.0775492	0.00327967	0.00422078	-0.117572	0.00367761	0.00355976	0.00341051	-0.0940988	0.00266127	0.0026818	0.00293706	-0.0224067	0.00339277
16	85979945	rs1401884	NA	C	G	250	243	81	213	249	349				0			0				0			0		NA		0.189851	0.190575	0.188042	0.203127	0.202519	0.203807	0.039348	0.119779	0.197292	0.00316838	0.00252333	0.00953281	0.00305174	0.00311745	0.00227568	-0.0318287	0.00237034	0.00273796	0.00157056	-0.0998658	0.00299907
8	127802783	rs4410871	PVT1	T	C	31	186	16	70	116	263				0			0	chr8_127802783_T_C_b38	1//1	Skin_Not_Sun_Exposed_Suprapubic//Thyroid	2	2	PVT1	1		NA		0.265099	0.259875	0.278163	0.279809	0.281195	0.27826	0.0394896	0.0121558	1	0.00255292	0.00369806	-0.0542545	0.00307583	0.00393123	0.00502091	-0.168405	0.00347083	0.0028448	0.0022626	0.0171023	0.00335867
7	128954129	rs10488631	TNPO3	C	T	82	241	138	316	60	324	chr7_128954129_T_C_b38	1	Skin_Not_Sun_Exposed_Suprapubic	1	1	IRF5	1	chr7_128954129_T_C_b38	2//2//1//1//1//1	Testis//Whole_Blood//Artery_Tibial//Cells_Cultured_fibroblasts//Nerve_Tibial//Pancreas	6	5//1//1//1	IRF5//RP11-286H14.4//RP11-309L24.10//TNPO3	4		NA		0.121287	0.120929	0.122184	0.110959	0.110737	0.111208	0.0401531	0.0915348	0.23853	0.00268332	0.00257813	0.105449	0.00224806	0.00287621	0.00229582	0.0287757	0.00141235	0.00303015	0.00124823	0.0448889	0.00172414
6	31452723	rs3131622	NA	G	T	177	90	186	159	251	362	chr6_31452723_T_G_b38	5//5//4//4//4//3//3//3//3//3//2//2//2//2//2//2//2//2//2//1//1//1	Skin_Sun_Exposed_Lower_leg//Thyroid//Adipose_Visceral_Omentum//Artery_Tibial//Esophagus_Mucosa//Breast_Mammary_Tissue//Esophagus_Gastroesophageal_Junction//Lung//Nerve_Tibial//Skin_Not_Sun_Exposed_Suprapubic//Adipose_Subcutaneous//Artery_Aorta//Cells_Cultured_fibroblasts//Cells_EBV-transformed_lymphocytes//Colon_Transverse//Esophagus_Muscularis//Muscle_Skeletal//Testis//Whole_Blood//Colon_Sigmoid…	22	15//14//10//7//7//1//1//1//1//1	HLA-B//HLA-C//CCHCR1//FLOT1//MICA//C6orf15//CDSN//LINC01149//MICB//VARS1	10	chr6_31452723_T_G_b38	11//9//8//8//8//8//7//7//6//6//6//6//6//5//5//4//4//4//4//3//3//3//3//3//2//2//2//2//2//1//1//1//1//1//1	Esophagus_Mucosa//Skin_Not_Sun_Exposed_Suprapubic//Adipose_Subcutaneous//Lung//Skin_Sun_Exposed_Lower_leg//Testis//Esophagus_Muscularis//Thyroid//Heart_Atrial_Appendage//Heart_Left_Ventricle//Muscle_Skeletal//Nerve_Tibial//Whole_Blood//Adipose_Visceral_Omentum//Breast_Mammary_Tissue//Artery_Aorta//Artery_Tibial//Cells_Cultured_fibroblasts//Colon_Transverse//Cells_EBV-transformed_lymphocytes//Colo…	35	34//21//16//15//14//12//9//5//4//3//2//2//2//2//1//1//1//1//1//1//1//1//1//1//1//1	XXbac-BPG181B23.7//MICA//HCG22//C4A//CCHCR1//CYP21A1P//PSORS1C3//PSORS1C1//POU5F1//HLA-C//ABCF1//C4B//CYP21A2//HCP5//C6orf15//DDAH2//FLOT1//HLA-E//HLA-S//LINC00243//LINC01149//LY6G6C//MPIG6B//PSORS1C2//TCF19//XXbac-BPG181B23.6	26		NA		0.430693	0.423423	0.448873	0.446474	0.445604	0.447447	0.0469207	0.0191288	0.928719	0.00267196	0.00284183	-0.0358172	0.00345269	0.00271548	0.00241132	-0.0396435	0.00281142	0.00289122	0.000964547	-0.0846367	0.00283387
10	43318601	rs2503875	LOC105378271	A	G	46	179	134	114	5	155				0			0	chr10_43318601_G_A_b38	1//1//1//1//1//1//1//1//1	Adipose_Subcutaneous//Brain_Cortex//Breast_Mammary_Tissue//Colon_Sigmoid//Heart_Atrial_Appendage//Lung//Nerve_Tibial//Testis//Thyroid	9	9	CSGALNACT2	1		NA		0.275743	0.27824	0.269497	0.290173	0.290399	0.289919	0.0472406	0.162221	0.132592	0.00265737	0.00571033	-0.169759	0.00403549	0.00288694	0.00328364	-0.0851023	0.00311815	0.00305204	0.00424974	-0.0734311	0.00406328
11	60993140	rs17824933	CD6	G	C	65	183	117	168	89	351				0			0	chr11_60993140_C_G_b38	1//1	Spleen//Thyroid	2	1//1	CD6//RP11-286N22.6	2		NA		0.239356	0.234927	0.250433	0.226121	0.226657	0.225521	0.0477874	0.29857	0.0469727	0.00299615	0.00446895	0.130568	0.0037781	0.00298765	0.0031555	-0.00300345	0.00274073	0.00318144	0.00499294	0.0946935	0.00359439
16	11310036	rs12928822	LOC105371082	T	C	279	46	190	252	296	179				0			0	chr16_11310036_C_T_b38	3//1//1//1//1//1//1//1//1//1//1//1//1//1//1//1//1//1//1//1//1//1//1//1//1//1//1//1//1//1//1//1//1//1//1	Nerve_Tibial//Adipose_Subcutaneous//Adipose_Visceral_Omentum//Adrenal_Gland//Artery_Aorta//Artery_Coronary//Artery_Tibial//Brain_Anterior_cingulate_cortex_BA24//Brain_Caudate_basal_ganglia//Brain_Cerebellar_Hemisphere//Brain_Cerebellum//Brain_Cortex//Brain_Frontal_Cortex_BA9//Brain_Hippocampus//Brain_Hypothalamus//Brain_Nucleus_accumbens_basal_ganglia//Brain_Putamen_basal_ganglia//Breast_Mammary_…	35	34//1//1//1	RMI2//CTD-3088G3.4//RP11-485G7.5//RP11-485G7.6	4		NA		0.172525	0.170825	0.176776	0.184749	0.184953	0.18452	0.048637	0.0569425	0.515813	0.00194275	0.00198755	-0.0973266	0.00294801	0.00268688	0.00253027	-0.0032497	0.00204896	0.00281887	0.00171256	-0.0770037	0.00267096
10	6059750	rs3118470	IL2RA	C	T	208	125	77	119	221	224				0			0	chr10_6059750_T_C_b38	1	Testis	1	1	PFKFB3	1		NA		0.331683	0.323978	0.350953	0.316992	0.317099	0.316872	0.0490505	0.439662	0.0141456	0.00307213	0.0032734	-0.0120831	0.00247987	0.00313913	0.00309429	0.0524839	0.00304304	0.00241089	0.00160791	0.0654153	0.00328209
6	90248512	rs11755527	BACH2	G	C	347	180	41	56	232	31				0			0				0			0		NA		0.482178	0.483368	0.479203	0.466637	0.467548	0.465619	0.0514366	0.095074	0.372434	0.0032591	0.00422595	0.120645	0.00513381	0.00336266	0.00286266	0.0554535	0.00367505	0.00372325	0.00334017	0.083843	0.00371813
12	9757568	rs4763879	CD69	A	G	255	97	22	35	138	291	chr12_9757568_G_A_b38	2//2//1//1//1//1//1//1//1//1//1	Lung//Nerve_Tibial//Adipose_Subcutaneous//Adipose_Visceral_Omentum//Cells_EBV-transformed_lymphocytes//Colon_Transverse//Esophagus_Gastroesophageal_Junction//Muscle_Skeletal//Skin_Not_Sun_Exposed_Suprapubic//Thyroid//Whole_Blood	11	8//3//2	RP11-705C15.2//CLEC2B//CLEC2D	3	chr12_9757568_G_A_b38	2//2//2//2//2//2//2//1//1//1//1//1//1//1//1//1//1//1//1//1//1//1//1//1	Artery_Tibial//Esophagus_Mucosa//Esophagus_Muscularis//Lung//Muscle_Skeletal//Skin_Sun_Exposed_Lower_leg//Thyroid//Adipose_Subcutaneous//Adipose_Visceral_Omentum//Adrenal_Gland//Artery_Aorta//Artery_Coronary//Brain_Hypothalamus//Brain_Substantia_nigra//Colon_Sigmoid//Colon_Transverse//Esophagus_Gastroesophageal_Junction//Heart_Atrial_Appendage//Nerve_Tibial//Prostate//Skin_Not_Sun_Exposed_Suprapu…	24	21//4//1//1//1//1//1//1	CLECL1//CLEC2D//CD69//CLEC2B//KLRF1//OVOS//RP11-22B23.1//RP11-599J14.2	8		NA		0.347772	0.350312	0.341421	0.362678	0.360666	0.364929	0.0525108	0.261113	0.102451	0.00296022	0.00485825	-0.0927509	0.00280545	0.00375391	0.00420657	-0.0449302	0.00390746	0.00308373	0.00202692	-0.0606942	0.00374365
6	127957653	rs802734	NA	G	A	101	151	178	126	98	188				0			0				0			0		NA		0.300248	0.30492	0.288562	0.314606	0.314834	0.314352	0.0525123	0.262272	0.0637676	0.00337746	0.00341242	0.0227875	0.00328367	0.00273945	0.00314862	-0.0232023	0.00302168	0.00277016	0.00342153	-0.0426749	0.00324159
1	157699488	rs3761959	FCRL3	T	C	305	52	87	52	149	141	chr1_157699488_C_T_b38	1//1	Spleen//Whole_Blood	2	2	FCRL1	1	chr1_157699488_C_T_b38	2//1//1//1//1//1//1//1//1//1	Whole_Blood//Adipose_Subcutaneous//Adipose_Visceral_Omentum//Colon_Transverse//Esophagus_Mucosa//Heart_Atrial_Appendage//Liver//Lung//Spleen//Thyroid	10	10//1	FCRL3//FCRL1	2		NA		0.44505	0.43763	0.463605	0.460068	0.458296	0.462051	0.0593006	0.0288931	0.928899	0.00298351	0.00356872	-0.0143325	0.00325958	0.00308924	0.00414565	-0.0205685	0.00371355	0.00297435	0.00308536	-0.0192101	0.00375374
19	18175134	rs11554159	IFI30	A	G	109	196	51	248	193	47	chr19_18175134_G_A_b38	2//1//1//1//1//1	Artery_Tibial//Artery_Aorta//Lung//Skin_Sun_Exposed_Lower_leg//Spleen//Whole_Blood	6	6//1	MAST3//PDE4C	2	chr19_18175134_G_A_b38	4//3//3//3//3//3//2//2//2//2//2//2//2//1//1//1//1//1//1//1//1//1	Whole_Blood//Adipose_Subcutaneous//Brain_Cortex//Cells_Cultured_fibroblasts//Heart_Left_Ventricle//Thyroid//Adipose_Visceral_Omentum//Colon_Sigmoid//Colon_Transverse//Heart_Atrial_Appendage//Lung//Muscle_Skeletal//Skin_Not_Sun_Exposed_Suprapubic//Artery_Tibial//Brain_Frontal_Cortex_BA9//Brain_Nucleus_accumbens_basal_ganglia//Esophagus_Mucosa//Esophagus_Muscularis//Nerve_Tibial//Skin_Sun_Exposed_L…	22	11//11//10//4//4//1//1	IQCN//MPV17L2//PDE4C//IL12RB1//MAST3//AC068499.10//TMEM161A	7	A	0.1322	likely_benign	0.255693	0.258836	0.247834	0.268939	0.269796	0.26798	0.0616185	0.200504	0.13166	0.0033952	0.00194116	-0.0983651	0.0033744	0.00330497	0.00203718	-0.0154759	0.00206976	0.00297356	0.00136277	-0.0236782	0.00275725
6	31268749	C_303	C_303			277	143	307	343	278	123				0			0				0			0		NA		0.049505	0.0474705	0.0545927	0.0563125	0.0562106	0.0564266	0.0665418	0.043525	0.847066	0.00118817	0.00178785	-0.286028	0.000976629	0.00194538	0.00289904	0.0298102	0.00111197	0.00123649	0.000623395	0.00957502	0.00157097
19	18193890	rs874628	MPV17L2	G	A	194	111	214	170	279	231	chr19_18193890_A_G_b38	2//1//1//1//1//1//1	Artery_Tibial//Artery_Aorta//Lung//Skin_Sun_Exposed_Lower_leg//Small_Intestine_Terminal_Ileum//Spleen//Whole_Blood	7	7//1	MAST3//PDE4C	2	chr19_18193890_A_G_b38	4//3//3//3//3//3//3//2//2//2//2//2//2//2//2//2//2//2//1//1//1//1//1//1//1//1//1	Whole_Blood//Adipose_Subcutaneous//Cells_Cultured_fibroblasts//Heart_Atrial_Appendage//Heart_Left_Ventricle//Nerve_Tibial//Thyroid//Adipose_Visceral_Omentum//Artery_Aorta//Artery_Tibial//Brain_Cortex//Brain_Frontal_Cortex_BA9//Brain_Nucleus_accumbens_basal_ganglia//Colon_Transverse//Esophagus_Mucosa//Lung//Muscle_Skeletal//Skin_Not_Sun_Exposed_Suprapubic//Brain_Hypothalamus//Brain_Putamen_basal_g…	27	16//14//14//3//3//1//1//1	IQCN//MPV17L2//PDE4C//IL12RB1//MAST3//AC068499.10//ANO8//TMEM161A	8	G	0.2327	likely_benign	0.272525	0.27824	0.258232	0.285702	0.286556	0.284746	0.0692366	0.3355	0.0485145	0.00283582	0.00274392	-0.0110715	0.00355952	0.00255655	0.00219533	-0.0131324	0.00273001	0.00308727	0.00217748	0.0170488	0.0033146
22	21776836	rs2283792	MAPK1	T	G	78	48	113	99	23	9	chr22_21776836_T_G_b38	1//1//1	Adipose_Subcutaneous//Muscle_Skeletal//Nerve_Tibial	3	3	YPEL1	1	chr22_21776836_T_G_b38	5//5//5//5//4//4//4//4//3//3//3//3//3//3//3//2//2//2//2//2//2//2//2//2//2//2//2//2//2//2//2//2//2//2//2//2//2//2//2//2//1//1//1//1//1//1	Cells_Cultured_fibroblasts//Esophagus_Muscularis//Nerve_Tibial//Skin_Sun_Exposed_Lower_leg//Adipose_Subcutaneous//Adipose_Visceral_Omentum//Artery_Aorta//Thyroid//Artery_Tibial//Brain_Nucleus_accumbens_basal_ganglia//Lung//Muscle_Skeletal//Skin_Not_Sun_Exposed_Suprapubic//Stomach//Whole_Blood//Adrenal_Gland//Artery_Coronary//Brain_Caudate_basal_ganglia//Brain_Cerebellar_Hemisphere//Brain_Cerebell…	46	45//38//14//9//7	PPM1F-AS1//TOP3BP1//PPM1F//PPIL2//MAPK1	5		NA		0.475248	0.479903	0.463605	0.489599	0.488542	0.490781	0.0717852	0.363454	0.0703038	0.00350523	0.00482304	-0.096644	0.0033267	0.00301003	0.00403171	-0.0606365	0.0032304	0.0028373	0.00267122	-0.0374265	0.00338103
6	31268749	C_701	C_701			104	215	173	261	125	91				0			0				0			0		NA		0.185396	0.189189	0.17591	0.174548	0.17461	0.174479	0.0746301	0.0436608	0.906669	0.00321755	0.00247097	-0.17306	0.00168257	0.00275571	0.00165974	-0.0428695	0.00201944	0.002987	0.00158634	-0.0268415	0.00230778
11	589564	rs4963128	PHRF1	T	C	141	29	43	69	44	314	chr11_589564_T_C_b38	4//4//3//2//2//2//2//2//2//2//2//2//2//2//2//2//2//1//1//1//1//1//1//1//1//1	Artery_Tibial//Skin_Sun_Exposed_Lower_leg//Pituitary//Adipose_Subcutaneous//Adipose_Visceral_Omentum//Breast_Mammary_Tissue//Colon_Sigmoid//Colon_Transverse//Esophagus_Mucosa//Esophagus_Muscularis//Lung//Muscle_Skeletal//Nerve_Tibial//Skin_Not_Sun_Exposed_Suprapubic//Testis//Thyroid//Whole_Blood//Artery_Aorta//Cells_Cultured_fibroblasts//Heart_Left_Ventricle//Liver//Minor_Salivary_Gland//Pancreas…	26	23//18//2//2//2//1	IRF7//RNH1//LRRC56//MIR210HG//PTDSS2//PKP3	6	chr11_589564_T_C_b38	6//5//4//4//4//3//3//3//3//3//3//3//2//2//2//2//2//2//2//2//2//2//2//2//2//2//2//2//1//1//1//1//1//1//1//1//1//1//1//1//1	Nerve_Tibial//Skin_Not_Sun_Exposed_Suprapubic//Adipose_Visceral_Omentum//Breast_Mammary_Tissue//Thyroid//Artery_Aorta//Brain_Cerebellum//Brain_Cortex//Cells_Cultured_fibroblasts//Esophagus_Mucosa//Pancreas//Skin_Sun_Exposed_Lower_leg//Adipose_Subcutaneous//Artery_Coronary//Artery_Tibial//Brain_Caudate_basal_ganglia//Brain_Cerebellar_Hemisphere//Brain_Hypothalamus//Brain_Nucleus_accumbens_basal_ga…	41	41//20//4//4//3//3//3//2//1//1//1//1//1//1//1//1//1	TMEM80//HRAS//DRD4//LMNTD2-AS1//EPS8L2//PHRF1//RNH1//LMNTD2//ANO9//CMB9-55F22.1//DEAF1//IRF7//LRRC56//PIDD1//PTDSS2//RP11-326C3.15//RP11-754B17.1	17		NA		0.32797	0.323285	0.339688	0.341538	0.342079	0.340934	0.0749204	0.0361096	0.950112	0.00348394	0.00423959	0.0287443	0.00347386	0.00333885	0.00438418	-0.0364636	0.00349673	0.00335038	0.00482615	-0.0418689	0.003921
6	31353872	B_1501	B_1501			172	118	314	311	152	153				0			0				0			0		NA		0.0561881	0.0526681	0.0649913	0.0630878	0.0622361	0.0640403	0.0764168	0.0372595	0.903502	0.00156792	0.00162626	0.315962	0.0011289	0.00185758	0.00168968	0.0206135	0.00149988	0.00110006	0.00079915	-0.0212609	0.00150597
20	49905793	rs495337	SPATA2	A	G	266	81	150	101	165	95	chr20_49905793_G_A_b38	1	Breast_Mammary_Tissue	1	1	PELATON	1	chr20_49905793_G_A_b38	2//2//2//1//1//1//1//1//1//1//1//1//1//1//1	Brain_Cerebellum//Cells_Cultured_fibroblasts//Muscle_Skeletal//Adipose_Visceral_Omentum//Artery_Tibial//Brain_Cerebellar_Hemisphere//Colon_Sigmoid//Esophagus_Mucosa//Esophagus_Muscularis//Heart_Atrial_Appendage//Pituitary//Skin_Not_Sun_Exposed_Suprapubic//Skin_Sun_Exposed_Lower_leg//Testis//Thyroid	15	8//7//2//1	KRT18P4//SLC9A8//SPATA2//TRERNA1	4		NA		0.412129	0.400208	0.441941	0.425735	0.424301	0.427338	0.0847412	0.0102512	0.322636	0.00346046	0.00347446	0.021773	0.00373095	0.00282625	0.00434277	-0.0140518	0.00320908	0.00330038	0.00424109	-0.0140536	0.002581
18	69864406	rs763361	CD226	T	C	288	4	104	24	19	255	chr18_69864406_T_C_b38	1	Cells_EBV-transformed_lymphocytes	1	1	CD226	1	chr18_69864406_T_C_b38	1//1//1//1	Small_Intestine_Terminal_Ileum//Spleen//Testis//Whole_Blood	4	3//1	DOK6//CD226	2	C	0.0753	likely_benign	0.487129	0.488565	0.483536	0.473306	0.472446	0.474267	0.0848932	0.0915343	0.532976	0.00347795	0.00386077	0.0814332	0.00405002	0.00304275	0.00433596	0.028724	0.00419367	0.00339332	0.00440246	0.0733578	0.00469404
18	31209762	rs2920001	NA	C	T	9	57	157	226	335	305				0			0	chr18_31209762_T_C_b38	1	Brain_Cortex	1	1	DSC1	1		NA		0.182426	0.183299	0.180243	0.172463	0.172581	0.172331	0.100219	0.13972	0.479775	0.00361001	0.00448797	0.151767	0.00263385	0.00280674	0.00293196	0.111772	0.00227806	0.00276871	0.00244406	0.0472803	0.00301216
1	67228519	rs2201841	IL23R	G	A	359	28	148	62	78	11				0			0				0			0		NA		0.325495	0.31878	0.342288	0.313473	0.313754	0.313158	0.106602	0.567984	0.0349053	0.00352641	0.00443286	0.00312903	0.00340061	0.00282883	0.00465704	0.0864907	0.00359272	0.00349348	0.00398139	0.00789023	0.00412519
20	46113425	rs1569723	NA	C	A	21	123	37	140	120	77	chr20_46113425_C_A_b38	1	Skin_Not_Sun_Exposed_Suprapubic	1	1	CD40	1	chr20_46113425_C_A_b38	2//2//1//1//1//1//1//1//1//1//1//1//1//1//1//1//1//1//1//1//1//1//1//1//1//1//1//1//1//1//1//1//1//1	Brain_Hippocampus//Testis//Adipose_Subcutaneous//Adipose_Visceral_Omentum//Adrenal_Gland//Artery_Aorta//Artery_Tibial//Brain_Anterior_cingulate_cortex_BA24//Brain_Caudate_basal_ganglia//Brain_Cerebellar_Hemisphere//Brain_Cerebellum//Brain_Cortex//Brain_Frontal_Cortex_BA9//Breast_Mammary_Tissue//Cells_Cultured_fibroblasts//Colon_Sigmoid//Colon_Transverse//Esophagus_Gastroesophageal_Junction//Esoph…	34	33//2//1	CD40//SLC12A5//RPL13P2	3		NA		0.25495	0.257796	0.247834	0.243835	0.243749	0.243932	0.106672	0.0857043	0.756016	0.00281153	0.00323899	0.088028	0.00316599	0.00344222	0.00409047	0.124312	0.00293234	0.0029226	0.00145208	0.0466001	0.00274796
17	39909987	rs2290400	GSDMB	T	C	320	32	183	208	22	245	chr17_39909987_T_C_b38	5//3//3//3//2//2//2//2//2//2//2//2//2//2//2//2//2//2//2//2//2//2//2//2//1//1//1//1//1//1//1//1//1//1//1//1//1//1//1//1	Testis//Esophagus_Muscularis//Nerve_Tibial//Thyroid//Adipose_Subcutaneous//Adipose_Visceral_Omentum//Artery_Tibial//Brain_Cerebellar_Hemisphere//Breast_Mammary_Tissue//Cells_Cultured_fibroblasts//Colon_Sigmoid//Colon_Transverse//Esophagus_Gastroesophageal_Junction//Esophagus_Mucosa//Heart_Atrial_Appendage//Lung//Pancreas//Pituitary//Prostate//Skin_Not_Sun_Exposed_Suprapubic//Skin_Sun_Exposed_Lowe…	40	37//23//5//2//1//1//1	GSDMB//PGAP3//STARD3//MED24//RP11-387H17.4//THRA//ZPBP2	7	chr17_39909987_T_C_b38	7//6//6//6//5//5//5//5//4//4//4//4//4//3//3//3//3//3//3//3//3//3//3//2//2//2//2//2//1//1//1//1	Skin_Sun_Exposed_Lower_leg//Artery_Aorta//Heart_Atrial_Appendage//Nerve_Tibial//Cells_Cultured_fibroblasts//Lung//Muscle_Skeletal//Thyroid//Adipose_Subcutaneous//Adrenal_Gland//Artery_Tibial//Colon_Transverse//Skin_Not_Sun_Exposed_Suprapubic//Adipose_Visceral_Omentum//Breast_Mammary_Tissue//Esophagus_Gastroesophageal_Junction//Esophagus_Mucosa//Esophagus_Muscularis//Small_Intestine_Terminal_Ileum…	32	21//19//16//15//14//5//4//3//2//1//1//1//1//1//1//1//1//1//1	GSDMA//PGAP3//ORMDL3//RP11-387H17.4//GSDMB//MED24//ERBB2//FBXL20//ZPBP2//IKZF3//LRRC3C//MSL1//PNMT//PPP1R1B//PSMD3//RP5-1028K7.2//STAC2//STARD3//TCAP	19		NA		0.473267	0.474359	0.470537	0.485999	0.48509	0.487014	0.111008	0.263814	0.272322	0.00302836	0.00306393	-0.352719	0.00452698	0.00272476	0.00312586	-0.110161	0.00240734	0.00306829	0.00294015	-0.0856222	0.00342794
7	149592373	rs354033	ZNF767P	A	G	162	66	75	142	332	120	chr7_149592373_G_A_b38	1	Testis	1	1	ZNF746	1	chr7_149592373_G_A_b38	1//1//1//1//1//1//1	Adipose_Visceral_Omentum//Brain_Caudate_basal_ganglia//Cells_Cultured_fibroblasts//Colon_Transverse//Muscle_Skeletal//Skin_Sun_Exposed_Lower_leg//Spleen	7	2//2//2//1	ATP6V0E2-AS1//ZNF746//ZNF767P//RP4-751H13.5	4		NA		0.244554	0.244976	0.243501	0.255413	0.255776	0.255007	0.120398	0.192887	0.39483	0.00310239	0.00353705	-0.040437	0.00247409	0.00315183	0.00414344	-0.0660915	0.00293013	0.00274468	0.0026373	-0.034189	0.0030746
14	75539214	rs2300603	BATF	C	T	20	94	125	116	66	181				0			0	chr14_75539214_T_C_b38	1	Breast_Mammary_Tissue	1	1	BATF	1		NA		0.254208	0.257103	0.246967	0.265144	0.26485	0.265473	0.120595	0.367463	0.168299	0.00313795	0.00279816	-0.115832	0.00319131	0.00294746	0.00283351	-0.039323	0.00310733	0.00247395	0.0027121	0.00401683	0.00284994
3	119501087	rs2293370	TIMMDC1	A	G	53	197	40	120	58	236	chr3_119501087_G_A_b38	1//1//1//1//1//1//1//1//1//1//1//1//1//1//1//1//1//1//1//1//1//1//1//1//1//1	Adipose_Subcutaneous//Adipose_Visceral_Omentum//Adrenal_Gland//Artery_Aorta//Artery_Coronary//Artery_Tibial//Brain_Caudate_basal_ganglia//Brain_Spinal_cord_cervical_c-1//Breast_Mammary_Tissue//Cells_Cultured_fibroblasts//Colon_Sigmoid//Colon_Transverse//Esophagus_Gastroesophageal_Junction//Esophagus_Mucosa//Esophagus_Muscularis//Heart_Atrial_Appendage//Heart_Left_Ventricle//Lung//Muscle_Skeletal/…	26	26	TIMMDC1	1	chr3_119501087_G_A_b38	2//2//1//1//1//1//1//1//1//1//1//1	Artery_Tibial//Heart_Atrial_Appendage//Adipose_Subcutaneous//Adipose_Visceral_Omentum//Artery_Aorta//Cells_Cultured_fibroblasts//Esophagus_Mucosa//Esophagus_Muscularis//Heart_Left_Ventricle//Muscle_Skeletal//Thyroid//Whole_Blood	12	11//1//1//1	POGLUT1//ARHGAP31//RPL10P7//TIMMDC1	4		NA		0.181931	0.180527	0.185442	0.191612	0.190789	0.192532	0.123852	0.169497	0.572526	0.00325051	0.00312934	-0.331861	0.00269774	0.00336666	0.00277259	-0.0975515	0.00303977	0.00272562	0.00244673	-0.0271063	0.00238583
5	103261019	rs26232	MACIR	T	C	339	62	121	160	25	16	chr5_103261019_C_T_b38	2//2//2//2//2//2//2//1//1//1//1//1//1//1//1	Adipose_Subcutaneous//Artery_Tibial//Breast_Mammary_Tissue//Cells_Cultured_fibroblasts//Nerve_Tibial//Skin_Sun_Exposed_Lower_leg//Thyroid//Adipose_Visceral_Omentum//Artery_Aorta//Colon_Transverse//Esophagus_Mucosa//Esophagus_Muscularis//Lung//Skin_Not_Sun_Exposed_Suprapubic//Testis	15	12//9//1	PAM//PPIP5K2//GIN1	3	chr5_103261019_C_T_b38	3//3//3//2//2//2//2//2//2//2//2//2//2//2//2//2//2//1//1//1//1//1//1//1//1//1//1//1//1	Artery_Tibial//Heart_Left_Ventricle//Skin_Sun_Exposed_Lower_leg//Adipose_Subcutaneous//Artery_Aorta//Brain_Cerebellar_Hemisphere//Brain_Cerebellum//Breast_Mammary_Tissue//Cells_Cultured_fibroblasts//Colon_Sigmoid//Esophagus_Gastroesophageal_Junction//Esophagus_Muscularis//Nerve_Tibial//Pituitary//Spleen//Thyroid//Whole_Blood//Adipose_Visceral_Omentum//Adrenal_Gland//Artery_Coronary//Brain_Caudate…	29	27//15//4//2//1	EIF3KP1//PPIP5K2//PAM//GIN1//LINC00491	5		NA		0.333416	0.345114	0.304159	0.321945	0.322306	0.321541	0.125031	0.0107501	0.21554	0.00254969	0.00358886	-0.0158654	0.00312437	0.00297919	0.00362433	-0.020445	0.00280499	0.00303421	0.00291495	0.0435381	0.00379156
2	65368452	rs934734	SPRED2	A	G	58	83	70	32	17	308	chr2_65368452_G_A_b38	1	Adipose_Subcutaneous	1	1	SPRED2	1	chr2_65368452_G_A_b38	3//2//1//1//1	Thyroid//Ovary//Adipose_Visceral_Omentum//Adrenal_Gland//Testis	5	4//2//1//1	RP11-418H16.1//AC074391.1//AC012370.3//SPRED2	4		NA		0.502228	0.504851	0.495667	0.490044	0.489954	0.490145	0.126144	0.116097	0.721872	0.0032855	0.00362034	0.122921	0.0049588	0.00317541	0.00522968	0.026127	0.00396515	0.00279853	0.00251507	0.0538251	0.00393379
1	10293054	rs10492972	KIF1B	C	T	244	10	31	136	9	2	chr1_10293054_T_C_b38	1//1//1//1	Heart_Atrial_Appendage//Heart_Left_Ventricle//Muscle_Skeletal//Whole_Blood	4	3//1	KIF1B//PGD	2	chr1_10293054_T_C_b38	2//2//1//1//1//1//1//1//1//1//1//1//1	Muscle_Skeletal//Nerve_Tibial//Artery_Tibial//Brain_Spinal_cord_cervical_c-1//Cells_Cultured_fibroblasts//Esophagus_Mucosa//Esophagus_Muscularis//Liver//Lung//Pancreas//Skin_Not_Sun_Exposed_Suprapubic//Stomach//Thyroid	13	8//7	KIF1B//PGD	2		NA		0.331931	0.332294	0.331023	0.320593	0.319578	0.321727	0.128857	0.149734	0.505073	0.00254522	0.0035168	0.00274775	0.00309898	0.00349249	0.0036852	0.0878163	0.00295444	0.00295599	0.00246386	0.0575139	0.0027133
21	39093608	rs2836878	NA	A	G	8	190	62	130	318	210				0			0	chr21_39093608_G_A_b38	4//1	Whole_Blood//Spleen	2	2//1//1//1	AF064858.8//AF064858.10//ETS2//LINC01700	4		NA		0.256683	0.253985	0.263432	0.267367	0.268005	0.266653	0.130501	0.0953757	0.840511	0.00351174	0.0042953	-0.0349011	0.00277444	0.00321838	0.00414065	-0.00938689	0.00300119	0.00263229	0.00319408	-0.014398	0.00379553
6	3823889	DRB3_101	DRB3_101			318	257	261	282	316	126				0			0				0			0		NA		0.175248	0.179141	0.165511	0.166339	0.167707	0.16481	0.134512	0.110732	0.936299	0.00208629	0.00120429	0.281917	0.00204166	0.00228339	0.00121618	-0.016072	0.00183405	0.00205879	0.00225404	0.0245676	0.00194989
10	6351298	rs4750316	LINC02656	C	G	90	155	52	195	282	329				0			0	chr10_6351298_C_G_b38	1	Adipose_Visceral_Omentum	1	1	LINC02656	1		NA		0.19703	0.195773	0.200173	0.187686	0.186163	0.189389	0.13659	0.197711	0.363719	0.00257091	0.00253011	0.100908	0.00312812	0.00329391	0.00183156	0.0213824	0.00250149	0.00293865	0.000993407	-0.0344132	0.00206467
4	122194347	rs13151961	KIAA1109	G	A	242	198	109	260	14	189				0			0	chr4_122194347_A_G_b38	1	Colon_Sigmoid	1	1	FGF2	1		NA		0.183911	0.177755	0.199307	0.174805	0.174693	0.17493	0.136635	0.671796	0.0319327	0.00303861	0.00336474	0.11018	0.00222448	0.00302296	0.00289507	0.0900076	0.00201999	0.00272773	0.00229057	0.0596024	0.00274061
6	137681500	rs10499194	NA	T	C	70	201	152	263	322	173				0			0	chr6_137681500_C_T_b38	2	Esophagus_Mucosa	1	1//1	RP11-95M15.2//RP11-95M15.3	2		NA		0.27896	0.272349	0.295494	0.268463	0.26912	0.267728	0.14062	0.700919	0.0378544	0.00303592	0.00258476	-0.185874	0.00321521	0.00282146	0.00261791	0.0194795	0.00199725	0.00260433	0.00148762	0.0368968	0.00295651
14	68796882	rs1465788	ZFP36L1	T	C	181	110	195	132	21	184				0			0				0			0		NA		0.297277	0.288635	0.318891	0.286773	0.285358	0.288354	0.148767	0.706004	0.0239494	0.00374792	0.00335727	-0.0224829	0.00311776	0.00267504	0.00342818	-0.0234567	0.00298551	0.00254681	0.00458404	0.0347564	0.0030388
16	11312946	rs7191700	LOC105371082	T	C	191	139	177	158	241	248				0			0	chr16_11312946_C_T_b38	4//3//3//1//1//1//1//1//1//1//1//1//1//1//1//1//1//1//1//1//1//1//1//1//1//1//1//1//1//1//1//1//1//1//1//1//1//1//1//1//1	Thyroid//Nerve_Tibial//Skin_Not_Sun_Exposed_Suprapubic//Adipose_Subcutaneous//Adipose_Visceral_Omentum//Adrenal_Gland//Artery_Aorta//Artery_Coronary//Artery_Tibial//Brain_Amygdala//Brain_Anterior_cingulate_cortex_BA24//Brain_Caudate_basal_ganglia//Brain_Cerebellar_Hemisphere//Brain_Cerebellum//Brain_Cortex//Brain_Frontal_Cortex_BA9//Brain_Hippocampus//Brain_Hypothalamus//Brain_Nucleus_accumbens_b…	41	40//3//2//1//1//1	RMI2//RP11-485G7.5//RP11-485G7.6//CTD-3088G3.4//HNRNPCP4//RP11-876N24.3	6		NA		0.338861	0.33957	0.337088	0.34961	0.348769	0.35055	0.160495	0.311075	0.351099	0.0026645	0.00377027	0.0440958	0.00332971	0.0027396	0.00315189	-0.0456876	0.0028173	0.00272132	0.0026398	-0.00433859	0.002828
1	77283678	rs7517698	AK5	C	G	50	86	229	80	217	4				0			0	chr1_77283678_G_C_b38	1	Cells_Cultured_fibroblasts	1	1	AK5	1		NA		0.32896	0.335759	0.311958	0.318626	0.316981	0.320467	0.166232	0.034457	0.546096	0.00340525	0.00419316	0.0389374	0.00342316	0.00245754	0.00461847	0.136268	0.00335179	0.00304554	0.00286139	0.0365569	0.00292549
9	114804160	rs4263839	TNFSF15	A	G	113	54	78	150	81	309				0			0	chr9_114804160_A_G_b38	1//1	Artery_Aorta//Whole_Blood	2	2	TNFSF15	1		NA		0.312624	0.311157	0.316291	0.322803	0.322579	0.323053	0.172861	0.201947	0.63441	0.00299988	0.00292883	-0.103476	0.00343492	0.0031369	0.0031972	-0.00962497	0.00286338	0.00313421	0.00201736	-0.0332914	0.00346678
6	137646077	rs13192841	NA	A	G	152	247	146	246	153	268				0			0	chr6_137646077_G_A_b38	2	Esophagus_Mucosa	1	1//1	RP11-95M15.2//RP11-95M15.3	2		NA		0.275495	0.268884	0.292028	0.265927	0.266843	0.264903	0.176453	0.813918	0.0404094	0.00258165	0.00243675	0.253778	0.00348279	0.00283003	0.00303109	0.0368589	0.00210861	0.00346868	0.00181494	-0.0126428	0.00328631
2	68419963	rs7595037	NA	C	T	122	37	45	60	212	260				0			0	chr2_68419963_C_T_b38	1	Artery_Tibial	1	1	CNRIP1	1		NA		0.467327	0.463964	0.475737	0.456599	0.457394	0.45571	0.179215	0.494013	0.180267	0.00296197	0.00436626	0.00624314	0.00421727	0.00333193	0.00382111	0.0405787	0.00361647	0.00317605	0.00429708	0.065935	0.00344447
5	177313243	rs11949767	MXD3	A	G	295	164	236	129	283	33	chr5_177313243_A_G_b38	3//3//3//3//2//2//2//2//2//2//2//2//2//2//2//2//2//2//2//2//2//2//1//1//1//1	Adipose_Subcutaneous//Esophagus_Gastroesophageal_Junction//Nerve_Tibial//Skin_Not_Sun_Exposed_Suprapubic//Adipose_Visceral_Omentum//Artery_Aorta//Artery_Coronary//Artery_Tibial//Breast_Mammary_Tissue//Colon_Sigmoid//Colon_Transverse//Esophagus_Mucosa//Esophagus_Muscularis//Heart_Atrial_Appendage//Lung//Muscle_Skeletal//Pancreas//Prostate//Skin_Sun_Exposed_Lower_leg//Small_Intestine_Terminal_Ileum…	26	26//21//5	LMAN2//MXD3//PRELID1	3	chr5_177313243_A_G_b38	3//2//2//2//2//2//2//2//2//2//2//2//2//2//2//2//2//2//1//1//1//1//1//1//1//1//1//1//1//1//1//1//1//1//1//1//1//1//1//1//1//1//1//1	Thyroid//Adipose_Subcutaneous//Artery_Aorta//Cells_EBV-transformed_lymphocytes//Colon_Transverse//Esophagus_Mucosa//Esophagus_Muscularis//Heart_Atrial_Appendage//Liver//Lung//Muscle_Skeletal//Nerve_Tibial//Skin_Not_Sun_Exposed_Suprapubic//Skin_Sun_Exposed_Lower_leg//Small_Intestine_Terminal_Ileum//Spleen//Stomach//Whole_Blood//Adipose_Visceral_Omentum//Adrenal_Gland//Artery_Coronary//Artery_Tibia…	44	42//17//2//1//1	MXD3//PRELID1//RAB24//LMAN2//RGS14	5		NA		0.255941	0.257796	0.2513	0.265282	0.26472	0.265911	0.187693	0.414838	0.28257	0.00282652	0.00381462	-0.131871	0.00309612	0.00241554	0.00335907	-0.0882892	0.00300757	0.00237349	0.0024941	-0.00710462	0.00254877
14	88021345	rs2119704	LINC01147	A	C	130	235	293	315	171	169	chr14_88021345_C_A_b38	1	Testis	1	1	LINC01147	1	chr14_88021345_C_A_b38	1//1//1//1	Adipose_Subcutaneous//Artery_Aorta//Cells_Cultured_fibroblasts//Nerve_Tibial	4	3//1	LINC01146//GPR65	2		NA		0.0695545	0.0696466	0.0693241	0.0750604	0.0748921	0.0752487	0.193331	0.313345	0.499383	0.00221837	0.00187518	-0.107245	0.00106274	0.00210033	0.00229366	-0.0632844	0.00144485	0.00208133	0.00121198	-0.0801211	0.00209741
19	49365794	rs2303759	DKKL1	G	T	261	283	204	103	289	63	chr19_49365794_T_G_b38	2//1	Testis//Whole_Blood	2	1//1//1	CD37//DKKL1//KASH5	3	chr19_49365794_T_G_b38	5//5//4//4//4//4//4//3//3//3//3//3//3//3//2//2//2//2//2//2//2//2//2//2//1//1//1//1//1//1//1//1//1//1//1//1//1//1//1//1//1//1	Nerve_Tibial//Skin_Sun_Exposed_Lower_leg//Adipose_Subcutaneous//Adipose_Visceral_Omentum//Artery_Tibial//Lung//Skin_Not_Sun_Exposed_Suprapubic//Artery_Aorta//Breast_Mammary_Tissue//Esophagus_Muscularis//Heart_Atrial_Appendage//Heart_Left_Ventricle//Spleen//Stomach//Brain_Cerebellar_Hemisphere//Cells_Cultured_fibroblasts//Colon_Sigmoid//Colon_Transverse//Esophagus_Gastroesophageal_Junction//Esopha…	42	36//25//11//9//7//1	AC010524.2//DKKL1//SLC6A16//KASH5//CD37//TEAD2	6	G	0.2713	likely_benign	0.262376	0.260568	0.266898	0.253272	0.252432	0.254211	0.193563	0.327002	0.323532	0.00295161	0.00222679	1.06834	0.00309766	0.00261382	0.00147415	0.0391494	0.00318831	0.00345455	0.000865195	0.057295	0.00305232
20	63778360	rs6062314	ZBTB46	C	T	241	166	299	335	121	220	chr20_63778360_C_T_b38	1//1//1//1//1//1//1//1//1	Adipose_Subcutaneous//Adipose_Visceral_Omentum//Artery_Aorta//Breast_Mammary_Tissue//Cells_Cultured_fibroblasts//Pituitary//Skin_Not_Sun_Exposed_Suprapubic//Skin_Sun_Exposed_Lower_leg//Whole_Blood	9	8//1	RTEL1//LIME1	2	chr20_63778360_C_T_b38	1//1//1//1//1//1//1	Artery_Tibial//Cells_Cultured_fibroblasts//Heart_Left_Ventricle//Lung//Nerve_Tibial//Testis//Thyroid	7	7	LIME1	1		NA		0.0769802	0.0769231	0.0771231	0.0827312	0.0822342	0.0832869	0.202822	0.31733	0.485109	0.00196664	0.00271221	-0.121713	0.00187641	0.00203982	0.00317445	-0.00994985	0.00120453	0.00213843	0.00199158	-0.0374596	0.00172633
10	99531836	rs11190140	NKX2-3	T	C	275	108	66	53	65	242	chr10_99531836_T_C_b38	1//1	Colon_Sigmoid//Spleen	2	2	LINC01475	1	chr10_99531836_T_C_b38	2//2//2//2//2//1//1//1//1	Colon_Sigmoid//Colon_Transverse//Minor_Salivary_Gland//Small_Intestine_Terminal_Ileum//Spleen//Adipose_Subcutaneous//Adipose_Visceral_Omentum//Brain_Nucleus_accumbens_basal_ganglia//Thyroid	9	5//5//3//1	LINC01475//RP11-129J12.1//NKX2-3//ABCC2	4		NA		0.495297	0.488912	0.511265	0.48521	0.485031	0.485409	0.208019	0.690852	0.0852016	0.00362475	0.0045291	0.0690919	0.0029841	0.00319876	0.00370309	-0.0156623	0.00370341	0.0028404	0.00442546	-0.0305751	0.00349985
11	64329761	rs694739	LOC102723878	G	A	257	15	93	179	308	352	chr11_64329761_A_G_b38	3//2//2//2//2//1//1//1//1//1//1//1//1//1//1//1//1//1//1//1	Adipose_Visceral_Omentum//Nerve_Tibial//Skin_Not_Sun_Exposed_Suprapubic//Skin_Sun_Exposed_Lower_leg//Stomach//Adipose_Subcutaneous//Adrenal_Gland//Artery_Aorta//Artery_Coronary//Artery_Tibial//Brain_Cerebellum//Cells_Cultured_fibroblasts//Heart_Left_Ventricle//Lung//Muscle_Skeletal//Prostate//Spleen//Testis//Thyroid//Whole_Blood	20	10//9//3//2//1//1	PPP1R14B//VEGFB//GPR137//AP003774.1//CATSPERZ//FKBP2	6	chr11_64329761_A_G_b38	4//4//4//3//3//3//3//3//3//3//2//2//2//2//2//2//2//2//2//2//2//1//1//1//1//1//1//1//1//1//1//1//1//1//1//1//1	Adipose_Subcutaneous//Brain_Cerebellum//Skin_Sun_Exposed_Lower_leg//Adipose_Visceral_Omentum//Brain_Caudate_basal_ganglia//Brain_Cerebellar_Hemisphere//Esophagus_Mucosa//Muscle_Skeletal//Skin_Not_Sun_Exposed_Suprapubic//Thyroid//Artery_Aorta//Artery_Tibial//Brain_Cortex//Brain_Nucleus_accumbens_basal_ganglia//Colon_Sigmoid//Esophagus_Gastroesophageal_Junction//Esophagus_Muscularis//Heart_Atrial_A…	37	25//24//12//4//1//1//1//1//1//1	CCDC88B//PPP1R14B//AP003774.1//RPS6KA4//FKBP2//PLCB3//PPP1R14B-AS1//PRDX5//RP11-783K16.13//TRMT112	10		NA		0.379703	0.383576	0.370017	0.38951	0.390378	0.38854	0.208461	0.472784	0.201386	0.00292641	0.00345539	-0.0162777	0.00371467	0.00307897	0.00280317	-0.0160755	0.0026545	0.00332983	0.00349647	-0.00570609	0.00328117
2	111907624	rs17174870	MERTK	T	C	60	109	139	106	314	346	chr2_111907624_C_T_b38	1//1	Artery_Tibial//Cells_Cultured_fibroblasts	2	1//1	MERTK//TMEM87B	2	chr2_111907624_C_T_b38	4//3//3//3//2//2//2//2//2//2//1//1//1//1//1//1//1//1//1//1//1//1	Artery_Tibial//Lung//Thyroid//Whole_Blood//Brain_Cerebellar_Hemisphere//Brain_Cerebellum//Esophagus_Muscularis//Heart_Atrial_Appendage//Pancreas//Pituitary//Adipose_Subcutaneous//Adipose_Visceral_Omentum//Artery_Aorta//Breast_Mammary_Tissue//Cells_Cultured_fibroblasts//Esophagus_Gastroesophageal_Junction//Heart_Left_Ventricle//Muscle_Skeletal//Nerve_Tibial//Spleen//Stomach//Testis	22	12//7//6//5//4//1//1//1	TMEM87B//MERTK//FBLN7//RP11-399B17.1//RGPD8//CHCHD5//TTL//ZC3H8	8		NA		0.238119	0.244629	0.221837	0.24686	0.247734	0.245881	0.208907	0.725692	0.0627012	0.00312841	0.00356222	-0.115955	0.00231362	0.00287241	0.00330723	-0.0317065	0.00317241	0.00263709	0.00317283	-0.110101	0.00450988
6	29941260	A_1101	A_1101			232	219	245	303	167	258				0			0				0			0		NA		0.064604	0.0647956	0.0641248	0.0599193	0.0599824	0.0598488	0.214696	0.282356	0.531864	0.00154873	0.00189459	0.0133349	0.00102495	0.00238544	0.00140233	0.0730388	0.00164283	0.00188529	0.00136941	-0.0151051	0.00144516
19	6668961	rs1077667	TNFSF14	T	C	308	209	258	155	211	256	chr19_6668961_C_T_b38	1//1//1	Adipose_Visceral_Omentum//Liver//Thyroid	3	3	TNFSF14	1				0			0		NA		0.201733	0.19508	0.218371	0.209758	0.21202	0.207229	0.224947	0.0293089	0.360411	0.00303614	0.00329739	-0.0427423	0.00249199	0.00230794	0.0034783	-0.0559613	0.00284272	0.00292979	0.00221736	-0.019416	0.00320923
19	49367386	rs8107548	DKKL1	C	T	196	250	168	256	130	278	chr19_49367386_T_C_b38	2//1//1	Testis//Adipose_Subcutaneous//Whole_Blood	3	1//1//1//1	CD37//CTC-301O7.4//DKKL1//KASH5	4	chr19_49367386_T_C_b38	5//5//4//4//4//4//4//3//3//3//3//3//3//2//2//2//2//2//2//2//2//2//2//2//1//1//1//1//1//1//1//1//1//1//1//1//1//1//1//1//1//1	Nerve_Tibial//Skin_Sun_Exposed_Lower_leg//Adipose_Subcutaneous//Adipose_Visceral_Omentum//Artery_Tibial//Lung//Skin_Not_Sun_Exposed_Suprapubic//Breast_Mammary_Tissue//Esophagus_Muscularis//Heart_Atrial_Appendage//Heart_Left_Ventricle//Spleen//Stomach//Artery_Aorta//Brain_Cerebellar_Hemisphere//Cells_Cultured_fibroblasts//Colon_Sigmoid//Colon_Transverse//Esophagus_Gastroesophageal_Junction//Esopha…	42	37//24//10//9//7//1	AC010524.2//DKKL1//SLC6A16//KASH5//CD37//TEAD2	6		NA		0.259901	0.258143	0.264298	0.251493	0.250842	0.252222	0.225764	0.370904	0.356588	0.00247148	0.00219776	-1.043	0.00281516	0.00277295	0.00206663	0.0182582	0.00203923	0.00357171	0.0021455	0.0253284	0.00386131
20	1629905	rs2281808	SIRPG	T	C	321	26	39	93	105	233	chr20_1629905_T_C_b38	3//1//1	Whole_Blood//Lung//Spleen	3	2//2//1	SIRPB1//SIRPG//SIRPD	3	chr20_1629905_T_C_b38	1//1	Testis//Whole_Blood	2	1//1	SIRPB1//SIRPG-AS1	2		NA		0.37401	0.371102	0.381282	0.364901	0.364271	0.365606	0.24014	0.45491	0.28117	0.0031359	0.00417006	-0.00900249	0.00375795	0.00337697	0.00433055	0.0618006	0.00324331	0.00334526	0.00273435	0.0237642	0.00304001
4	101829919	rs10516487	BANK1	A	G	278	47	86	135	135	165	chr4_101829919_G_A_b38	1//1//1//1//1//1//1	Adipose_Subcutaneous//Adipose_Visceral_Omentum//Lung//Nerve_Tibial//Spleen//Thyroid//Whole_Blood	7	7	BANK1	1	chr4_101829919_G_A_b38	1//1	Adipose_Subcutaneous//Brain_Caudate_basal_ganglia	2	2	BANK1	1	A	0.0707	likely_benign	0.322525	0.318434	0.332756	0.313824	0.313956	0.313676	0.243203	0.610224	0.169409	0.00292931	0.00328736	0.066902	0.00316045	0.00309997	0.00361686	0.0331491	0.00295661	0.00336146	0.00376901	0.0295705	0.00253164
1	6470129	rs3007421	PLEKHG5	A	G	135	45	118	173	345	1	chr1_6470129_G_A_b38	1//1	Skin_Sun_Exposed_Lower_leg//Testis	2	1//1	ESPN//PLEKHG5	2	chr1_6470129_G_A_b38	3//2//1//1//1//1//1//1	Skin_Not_Sun_Exposed_Suprapubic//Skin_Sun_Exposed_Lower_leg//Adipose_Subcutaneous//Artery_Tibial//Cells_Cultured_fibroblasts//Esophagus_Mucosa//Thyroid//Whole_Blood	8	5//3//2//1	ACOT7//ESPN//TNFRSF25//RP1-202O8.2	4		NA		0.131931	0.129591	0.137782	0.125831	0.124698	0.127099	0.249215	0.439395	0.285332	0.00239333	0.00477092	0.200047	0.00291345	0.00298749	0.00284883	-0.00705021	0.00271967	0.00270873	0.004335	0.0862984	0.00354585
3	119431989	rs1132200	TMEM39A	T	C	353	242	133	285	175	261	chr3_119431989_C_T_b38	1//1//1//1//1//1//1//1//1//1//1//1//1//1//1//1//1//1//1//1//1//1//1//1	Adipose_Subcutaneous//Adipose_Visceral_Omentum//Adrenal_Gland//Artery_Aorta//Artery_Coronary//Artery_Tibial//Brain_Caudate_basal_ganglia//Brain_Spinal_cord_cervical_c-1//Breast_Mammary_Tissue//Cells_Cultured_fibroblasts//Colon_Sigmoid//Colon_Transverse//Esophagus_Gastroesophageal_Junction//Esophagus_Mucosa//Esophagus_Muscularis//Heart_Atrial_Appendage//Heart_Left_Ventricle//Lung//Muscle_Skeletal/…	24	24	TIMMDC1	1	chr3_119431989_C_T_b38	2//2//2//1//1//1//1//1//1//1//1//1	Adipose_Subcutaneous//Artery_Tibial//Heart_Atrial_Appendage//Adipose_Visceral_Omentum//Artery_Aorta//Cells_Cultured_fibroblasts//Esophagus_Mucosa//Esophagus_Muscularis//Muscle_Skeletal//Nerve_Tibial//Thyroid//Whole_Blood	12	11//1//1//1//1	POGLUT1//ARHGAP31//CD80//RPL10P7//TIMMDC1	5	T	0.0687	likely_benign	0.159406	0.157658	0.163778	0.166207	0.165394	0.167118	0.256613	0.284281	0.811432	0.00322005	0.00175456	0.369177	0.00183619	0.00289973	0.00286486	0.0432098	0.00180117	0.00256266	0.00117309	0.0833875	0.0026419
10	34998722	rs17582416	NA	G	T	165	69	197	79	141	328	chr10_34998722_T_G_b38	2	Testis	1	1//1	CREM//RP11-297A16.2	2	chr10_34998722_T_G_b38	2//2//2//2//1//1//1//1//1//1//1//1	Cells_Cultured_fibroblasts//Cells_EBV-transformed_lymphocytes//Thyroid//Whole_Blood//Artery_Tibial//Esophagus_Muscularis//Lung//Muscle_Skeletal//Pancreas//Pituitary//Skin_Sun_Exposed_Lower_leg//Stomach	12	3//3//3//3//2//1//1	CCNY-AS1//CUL2//LINC02635//RP11-297A16.2//CREM//LINC02634//RP11-324I22.3	7		NA		0.354208	0.354123	0.354419	0.345652	0.346088	0.345165	0.261867	0.370771	0.512551	0.00320798	0.00332966	-0.0119134	0.0043737	0.00266673	0.00383699	0.00412805	0.00336042	0.00331946	0.00370584	0.00733077	0.00375876
12	56088396	rs2292239	ERBB3	T	G	57	38	181	112	238	325	chr12_56088396_T_G_b38	2//2//2//2//2//2//2//1//1//1//1//1//1//1//1//1//1//1//1//1//1//1//1//1//1//1//1//1//1//1	Adipose_Subcutaneous//Artery_Aorta//Artery_Tibial//Muscle_Skeletal//Skin_Not_Sun_Exposed_Suprapubic//Skin_Sun_Exposed_Lower_leg//Thyroid//Adipose_Visceral_Omentum//Brain_Caudate_basal_ganglia//Brain_Cortex//Brain_Hippocampus//Breast_Mammary_Tissue//Colon_Sigmoid//Colon_Transverse//Esophagus_Gastroesophageal_Junction//Esophagus_Mucosa//Esophagus_Muscularis//Heart_Atrial_Appendage//Heart_Left_Ventr…	30	29//8	RAB5B//SUOX	2	chr12_56088396_T_G_b38	4//3//3//3//3//3//2//2//2//2//2//2//2//2//2//2//2//2//2//2//2//2//2//2//2//2//2//2//2//2//2//2//2//2//2//2//1//1//1//1//1//1//1//1//1//1//1//1//1	Muscle_Skeletal//Adipose_Subcutaneous//Nerve_Tibial//Pituitary//Skin_Sun_Exposed_Lower_leg//Thyroid//Adipose_Visceral_Omentum//Artery_Aorta//Artery_Tibial//Brain_Caudate_basal_ganglia//Brain_Cerebellar_Hemisphere//Brain_Cerebellum//Brain_Cortex//Brain_Frontal_Cortex_BA9//Brain_Hippocampus//Brain_Hypothalamus//Brain_Nucleus_accumbens_basal_ganglia//Brain_Putamen_basal_ganglia//Breast_Mammary_Tissu…	49	49//36//3//1//1//1//1	RPS26//SUOX//RAB5B//GDF11//IKZF4//MYL6B//STAT2	7		NA		0.341584	0.33264	0.363951	0.349936	0.349955	0.349914	0.27762	0.0566524	0.319946	0.0034682	0.00462665	0.0303829	0.00375809	0.00273013	0.0036031	-0.0115172	0.00312905	0.00291487	0.0056274	-0.0154906	0.00325468
19	10631494	rs2288904	SLC44A2	A	G	52	148	68	207	74	284	chr19_10631494_A_G_b38	1//1//1//1//1	Cells_Cultured_fibroblasts//Muscle_Skeletal//Nerve_Tibial//Skin_Sun_Exposed_Lower_leg//Thyroid	5	2//1//1//1	QTRT1//AP1M2//KRI1//SLC44A2	4	chr19_10631494_A_G_b38	3//3//2//2//2//2//2//2//1//1//1//1//1//1//1//1//1//1//1//1//1	Esophagus_Mucosa//Whole_Blood//Artery_Tibial//Muscle_Skeletal//Pancreas//Skin_Not_Sun_Exposed_Suprapubic//Skin_Sun_Exposed_Lower_leg//Thyroid//Adipose_Subcutaneous//Adipose_Visceral_Omentum//Artery_Aorta//Brain_Frontal_Cortex_BA9//Cells_Cultured_fibroblasts//Colon_Transverse//Esophagus_Muscularis//Heart_Atrial_Appendage//Heart_Left_Ventricle//Lung//Nerve_Tibial//Spleen//Stomach	21	20//8//2//1	ILF3-DT//SLC44A2//AP1M2//DNM2	4	G	0.0521	likely_benign	0.214851	0.220721	0.200173	0.2221	0.222636	0.221502	0.283053	0.820028	0.0862614	0.00329399	0.00250796	0.00315571	0.00288454	0.00319406	0.00315788	-0.0942767	0.00241026	0.00305027	0.00191599	-0.0394019	0.00328534
6	139590185	rs727098	NA	C	T	233	128	254	187	340	275				0			0				0			0		NA		0.258663	0.26438	0.244367	0.251356	0.251127	0.251612	0.295367	0.106528	0.584626	0.00285967	0.00370832	0.155272	0.00394784	0.00233653	0.00356642	-0.025074	0.00255892	0.00317058	0.00355836	0.0879497	0.00309561
19	10409388	rs8112449	NA	A	G	252	113	98	96	227	136	chr19_10409388_G_A_b38	1	Whole_Blood	1	1	ICAM3	1	chr19_10409388_G_A_b38	1//1//1//1//1//1//1//1//1//1//1//1//1//1//1//1	Adipose_Subcutaneous//Adipose_Visceral_Omentum//Adrenal_Gland//Artery_Aorta//Brain_Cerebellar_Hemisphere//Brain_Cerebellum//Brain_Cortex//Cells_Cultured_fibroblasts//Colon_Sigmoid//Esophagus_Gastroesophageal_Junction//Esophagus_Muscularis//Muscle_Skeletal//Nerve_Tibial//Skin_Not_Sun_Exposed_Suprapubic//Thyroid//Whole_Blood	16	10//3//2//1	TYK2//KEAP1//CDC37//S1PR5	4		NA		0.314356	0.317394	0.306759	0.322045	0.323279	0.320666	0.306342	0.517214	0.324588	0.00288517	0.0038569	-0.00173738	0.00364255	0.00306223	0.00373157	-0.0195844	0.00323676	0.00354834	0.00325368	-0.0358891	0.0039277
17	39884510	rs2872507	NA	A	G	269	115	227	163	270	296	chr17_39884510_G_A_b38	5//3//3//3//3//2//2//2//2//2//2//2//2//2//2//2//2//2//2//2//1//1//1//1//1//1//1//1//1//1//1//1//1//1//1//1//1//1//1//1	Testis//Adipose_Subcutaneous//Esophagus_Muscularis//Nerve_Tibial//Thyroid//Artery_Tibial//Brain_Cerebellar_Hemisphere//Cells_Cultured_fibroblasts//Colon_Sigmoid//Colon_Transverse//Esophagus_Mucosa//Heart_Atrial_Appendage//Lung//Pancreas//Prostate//Skin_Not_Sun_Exposed_Suprapubic//Skin_Sun_Exposed_Lower_leg//Small_Intestine_Terminal_Ileum//Spleen//Whole_Blood//Adipose_Visceral_Omentum//Adrenal_Gla…	40	37//20//4//4//1//1	GSDMB//PGAP3//MED24//STARD3//THRA//ZPBP2	6	chr17_39884510_G_A_b38	5//5//5//5//4//4//4//4//4//4//4//3//3//3//3//3//3//3//2//2//2//2//2//2//1//1//1//1//1//1//1	Cells_Cultured_fibroblasts//Heart_Atrial_Appendage//Muscle_Skeletal//Skin_Sun_Exposed_Lower_leg//Adipose_Subcutaneous//Adipose_Visceral_Omentum//Colon_Transverse//Lung//Nerve_Tibial//Thyroid//Whole_Blood//Artery_Aorta//Artery_Tibial//Esophagus_Gastroesophageal_Junction//Skin_Not_Sun_Exposed_Suprapubic//Small_Intestine_Terminal_Ileum//Spleen//Stomach//Breast_Mammary_Tissue//Cells_EBV-transformed_l…	31	22//17//10//8//7//5//5//2//2//1//1//1//1//1//1//1//1//1//1	GSDMA//PGAP3//ORMDL3//GSDMB//RP11-387H17.4//ERBB2//MED24//PSMD3//ZPBP2//AC087491.2//CACNB1//FBXL20//GRB7//IKZF3//PNMT//PPP1R1B//STAC2//STARD3//TCAP	19		NA		0.486634	0.487179	0.485269	0.478403	0.478365	0.478445	0.307493	0.353235	0.656124	0.00315437	0.00444996	-0.201875	0.00429559	0.00246122	0.00302606	-0.0308385	0.00278468	0.00287573	0.00329754	0.0174446	0.00335574
3	160016881	rs522127	IL12A-AS1	C	A	355	61	59	21	197	200				0			0	chr3_160016881_A_C_b38	1//1//1//1//1	Brain_Amygdala//Brain_Caudate_basal_ganglia//Brain_Nucleus_accumbens_basal_ganglia//Esophagus_Mucosa//Whole_Blood	5	4//1	IL12A//KRT8P12	2		NA		0.437624	0.442827	0.42461	0.429523	0.429271	0.429805	0.310727	0.151561	0.741766	0.00318418	0.00336527	0.0213505	0.00400301	0.00325687	0.00394672	-0.0514963	0.00430562	0.00325614	0.00348278	0.0223293	0.00317101
2	230242009	rs10201872	SP140	T	C	271	158	155	220	352	143	chr2_230242009_C_T_b38	1//1//1//1	Cells_EBV-transformed_lymphocytes//Lung//Spleen//Whole_Blood	4	4	SP140	1	chr2_230242009_C_T_b38	2//1	Cells_EBV-transformed_lymphocytes//Whole_Blood	2	2//1	SP140//AC009950.2	2		NA		0.182178	0.186764	0.170711	0.17612	0.177611	0.174453	0.315723	0.206873	0.784368	0.0025742	0.00346733	0.199763	0.00290826	0.00281224	0.00235337	0.0591574	0.00232015	0.00218894	0.00183834	0.0320866	0.00241203
1	67236843	rs11465804	IL23R	G	T	331	221	249	328	108	3				0			0				0			0		NA		0.0591584	0.0585586	0.0606586	0.0631317	0.062924	0.0633638	0.325347	0.369298	0.760765	0.00218849	0.00172446	0.0569017	0.00138001	0.00236773	0.00203764	0.0060566	0.0012978	0.00185442	0.0020014	-0.00577242	0.00178174
2	191099907	rs7574865	STAT4	T	G	73	23	61	229	115	48				0			0				0			0		NA		0.216584	0.223146	0.200173	0.223121	0.223573	0.222616	0.329121	0.981875	0.0689368	0.00260321	0.0027788	-0.0786479	0.00212146	0.00322982	0.00376464	0.0141073	0.00225286	0.00270668	0.00202473	-0.056783	0.00221461
20	46073481	rs2425752	NCOA5	T	C	134	187	215	138	302	140				0			0	chr20_46073481_T_C_b38	2//1//1//1//1//1//1//1//1//1//1//1//1//1//1//1//1//1//1//1//1//1//1//1//1//1//1//1	Testis//Adipose_Subcutaneous//Adipose_Visceral_Omentum//Adrenal_Gland//Artery_Aorta//Artery_Tibial//Brain_Caudate_basal_ganglia//Brain_Cerebellar_Hemisphere//Brain_Cerebellum//Brain_Cortex//Brain_Hippocampus//Brain_Putamen_basal_ganglia//Breast_Mammary_Tissue//Cells_Cultured_fibroblasts//Colon_Sigmoid//Colon_Transverse//Esophagus_Gastroesophageal_Junction//Esophagus_Mucosa//Esophagus_Muscularis//…	28	24//3//1//1	CD40//SLC12A5//RPL13P2//SLC12A5-AS1	4		NA		0.265099	0.26438	0.266898	0.258325	0.257473	0.259278	0.334906	0.410856	0.565136	0.00289358	0.00250131	0.0118537	0.002861	0.00255106	0.00272564	0.0201815	0.002949	0.00284398	0.00169632	0.012391	0.00238256
16	28528527	rs4788084	IL27	T	C	327	174	219	39	306	213	chr16_28528527_C_T_b38	10//8//7//7//7//7//7//6//6//6//6//6//6//6//6//6//6//6//6//6//5//5//5//5//5//5//5//5//5//5//5//4//4//4//4//4//4//4//4//4//4//3//3//3//3//3//2//2//2	Testis//Thyroid//Adipose_Subcutaneous//Artery_Tibial//Brain_Cerebellar_Hemisphere//Esophagus_Muscularis//Nerve_Tibial//Artery_Aorta//Artery_Coronary//Brain_Anterior_cingulate_cortex_BA24//Brain_Caudate_basal_ganglia//Brain_Cerebellum//Brain_Hypothalamus//Brain_Nucleus_accumbens_basal_ganglia//Colon_Sigmoid//Colon_Transverse//Esophagus_Gastroesophageal_Junction//Heart_Left_Ventricle//Liver//Ovary/…	49	49//46//40//35//35//15//8//7//3//3//2//1//1//1//1	ATXN2L//EIF3C//SULT1A2//NUPR1//SULT1A1//SH2B1//NPIPB7//TUFM//LAT//SPNS1//NPIPB9//IL27//NPIPB6//NPIPB8//SGF29	15	chr16_28528527_C_T_b38	17//15//14//13//13//12//12//12//11//11//10//10//10//10//9//9//9//8//8//8//8//8//7//7//7//7//7//7//6//6//6//6//6//6//6//5//5//5//5//4//4//3//3//3//3//2//1//1	Testis//Thyroid//Artery_Aorta//Artery_Tibial//Whole_Blood//Esophagus_Muscularis//Muscle_Skeletal//Skin_Sun_Exposed_Lower_leg//Adipose_Subcutaneous//Nerve_Tibial//Breast_Mammary_Tissue//Colon_Transverse//Pituitary//Skin_Not_Sun_Exposed_Suprapubic//Brain_Cerebellar_Hemisphere//Lung//Stomach//Brain_Cerebellum//Brain_Nucleus_accumbens_basal_ganglia//Cells_Cultured_fibroblasts//Esophagus_Mucosa//Splee…	48	44//39//36//35//29//23//21//21//17//12//11//9//9//8//7//7//5//5//4//4//3//3//3//2//2//2//1//1//1//1	SULT1A2//RP11-1348G14.4//SULT1A1//TUFM//NPIPB9//CDC37P1//NPIPB7//SH2B1//EIF3C//SGF29//NUPR1//NFATC2IP//RP11-1348G14.6//SBK1//LAT//SPNS1//ATP2A1//RP11-22P6.2//NPIPB6//RP11-435I10.5//CDC37P2//CLN3//IL27//ATXN2L//RABEP2//RP11-666O2.4//APOBR//ATP2A1-AS1//NPIPB12//NPIPB8	30		NA		0.410644	0.410256	0.411612	0.418246	0.418086	0.418424	0.340698	0.409259	0.652082	0.00361038	0.00291824	-0.164037	0.00374499	0.00250781	0.00251934	-0.0165698	0.00386558	0.00296799	0.00256742	0.0389714	0.00347604
12	9723495	rs10466829	CLECL1	G	A	291	116	159	20	70	147	chr12_9723495_G_A_b38	2//2//1//1//1//1//1//1//1//1//1//1//1//1//1//1//1//1	Adipose_Visceral_Omentum//Cells_EBV-transformed_lymphocytes//Adipose_Subcutaneous//Artery_Tibial//Breast_Mammary_Tissue//Cells_Cultured_fibroblasts//Colon_Transverse//Esophagus_Gastroesophageal_Junction//Esophagus_Mucosa//Esophagus_Muscularis//Lung//Nerve_Tibial//Skin_Not_Sun_Exposed_Suprapubic//Skin_Sun_Exposed_Lower_leg//Spleen//Testis//Thyroid//Whole_Blood	18	14//2//2//1//1	RP11-705C15.2//CLECL1//RP11-599J14.2//CLEC2D//DDX12P	5	chr12_9723495_G_A_b38	4//4//4//3//3//3//3//2//2//2//2//2//2//2//2//1//1//1//1//1//1//1//1//1//1//1//1//1//1//1//1//1//1//1//1//1//1//1//1//1	Lung//Nerve_Tibial//Skin_Not_Sun_Exposed_Suprapubic//Artery_Tibial//Spleen//Testis//Whole_Blood//Adipose_Subcutaneous//Adipose_Visceral_Omentum//Artery_Aorta//Brain_Nucleus_accumbens_basal_ganglia//Esophagus_Mucosa//Heart_Atrial_Appendage//Skin_Sun_Exposed_Lower_leg//Thyroid//Adrenal_Gland//Artery_Coronary//Brain_Amygdala//Brain_Anterior_cingulate_cortex_BA24//Brain_Caudate_basal_ganglia//Brain_C…	40	37//10//5//3//2//2//2//1//1//1//1	CLECL1//RP11-705C15.2//OVOS//CTD-2318O12.1//CLEC2D//DDX12P//LINC02390//CLEC2B//LINC02367//RP11-22B23.1//RP11-705C15.3	11		NA		0.497277	0.507623	0.471404	0.504809	0.504567	0.50508	0.347269	0.747626	0.0241444	0.00325333	0.00561856	-0.0258746	0.0038079	0.00280255	0.00396515	-0.04245	0.00430652	0.00330822	0.00332615	-0.00473562	0.00301175
10	6068866	rs7090512	NA	C	T	256	105	129	234	71	21	chr10_6068866_C_T_b38	1	Muscle_Skeletal	1	1	RBM17	1	chr10_6068866_C_T_b38	1	Nerve_Tibial	1	1	RBM17	1		NA		0.307673	0.307346	0.308492	0.30083	0.299711	0.302083	0.348425	0.385644	0.651158	0.00262212	0.00371188	0.24815	0.00297857	0.00293352	0.00287388	0.0279971	0.00219801	0.00233508	0.00367648	0.0447002	0.00340503
16	75213347	rs7202877	NA	G	T	153	318	241	228	234	335	chr16_75213347_T_G_b38	2//2//2//1//1//1//1//1//1	Adipose_Subcutaneous//Colon_Transverse//Testis//Artery_Aorta//Brain_Cortex//Breast_Mammary_Tissue//Esophagus_Mucosa//Nerve_Tibial//Pancreas	9	5//3//3//1	CTRB2//CFDP1//RP11-252K23.2//BCAR1	4	chr16_75213347_T_G_b38	3//2//2//2//1//1//1//1//1//1//1//1//1//1//1//1//1//1//1	Skin_Sun_Exposed_Lower_leg//Brain_Caudate_basal_ganglia//Skin_Not_Sun_Exposed_Suprapubic//Whole_Blood//Adipose_Subcutaneous//Adrenal_Gland//Artery_Aorta//Brain_Anterior_cingulate_cortex_BA24//Brain_Cerebellar_Hemisphere//Brain_Cortex//Brain_Frontal_Cortex_BA9//Brain_Putamen_basal_ganglia//Brain_Substantia_nigra//Cells_Cultured_fibroblasts//Esophagus_Mucosa//Lung//Nerve_Tibial//Pituitary//Testis	19	8//6//6//2//2	RP11-331F4.5//BCAR1//CFDP1//RP11-252K23.2//TMEM170A	5		NA		0.0970297	0.0977131	0.0953206	0.0927751	0.0933482	0.0921342	0.350884	0.435112	0.719558	0.00204881	0.00201413	-0.029864	0.00153772	0.00239065	0.00193877	0.0140894	0.00226874	0.00208965	0.00229136	-0.0605398	0.00223271
7	26852046	rs7804356	SKAP2	C	T	158	79	42	107	182	79	chr7_26852046_T_C_b38	1	Esophagus_Mucosa	1	1	SKAP2	1	chr7_26852046_T_C_b38	3//2//2//2//1//1//1//1//1//1//1//1	Whole_Blood//Adipose_Subcutaneous//Skin_Not_Sun_Exposed_Suprapubic//Thyroid//Adipose_Visceral_Omentum//Artery_Tibial//Brain_Cerebellar_Hemisphere//Brain_Cerebellum//Brain_Cortex//Brain_Frontal_Cortex_BA9//Brain_Hippocampus//Skin_Sun_Exposed_Lower_leg	12	8//3//2//1//1//1//1	SKAP2//HOXA5//HOXA7//HOTAIRM1//HOXA1//HOXA6//HOXA9	7		NA		0.237871	0.239085	0.234835	0.244361	0.243951	0.24482	0.353897	0.566536	0.447964	0.0031802	0.00321549	-0.00717641	0.0032052	0.00334265	0.00420174	-0.0374446	0.00315166	0.00301935	0.00256611	-0.0258895	0.00296699
6	29941260	A_2402	A_2402			289	249	286	284	174	50				0			0				0			0		NA		0.0779703	0.0751906	0.084922	0.0742276	0.0741567	0.0743069	0.362348	0.828428	0.174928	0.00223242	0.00224635	0.107854	0.00114699	0.00214333	0.00182375	-0.0230295	0.0018018	0.00183029	0.000909179	0.00201606	0.0011338
16	23055939	rs8049603	NA	T	G	286	160	110	212	49	332	chr16_23055939_T_G_b38	1	Testis	1	1	RP11-20G6.2	1	chr16_23055939_T_G_b38	2//1//1//1//1//1//1//1	Testis//Brain_Cerebellar_Hemisphere//Brain_Cerebellum//Brain_Cortex//Brain_Frontal_Cortex_BA9//Muscle_Skeletal//Pancreas//Thyroid	8	3//3//2//1	SCNN1G//USP31//RP11-20G6.2//RN7SKP23	4		NA		0.22302	0.226265	0.214905	0.217147	0.216243	0.218159	0.374283	0.198204	0.829385	0.00311904	0.00257018	0.021994	0.00230455	0.00301756	0.00264977	0.00758546	0.00238494	0.00300561	0.00282412	0.0132573	0.00269101
19	46705224	rs425105	PRKD2	C	T	38	76	189	259	215	214	chr19_46705224_T_C_b38	2//2//2//2//2//2//2//2//2//2//1//1//1//1//1//1//1//1//1//1//1//1	Adipose_Subcutaneous//Breast_Mammary_Tissue//Esophagus_Mucosa//Esophagus_Muscularis//Lung//Muscle_Skeletal//Nerve_Tibial//Prostate//Skin_Not_Sun_Exposed_Suprapubic//Skin_Sun_Exposed_Lower_leg//Adipose_Visceral_Omentum//Artery_Tibial//Cells_Cultured_fibroblasts//Colon_Sigmoid//Colon_Transverse//Esophagus_Gastroesophageal_Junction//Heart_Atrial_Appendage//Spleen//Stomach//Testis//Thyroid//Whole_Blo…	22	20//12	FKRP//PRKD2	2	chr19_46705224_T_C_b38	3//3//3//3//2//2//2//2//2//2//2//2//2//2//2//2//2//2//2//2//2//2//2//2//2//1//1//1//1//1//1//1//1//1//1//1	Artery_Aorta//Artery_Tibial//Cells_Cultured_fibroblasts//Nerve_Tibial//Adipose_Subcutaneous//Adipose_Visceral_Omentum//Adrenal_Gland//Brain_Hippocampus//Breast_Mammary_Tissue//Colon_Sigmoid//Colon_Transverse//Esophagus_Gastroesophageal_Junction//Esophagus_Mucosa//Esophagus_Muscularis//Heart_Atrial_Appendage//Heart_Left_Ventricle//Liver//Lung//Muscle_Skeletal//Pituitary//Skin_Not_Sun_Exposed_Supra…	36	30//28//3//2//1//1	PRKD2//FKRP//STRN4//DACT3-AS1//CTB-174O21.2//SLC1A5	6		NA		0.168564	0.163202	0.181976	0.16334	0.164884	0.161613	0.377142	0.838278	0.064027	0.00224569	0.00362803	0.117852	0.00269062	0.0026919	0.00307882	0.0541124	0.002021	0.00304557	0.00589071	-0.0466488	0.00348664
6	106120159	rs548234	NA	C	T	268	114	221	117	50	252				0			0				0			0		NA		0.341089	0.343035	0.336222	0.334406	0.334179	0.33466	0.380031	0.325602	0.924884	0.00349759	0.00477147	-0.0237803	0.00379471	0.00249797	0.00390875	0.0184656	0.00308314	0.00268193	0.00292638	0.0438025	0.00324714
3	58384450	rs6445975	PXK	G	T	68	129	58	76	61	76	chr3_58384450_G_T_b38	3//2//2//2//2//1//1//1//1//1//1//1//1//1//1//1//1//1//1//1//1//1//1//1//1//1//1	Nerve_Tibial//Esophagus_Muscularis//Muscle_Skeletal//Testis//Thyroid//Adipose_Subcutaneous//Adipose_Visceral_Omentum//Artery_Aorta//Artery_Tibial//Brain_Amygdala//Brain_Anterior_cingulate_cortex_BA24//Brain_Caudate_basal_ganglia//Brain_Cerebellar_Hemisphere//Brain_Cerebellum//Brain_Cortex//Brain_Frontal_Cortex_BA9//Brain_Hippocampus//Brain_Hypothalamus//Brain_Nucleus_accumbens_basal_ganglia//Brai…	27	25//5//2//1	PXK//PDHB//FLNB//KCTD6	4	chr3_58384450_G_T_b38	6//6//5//5//4//4//4//3//3//3//3//3//3//3//3//3//3//2//2//2//2//2//2//2//1//1//1//1//1//1//1//1//1//1//1//1//1//1	Esophagus_Muscularis//Nerve_Tibial//Artery_Tibial//Esophagus_Mucosa//Cells_Cultured_fibroblasts//Muscle_Skeletal//Thyroid//Adipose_Subcutaneous//Adipose_Visceral_Omentum//Artery_Aorta//Brain_Cerebellum//Esophagus_Gastroesophageal_Junction//Heart_Atrial_Appendage//Heart_Left_Ventricle//Skin_Not_Sun_Exposed_Suprapubic//Stomach//Whole_Blood//Breast_Mammary_Tissue//Colon_Sigmoid//Colon_Transverse//Li…	38	32//21//21//8//5//1//1//1//1//1	PDHB//PXK//RPP14//ABHD6//RP11-359I18.5//ACOX2//DNASE1L3//FLNB-AS1//KCTD6//RP11-802O23.3	10		NA		0.291832	0.285516	0.307626	0.298313	0.299034	0.297506	0.383954	0.120859	0.455741	0.00263126	0.00307036	0.017771	0.00303335	0.00326254	0.00309328	-0.038729	0.00339164	0.00301359	0.00270675	-0.0179522	0.00269031
21	44227538	rs4819388	ICOSLG	T	C	131	88	230	123	299	72				0			0				0			0		NA		0.275	0.274428	0.27643	0.281325	0.281017	0.281669	0.385312	0.448328	0.716854	0.00281381	0.00351842	0.0134463	0.00427268	0.00244497	0.00274264	-0.0138523	0.00302977	0.00270529	0.00410657	-0.00349795	0.00297719
5	159290781	rs2082412	NA	A	G	325	132	217	177	191	219				0			0	chr5_159290781_G_A_b38	1//1//1	Brain_Cerebellar_Hemisphere//Brain_Cerebellum//Cells_Cultured_fibroblasts	3	2//1	AC008697.1//TTC1	2		NA		0.187871	0.189882	0.182842	0.193359	0.194205	0.192413	0.396799	0.581993	0.429442	0.00258096	0.00277452	-0.125907	0.00275218	0.0025147	0.0026725	0.0257131	0.00268371	0.00267801	0.00262308	-0.0592663	0.00288529
11	128511079	rs11221332	ETS1	T	C	281	51	218	81	77	348				0			0				0			0		NA		0.218317	0.220374	0.213172	0.212839	0.213859	0.211699	0.402819	0.40611	0.913269	0.00242329	0.0030755	-0.0357779	0.0028956	0.00251363	0.00448798	0.0334474	0.00333917	0.00273241	0.00258405	0.0158362	0.00322834
5	159387525	rs10045431	NA	A	C	313	149	80	181	208	22	chr5_159387525_A_C_b38	1//1//1	Adipose_Subcutaneous//Adipose_Visceral_Omentum//Breast_Mammary_Tissue	3	3	LINC02202	1	chr5_159387525_A_C_b38	1	Nerve_Tibial	1	1	UBLCP1	1		NA		0.291337	0.288288	0.29896	0.297568	0.297255	0.297917	0.402926	0.310073	0.948291	0.00296349	0.00406315	-0.0599036	0.00341361	0.00311951	0.00478436	-0.044913	0.0026382	0.00332597	0.00501953	0.0169824	0.00376365
1	24977085	rs10903122	NA	A	G	213	31	60	118	301	18				0			0	chr1_24977085_A_G_b38	1	Artery_Tibial	1	1	SELENON	1		NA		0.507426	0.506237	0.510399	0.500783	0.497296	0.504682	0.407474	0.353616	0.72189	0.00338892	0.0052191	0.0707012	0.00356229	0.00323638	0.00397669	0.052335	0.00304547	0.00288974	0.00237504	0.0401512	0.00319223
1	173222336	rs2205960	TNFSF4	T	G	224	84	200	131	300	221				0			0				0			0		NA		0.238119	0.239432	0.234835	0.232702	0.232979	0.232392	0.417762	0.420377	0.833222	0.0029149	0.00338797	-0.0132356	0.00230322	0.00264574	0.0035124	-0.0120679	0.00299085	0.00302623	0.00253071	0.039209	0.00277624
11	76590272	rs7927894	NA	T	C	185	168	128	104	100	341	chr11_76590272_C_T_b38	1//1	Adipose_Subcutaneous//Artery_Tibial	2	2	EMSY	1				0			0		NA		0.399505	0.397436	0.404679	0.393255	0.393201	0.393315	0.424331	0.655852	0.447882	0.00375652	0.00474989	-0.0403076	0.00416308	0.00293671	0.00434987	-0.0109047	0.00318043	0.00318528	0.00272611	-0.00403919	0.00367695
9	90801254	rs290986	SYK	G	A	290	49	33	98	343	319				0			0	chr9_90801254_A_G_b38	1//1	Nerve_Tibial//Testis	2	2	SYK	1		NA		0.201485	0.20201	0.200173	0.196533	0.19749	0.195464	0.434476	0.552354	0.680911	0.00297739	0.00318555	0.0811271	0.00276866	0.00348376	0.00374854	0.0655043	0.00323293	0.00291445	0.00286465	0.0335374	0.00242185
1	161502368	rs10800309	NA	A	G	314	44	23	46	319	149	chr1_161502368_A_G_b38	1//1	Nerve_Tibial//Whole_Blood	2	1//1	FCGR2A//FCGR2C	2	chr1_161502368_A_G_b38	1//1//1	Adipose_Subcutaneous//Skin_Not_Sun_Exposed_Suprapubic//Skin_Sun_Exposed_Lower_leg	3	2//1	RP11-122G18.11//SDHC	2		NA		0.322277	0.32675	0.311092	0.316566	0.31615	0.317031	0.441023	0.229904	0.678713	0.00352026	0.00364442	-0.0676145	0.00284139	0.00367773	0.00419201	0.0909118	0.00375947	0.00342094	0.00334115	-0.0252888	0.00310801
13	43883789	rs3764147	LACC1	G	A	253	127	96	221	73	163	chr13_43883789_A_G_b38	1//1//1	Artery_Tibial//Cells_Cultured_fibroblasts//Esophagus_Muscularis	3	2//1	CCDC122//LACC1	2	chr13_43883789_A_G_b38	3//2//2//2//2//2//2//2//2//2//1//1//1//1//1//1//1//1//1//1//1//1//1//1//1	Heart_Atrial_Appendage//Adipose_Subcutaneous//Adrenal_Gland//Artery_Tibial//Breast_Mammary_Tissue//Esophagus_Muscularis//Heart_Left_Ventricle//Liver//Muscle_Skeletal//Thyroid//Adipose_Visceral_Omentum//Artery_Aorta//Artery_Coronary//Cells_Cultured_fibroblasts//Cells_EBV-transformed_lymphocytes//Colon_Sigmoid//Colon_Transverse//Esophagus_Gastroesophageal_Junction//Esophagus_Mucosa//Lung//Nerve_Tib…	25	21//12//2//1	CCDC122//LACC1//RP11-5G9.5//ENOX1	4	G	0.0564	likely_benign	0.205198	0.210672	0.191508	0.210284	0.210158	0.210426	0.445773	0.944441	0.126177	0.00290756	0.00359496	-0.114295	0.00276428	0.00307218	0.00341548	-0.0174088	0.0023164	0.00316752	0.00272719	-0.0328201	0.00256588
3	169774313	rs10936599	MYNN	T	C	85	131	212	295	72	202				0			0	chr3_169774313_C_T_b38	2//2//1//1//1//1//1//1//1//1//1//1//1	Testis//Thyroid//Adipose_Subcutaneous//Adipose_Visceral_Omentum//Adrenal_Gland//Artery_Aorta//Artery_Tibial//Brain_Cerebellar_Hemisphere//Cells_Cultured_fibroblasts//Esophagus_Muscularis//Heart_Left_Ventricle//Nerve_Tibial//Pituitary	13	11//2//1//1	LRRC34//ACTRT3//LRRIQ4//MYNN	4		NA		0.239356	0.244629	0.22617	0.244668	0.243832	0.245603	0.447376	0.929741	0.129477	0.00326819	0.00228484	-0.228244	0.00324973	0.00257327	0.0015883	0.00828741	0.00172904	0.00308038	0.0032178	5.16703e-05	0.00284124
4	26083889	rs10517086	LINC02357	A	G	357	107	116	45	210	29				0			0	chr4_26083889_G_A_b38	1	Artery_Aorta	1	1	RBPJ	1		NA		0.309901	0.309771	0.310225	0.304375	0.303399	0.305465	0.456716	0.471236	0.723312	0.00322835	0.00362155	0.110732	0.00365031	0.00299983	0.00394111	0.013826	0.00376772	0.00297766	0.00296807	0.0247297	0.00293891
6	31114061	rs3130975	C6orf15	T	C	74	140	202	134	139	139	chr6_31114061_C_T_b38	6//5//3//3//2//2//2//2//2//1//1//1//1//1//1//1//1//1//1//1//1//1//1//1//1//1//1	Skin_Not_Sun_Exposed_Suprapubic//Skin_Sun_Exposed_Lower_leg//Brain_Caudate_basal_ganglia//Cells_Cultured_fibroblasts//Artery_Tibial//Brain_Nucleus_accumbens_basal_ganglia//Nerve_Tibial//Testis//Thyroid//Adipose_Visceral_Omentum//Artery_Aorta//Brain_Amygdala//Brain_Cerebellar_Hemisphere//Brain_Cortex//Brain_Frontal_Cortex_BA9//Brain_Hippocampus//Brain_Hypothalamus//Breast_Mammary_Tissue//Esophagus…	27	19//4//4//3//2//2//2//2//2//2//2//1	FLOT1//CCHCR1//TCF19//HLA-L//C6orf15//CDSN//CYP21A1P//CYP21A2//HLA-B//HLA-C//PSORS1C1//HLA-E	12	chr6_31114061_C_T_b38	13//13//13//13//12//12//12//11//11//11//9//9//9//9//8//8//7//7//7//7//6//6//6//5//4//4//3//3//3//3//3//3//3//3//2//2//2//2//2//1//1//1//1//1//1//1	Adipose_Subcutaneous//Adipose_Visceral_Omentum//Artery_Tibial//Skin_Not_Sun_Exposed_Suprapubic//Esophagus_Muscularis//Skin_Sun_Exposed_Lower_leg//Thyroid//Esophagus_Mucosa//Lung//Nerve_Tibial//Colon_Sigmoid//Heart_Atrial_Appendage//Muscle_Skeletal//Whole_Blood//Colon_Transverse//Testis//Artery_Aorta//Brain_Cortex//Cells_Cultured_fibroblasts//Prostate//Brain_Cerebellar_Hemisphere//Breast_Mammary_T…	46	40//28//24//21//20//20//19//16//15//13//9//8//5//5//5//4//4//2//2//2//1//1//1//1//1//1//1//1//1//1//1	PSORS1C1//C4A//PSORS1C2//CCHCR1//TCF19//XXbac-BPG299F13.17//HCG22//CYP21A1P//HLA-C//MICB//PSORS1C3//FLOT1//C4B//CYP21A2//STK19B//HLA-E//TNXA//ATP6V1G2//DDX39B//LINC00243//C6orf15//CDSN//CLIC1//DDAH2//HCG21//HLA-L//HLA-S//LY6G6C//MPIG6B//MUC22//POU5F1	31		NA		0.344307	0.343728	0.345754	0.338633	0.338936	0.338294	0.458994	0.589382	0.594252	0.00261829	0.00279941	-0.0948441	0.00276847	0.00263576	0.00328689	0.0726514	0.00296918	0.0029338	0.00123136	0.00853761	0.00287291
1	100941963	rs11581062	SLC30A7	G	A	335	74	161	113	96	112	chr1_100941963_A_G_b38	2//1//1//1//1//1//1//1//1//1//1//1//1//1//1//1//1//1//1//1//1//1//1//1//1//1//1//1//1//1	Lung//Adipose_Subcutaneous//Adipose_Visceral_Omentum//Adrenal_Gland//Artery_Coronary//Brain_Caudate_basal_ganglia//Brain_Cerebellar_Hemisphere//Brain_Cerebellum//Brain_Cortex//Brain_Hypothalamus//Brain_Nucleus_accumbens_basal_ganglia//Breast_Mammary_Tissue//Cells_Cultured_fibroblasts//Cells_EBV-transformed_lymphocytes//Esophagus_Gastroesophageal_Junction//Esophagus_Mucosa//Esophagus_Muscularis//H…	30	30//1	RP11-421L21.3//SLC30A7	2	chr1_100941963_A_G_b38	1//1//1//1//1//1//1//1	Brain_Caudate_basal_ganglia//Brain_Cerebellum//Brain_Cortex//Brain_Frontal_Cortex_BA9//Brain_Nucleus_accumbens_basal_ganglia//Cells_Cultured_fibroblasts//Esophagus_Muscularis//Thyroid	8	6//1//1	RP11-421L21.3//EXTL2//SLC30A7	3		NA		0.30099	0.304227	0.292894	0.295577	0.297255	0.293699	0.463513	0.419444	0.974028	0.0028514	0.0040237	0.12426	0.00381767	0.00279748	0.0036431	-0.0173068	0.00311896	0.00330633	0.00327188	0.0755098	0.00356838
16	28826194	rs8049439	ATXN2L	C	T	265	246	127	73	347	238	chr16_28826194_T_C_b38	10//8//8//7//7//7//7//7//7//6//6//6//6//6//6//6//6//6//6//6//6//5//5//5//5//5//5//5//5//5//5//4//4//4//4//4//4//4//4//4//4//4//3//3//3//2//2//2//2	Testis//Brain_Cerebellar_Hemisphere//Thyroid//Adipose_Subcutaneous//Artery_Tibial//Esophagus_Gastroesophageal_Junction//Esophagus_Muscularis//Lung//Nerve_Tibial//Artery_Aorta//Artery_Coronary//Brain_Caudate_basal_ganglia//Brain_Cerebellum//Brain_Frontal_Cortex_BA9//Colon_Sigmoid//Colon_Transverse//Heart_Left_Ventricle//Liver//Ovary//Skin_Not_Sun_Exposed_Suprapubic//Skin_Sun_Exposed_Lower_leg//Adi…	49	49//45//40//34//31//22//11//5//5//3//2//1//1//1//1	ATXN2L//EIF3C//SULT1A2//SULT1A1//NUPR1//SH2B1//TUFM//NPIPB7//SPNS1//LAT//NPIPB9//IL27//NPIPB6//NPIPB8//SGF29	15	chr16_28826194_T_C_b38	17//14//13//12//12//11//11//10//10//10//10//9//9//9//9//9//8//8//8//8//7//7//7//7//7//7//7//6//6//6//6//5//5//5//5//4//4//4//4//4//4//4//4//4//3//3//2	Testis//Artery_Tibial//Artery_Aorta//Esophagus_Muscularis//Skin_Sun_Exposed_Lower_leg//Adipose_Subcutaneous//Muscle_Skeletal//Nerve_Tibial//Pancreas//Thyroid//Whole_Blood//Breast_Mammary_Tissue//Cells_Cultured_fibroblasts//Lung//Pituitary//Skin_Not_Sun_Exposed_Suprapubic//Brain_Cerebellar_Hemisphere//Brain_Nucleus_accumbens_basal_ganglia//Esophagus_Gastroesophageal_Junction//Heart_Atrial_Appendag…	47	42//41//40//30//25//23//21//15//13//12//11//9//8//7//7//6//6//4//4//4//3//2//2//2//1//1//1//1//1//1//1	RP11-1348G14.4//SULT1A2//TUFM//SULT1A1//NPIPB9//CDC37P1//SH2B1//EIF3C//NPIPB7//NFATC2IP//LAT//RP11-1348G14.6//SPNS1//RP11-22P6.2//SGF29//NUPR1//SBK1//ATP2A1//NPIPB6//RP11-435I10.5//IL27//ATXN2L//CDC37P2//RP11-666O2.4//APOBR//ATP2A1-AS1//CLN3//NPIPB8//RABEP2//RP11-1348G14.8//RP11-426C22.5	31		NA		0.398515	0.398129	0.39948	0.404276	0.403983	0.404603	0.465162	0.537053	0.739637	0.00319423	0.00245062	0.153211	0.00295765	0.00293871	0.0026908	0.0506091	0.00344663	0.00296161	0.00166139	-0.00358463	0.00331439
10	88263276	rs10509540	RNLS	C	T	123	89	103	41	360	279				0			0	chr10_88263276_T_C_b38	2	Pancreas	1	1//1	LIPJ//PTEN	2		NA		0.280446	0.280319	0.280763	0.275401	0.272904	0.278193	0.475813	0.383782	0.842645	0.00267734	0.00428215	0.0707573	0.00278499	0.00304553	0.00419718	0.0527174	0.00382408	0.00286144	0.00163261	0.00665447	0.00355529
3	188394766	rs1464510	LPP	A	C	240	133	179	23	57	64				0			0				0			0		NA		0.457921	0.45842	0.456672	0.452323	0.452863	0.451718	0.481386	0.555626	0.743119	0.00380093	0.00388184	0.0339616	0.00349501	0.00273742	0.00423258	0.0582365	0.00422041	0.00343688	0.0027143	0.0756896	0.00414502
12	57768956	rs703842	CYP27B1	G	A	96	161	184	40	207	315	chr12_57768956_A_G_b38	4//4//4//4//4//4//3//3//3//3//3//3//3//3//3//3//3//3//3//3//3//3//3//3//3//3//3//2//2//2//2//2//2//2//2//2//2//2//2//2//2//1//1//1//1//1//1//1//1	Artery_Aorta//Artery_Tibial//Colon_Sigmoid//Esophagus_Muscularis//Nerve_Tibial//Prostate//Adipose_Subcutaneous//Adipose_Visceral_Omentum//Adrenal_Gland//Artery_Coronary//Brain_Cerebellar_Hemisphere//Breast_Mammary_Tissue//Cells_Cultured_fibroblasts//Colon_Transverse//Esophagus_Gastroesophageal_Junction//Esophagus_Mucosa//Heart_Atrial_Appendage//Heart_Left_Ventricle//Lung//Ovary//Pancreas//Skin_No…	49	48//38//25//11//1	TSFM//OS9//EEF1AKMT3//SLC26A10//ARHGAP9	5	chr12_57768956_A_G_b38	7//6//6//5//5//5//5//4//4//4//4//4//4//4//4//4//3//3//3//3//3//3//3//3//3//3//3//3//3//3//3//3//3//2//2//2//2//2//2//2//2//2//2//1//1//1//1//1	Artery_Tibial//Cells_Cultured_fibroblasts//Thyroid//Heart_Left_Ventricle//Nerve_Tibial//Skin_Sun_Exposed_Lower_leg//Testis//Adipose_Subcutaneous//Artery_Aorta//Esophagus_Gastroesophageal_Junction//Esophagus_Mucosa//Esophagus_Muscularis//Heart_Atrial_Appendage//Lung//Muscle_Skeletal//Whole_Blood//Adipose_Visceral_Omentum//Adrenal_Gland//Artery_Coronary//Brain_Caudate_basal_ganglia//Brain_Cortex//B…	48	46//40//31//7//6//6//5//3//2//1//1//1//1//1	EEF1AKMT3//TSFM//ATP23//RP11-571M6.17//OS9//TSPAN31//CYP27B1//SLC26A10//GIHCG//ARHGAP9//AVIL//KIF5A//MARCHF9//METTL1	14		NA		0.323267	0.323631	0.322357	0.328614	0.326992	0.330428	0.486837	0.716465	0.570483	0.00296609	0.00434882	0.0125107	0.00243506	0.0027212	0.00372983	-0.0196121	0.00384733	0.00314945	0.00275225	-0.0290002	0.00335815
2	12500615	rs1534422	MIR3681HG	G	A	223	16	64	66	126	26				0			0				0			0		NA		0.460396	0.467082	0.443674	0.465879	0.465377	0.466441	0.492358	0.864402	0.129436	0.00310315	0.00383729	-0.0493614	0.0045316	0.00320425	0.00396672	-0.0516879	0.00354339	0.00307615	0.00416388	0.0137178	0.00387685
6	90216893	rs10806425	BACH2	A	C	176	91	49	19	88	185				0			0	chr6_90216893_C_A_b38	1	Pancreas	1	1	BACH2	1		NA		0.419554	0.41684	0.426343	0.414357	0.416414	0.412057	0.507427	0.96937	0.335015	0.00331345	0.00342748	-0.0102347	0.00400836	0.00330793	0.00352525	-0.0360579	0.00443235	0.00276882	0.00280733	0.02539	0.00337214
6	90267049	rs72928038	BACH2	A	G	226	85	231	224	37	194				0			0	chr6_90267049_G_A_b38	1	Heart_Left_Ventricle	1	1	CASP8AP2	1		NA		0.185396	0.184338	0.188042	0.181505	0.182201	0.180727	0.521884	0.768609	0.512578	0.00271267	0.00385211	0.128275	0.00322211	0.0024383	0.00391746	0.0814251	0.0022903	0.00332019	0.00149337	0.0449547	0.00279971
20	63712604	rs2315008	ZGPAT	T	G	164	92	63	43	194	134	chr20_63712604_T_G_b38	2//2//2//2//2//2//2//1//1//1//1//1//1//1//1//1//1//1//1//1//1//1//1//1//1//1//1//1//1//1	Brain_Cortex//Brain_Nucleus_accumbens_basal_ganglia//Colon_Sigmoid//Nerve_Tibial//Skin_Not_Sun_Exposed_Suprapubic//Skin_Sun_Exposed_Lower_leg//Testis//Adrenal_Gland//Artery_Coronary//Artery_Tibial//Brain_Amygdala//Brain_Anterior_cingulate_cortex_BA24//Brain_Caudate_basal_ganglia//Brain_Cerebellar_Hemisphere//Brain_Cerebellum//Brain_Frontal_Cortex_BA9//Brain_Hippocampus//Brain_Hypothalamus//Brain_…	30	28//6//1//1//1	RTEL1//LIME1//ARFRP1//SLC2A4RG//TNFRSF6B	5	chr20_63712604_T_G_b38	6//5//4//4//3//3//3//2//2//2//2//2//2//2//2//2//2//2//2//1//1//1//1//1//1//1//1//1//1//1//1//1//1	Thyroid//Esophagus_Muscularis//Artery_Tibial//Cells_Cultured_fibroblasts//Artery_Aorta//Brain_Cerebellar_Hemisphere//Whole_Blood//Adipose_Subcutaneous//Brain_Cerebellum//Brain_Cortex//Brain_Putamen_basal_ganglia//Colon_Sigmoid//Esophagus_Gastroesophageal_Junction//Heart_Atrial_Appendage//Lung//Muscle_Skeletal//Pancreas//Skin_Sun_Exposed_Lower_leg//Testis//Brain_Anterior_cingulate_cortex_BA24//Bra…	33	24//12//10//7//4//3//2//2//1//1	LIME1//ARFRP1//STMN3//RTEL1//SLC2A4RG//GMEB2//RP4-583P15.16//TNFRSF6B//ZBTB46//ZGPAT	10		NA		0.331931	0.325364	0.348354	0.336773	0.33444	0.339382	0.532856	0.315722	0.531096	0.00309299	0.00417638	0.0223874	0.00307392	0.00321281	0.00417366	-0.0614568	0.00380043	0.00324335	0.00237233	-0.0192178	0.00393287
17	40614034	rs7221109	NA	T	C	197	68	114	37	40	217	chr17_40614034_T_C_b38	1	Esophagus_Mucosa	1	1	KRT24	1	chr17_40614034_T_C_b38	3//3//2//2//2//2//2//2//2//2//2//2//2//2//2//2//2//2//2//2//2//2//2//1//1//1//1//1//1//1//1//1//1//1//1	Esophagus_Mucosa//Nerve_Tibial//Adipose_Subcutaneous//Adipose_Visceral_Omentum//Adrenal_Gland//Artery_Aorta//Artery_Coronary//Artery_Tibial//Breast_Mammary_Tissue//Cells_Cultured_fibroblasts//Colon_Sigmoid//Colon_Transverse//Esophagus_Gastroesophageal_Junction//Esophagus_Muscularis//Lung//Minor_Salivary_Gland//Pancreas//Skin_Not_Sun_Exposed_Suprapubic//Skin_Sun_Exposed_Lower_leg//Small_Intestine_…	35	29//28//3	RP11-458J1.1//SMARCE1//KRT24	3		NA		0.354455	0.350312	0.364818	0.349785	0.34973	0.349847	0.53667	0.952522	0.290572	0.00241861	0.00496569	-0.111435	0.00433163	0.00300151	0.00311334	-0.0244766	0.00389389	0.00269391	0.00293324	-0.0360195	0.0034318
2	233271764	rs3828309	ATG16L1	A	G	128	11	167	77	75	81	chr2_233271764_A_G_b38	1//1	Muscle_Skeletal//Skin_Not_Sun_Exposed_Suprapubic	2	2	ATG16L1	1	chr2_233271764_A_G_b38	2//1//1//1//1//1//1//1//1//1//1//1//1//1//1	Skin_Not_Sun_Exposed_Suprapubic//Adipose_Subcutaneous//Artery_Tibial//Cells_Cultured_fibroblasts//Colon_Transverse//Esophagus_Mucosa//Liver//Minor_Salivary_Gland//Nerve_Tibial//Pituitary//Skin_Sun_Exposed_Lower_leg//Stomach//Testis//Thyroid//Whole_Blood	15	15//1	ATG16L1//SCARNA6	2		NA		0.471782	0.469854	0.476603	0.4767	0.475744	0.477769	0.544503	0.544192	0.952654	0.00350542	0.00392714	-0.102699	0.00389157	0.00277669	0.00381521	-0.0177114	0.00337198	0.00316561	0.0035602	-0.043961	0.00350637
2	203874196	rs3087243	CTLA4	A	G	170	78	55	12	102	44				0			0	chr2_203874196_G_A_b38	1//1	Lung//Testis	2	2	CTLA4	1		NA		0.456931	0.455994	0.459272	0.452135	0.451333	0.453031	0.553762	0.620994	0.676693	0.00292645	0.00422515	0.0168425	0.00391902	0.0032825	0.00348573	-0.0275744	0.0048969	0.00349322	0.00255728	-0.0242431	0.00402025
6	31268749	C_602	C_602			198	287	270	288	187	86				0			0				0			0		NA		0.0913366	0.0893971	0.0961872	0.0887362	0.0890663	0.0883672	0.556545	0.947009	0.347195	0.00295235	0.00253676	0.298015	0.00164957	0.00224481	0.00178753	0.0520563	0.00178118	0.00205543	0.00162181	0.047582	0.00155727
5	56142753	rs6859219	ANKRD55	A	C	323	73	83	219	307	12				0			0				0			0		NA		0.2	0.196466	0.208839	0.20376	0.205342	0.20199	0.566298	0.250697	0.554752	0.00236149	0.0024442	-0.0457812	0.00301898	0.00310554	0.00302613	-0.0254621	0.00232406	0.00296858	0.0034233	-0.00969698	0.00300762
8	1935186	rs13279485	ARHGEF10	C	T	34	228	296	319	203	106				0			0	chr8_1935186_T_C_b38	3//2//1//1	Brain_Cerebellar_Hemisphere//Brain_Cerebellum//Artery_Aorta//Spleen	4	3//2//1//1	KBTBD11//KBTBD11-OT1//RP11-439C15.4//RP11-439C15.5	4		NA		0.0903465	0.0911296	0.0883882	0.0930819	0.0918418	0.0944688	0.583314	0.92168	0.50976	0.00229125	0.0019739	0.0131755	0.00127609	0.00208805	0.00135236	-0.0468052	0.00136982	0.00237315	0.0013011	0.0196028	0.00171335
3	169800667	rs6793295	LRRC34	C	T	219	177	119	42	311	67				0			0	chr3_169800667_T_C_b38	3//2//2//2//2//1//1//1//1//1//1//1//1//1//1	Thyroid//Artery_Aorta//Brain_Cerebellar_Hemisphere//Cells_Cultured_fibroblasts//Testis//Adipose_Subcutaneous//Adipose_Visceral_Omentum//Adrenal_Gland//Artery_Tibial//Esophagus_Gastroesophageal_Junction//Esophagus_Muscularis//Heart_Left_Ventricle//Muscle_Skeletal//Nerve_Tibial//Skin_Not_Sun_Exposed_Suprapubic	15	14//2//2//1//1//1	LRRC34//MYNN//RP11-362K14.5//ACTRT3//LRRIQ4//RP11-362K14.6	6	C	0.0427	likely_benign	0.259901	0.264033	0.249567	0.263679	0.263107	0.264319	0.600091	0.914413	0.26702	0.00332475	0.00290363	0.277238	0.0031783	0.00298347	0.00233195	-0.0402098	0.00380788	0.00327224	0.00222911	-0.0100006	0.00331338
1	152577542	rs4085613	NA	T	G	155	134	46	27	85	230	chr1_152577542_T_G_b38	1	Esophagus_Mucosa	1	1	SPRR3	1	chr1_152577542_T_G_b38	7//5//4//2//1//1	Skin_Sun_Exposed_Lower_leg//Esophagus_Mucosa//Skin_Not_Sun_Exposed_Suprapubic//Testis//Brain_Cerebellum//Whole_Blood	6	3//3//2//2//2//2//1//1//1//1//1//1	LCE3A//LCE3C//C1orf68//LCE1D//PGLYRP4//RP1-20N18.4//LCE1F//LCE3D//LCE3E//LCE4A//LCE5A//RP11-98D18.17	12		NA		0.342822	0.343382	0.341421	0.338852	0.339398	0.338241	0.601924	0.66015	0.826343	0.00246351	0.00372426	0.0437313	0.00283701	0.00331794	0.00423326	0.0763531	0.00417219	0.00276301	0.00223605	0.0161828	0.00346413
12	68110812	rs1558744	LOC107984526	A	G	340	39	176	28	293	211				0			0	chr12_68110812_G_A_b38	1	Whole_Blood	1	1	IFNG-AS1	1		NA		0.412871	0.414414	0.409012	0.409003	0.407447	0.410744	0.626963	0.452613	0.927945	0.00312015	0.00390707	0.0121234	0.00326633	0.00274086	0.0043544	0.0191579	0.00413554	0.00358124	0.00228788	0.0097427	0.0034124
5	159395637	rs6887695	NA	C	G	63	40	158	162	55	57				0			0	chr5_159395637_G_C_b38	1	Brain_Cerebellar_Hemisphere	1	1	AC008697.1	1		NA		0.309406	0.312197	0.302426	0.31311	0.314122	0.311978	0.63055	0.838421	0.501453	0.0029178	0.00329855	-0.00783396	0.00279895	0.00280442	0.00404412	0.00738884	0.00278476	0.00313632	0.00247176	0.0168384	0.00272566
9	120927961	rs3761847	TRAF1	G	A	276	50	65	111	99	355	chr9_120927961_G_A_b38	3//3//3//3//2//2//2//2//2//2//2//2//2//2//2//2//2//2//2//2//1//1//1//1//1//1//1//1//1	Artery_Tibial//Lung//Stomach//Testis//Adipose_Subcutaneous//Adipose_Visceral_Omentum//Adrenal_Gland//Artery_Aorta//Artery_Coronary//Breast_Mammary_Tissue//Cells_Cultured_fibroblasts//Colon_Sigmoid//Colon_Transverse//Esophagus_Gastroesophageal_Junction//Esophagus_Muscularis//Nerve_Tibial//Pancreas//Skin_Sun_Exposed_Lower_leg//Spleen//Thyroid//Cells_EBV-transformed_lymphocytes//Esophagus_Mucosa//He…	29	24//21//8	TRAF1//CUTALP//C5	3	chr9_120927961_G_A_b38	5//5//5//4//4//3//3//3//3//3//3//2//2//2//2//2//2//2//2//2//2//2//2//2//2//2//2//2//2//2//1//1//1//1//1//1//1//1//1//1//1//1//1//1//1//1//1	Artery_Tibial//Esophagus_Mucosa//Whole_Blood//Adipose_Subcutaneous//Cells_Cultured_fibroblasts//Adipose_Visceral_Omentum//Artery_Aorta//Muscle_Skeletal//Skin_Not_Sun_Exposed_Suprapubic//Skin_Sun_Exposed_Lower_leg//Thyroid//Adrenal_Gland//Brain_Amygdala//Brain_Caudate_basal_ganglia//Brain_Cerebellar_Hemisphere//Brain_Cerebellum//Brain_Hippocampus//Brain_Hypothalamus//Brain_Nucleus_accumbens_basal_…	47	46//19//12//6//4//3//2//2//1//1	CUTALP//TRAF1//PSMD5//C5//RAB14//PHF19//AHCYP2//MEGF9//CNTRL//FBXW2	10		NA		0.435149	0.435897	0.433276	0.431577	0.430873	0.432365	0.652533	0.592588	0.952273	0.00336452	0.00474423	0.0824845	0.0038412	0.00320085	0.00273984	0.00940573	0.00313244	0.00375207	0.00317452	0.0829437	0.0036369
8	128252343	rs9792269	NA	G	A	306	96	153	222	325	204				0			0				0			0		NA		0.240347	0.247055	0.22357	0.243553	0.246406	0.240363	0.656009	0.930002	0.198834	0.00226667	0.00389358	-0.00868077	0.00235609	0.00281709	0.00304586	-0.0734364	0.00231335	0.0027221	0.00343369	-0.050551	0.00326203
16	29809159	rs34286592	MAZ//LOC112268170	T	C	229	122	142	275	163	292	chr16_29809159_C_T_b38	2//2//2//2//2//2//1//1//1//1//1//1//1//1//1//1//1//1//1//1//1//1//1//1//1//1//1//1//1//1//1//1//1//1//1//1//1//1//1//1	Adrenal_Gland//Artery_Aorta//Lung//Ovary//Testis//Uterus//Adipose_Subcutaneous//Adipose_Visceral_Omentum//Artery_Coronary//Artery_Tibial//Brain_Caudate_basal_ganglia//Brain_Cerebellar_Hemisphere//Brain_Cerebellum//Brain_Putamen_basal_ganglia//Brain_Spinal_cord_cervical_c-1//Breast_Mammary_Tissue//Cells_Cultured_fibroblasts//Cells_EBV-transformed_lymphocytes//Colon_Sigmoid//Colon_Transverse//Esoph…	40	39//4//3	MVP//PAGR1//AC009133.12	3	chr16_29809159_C_T_b38	6//5//5//3//3//3//3//2//2//2//2//2//2//2//2//2//2//1//1//1//1//1//1//1//1//1//1//1//1//1//1	Brain_Cerebellum//Brain_Cerebellar_Hemisphere//Nerve_Tibial//Artery_Tibial//Brain_Cortex//Cells_Cultured_fibroblasts//Skin_Sun_Exposed_Lower_leg//Adipose_Visceral_Omentum//Adrenal_Gland//Esophagus_Mucosa//Heart_Left_Ventricle//Lung//Pituitary//Skin_Not_Sun_Exposed_Suprapubic//Testis//Thyroid//Whole_Blood//Artery_Aorta//Brain_Amygdala//Brain_Anterior_cingulate_cortex_BA24//Brain_Caudate_basal_gang…	31	19//11//8//6//3//3//2//2//1//1//1//1//1//1//1//1	CDIPTOSP//AC009133.12//INO80E//MVP//SEZ6L2//YPEL3//CDIPT//PRRT2//ASPHD1//CTD-2574D22.2//MAPK3//PAGR1//RN7SKP127//RP11-347C12.3//ZNF764//ZNF785	16		NA		0.14703	0.144144	0.154246	0.14461	0.144447	0.144794	0.667015	0.978525	0.376173	0.00250269	0.00232222	-0.0174033	0.00196513	0.00285687	0.00299865	0.0317435	0.00189663	0.00303469	0.00342474	-0.0472033	0.00232384
10	62678726	rs10995271	NA	C	G	175	56	120	194	69	304				0			0	chr10_62678726_G_C_b38	1//1//1//1//1	Lung//Muscle_Skeletal//Nerve_Tibial//Testis//Whole_Blood	5	4//1	ADO//ZNF365	2		NA		0.384901	0.390506	0.370884	0.387888	0.389263	0.386351	0.706943	0.891929	0.286542	0.00355933	0.00350515	-0.0385143	0.00372615	0.0029799	0.00371874	-0.0411818	0.00251362	0.00255456	0.00246578	-0.0578295	0.00353326
2	181131318	rs13010713	LINC01934	G	A	284	18	107	33	295	40				0			0	chr2_181131318_A_G_b38	2//1//1//1//1//1//1//1	Brain_Cerebellum//Adipose_Visceral_Omentum//Artery_Tibial//Esophagus_Mucosa//Esophagus_Muscularis//Skin_Not_Sun_Exposed_Suprapubic//Spleen//Whole_Blood	8	8//1	UBE2E3//AC068196.1	2		NA		0.430198	0.435204	0.417678	0.427363	0.427243	0.427497	0.723183	0.399902	0.509674	0.00253953	0.0035745	0.102679	0.00447364	0.00303167	0.00431813	-0.014964	0.00392222	0.0034841	0.00209503	0.0240961	0.00367389
13	92679633	rs9523762	GPC5	A	G	346	65	182	50	47	229				0			0				0			0		NA		0.371287	0.376299	0.358752	0.368577	0.369229	0.367847	0.728808	0.444396	0.538519	0.00277264	0.0042453	0.0630743	0.00324461	0.00272783	0.00307752	0.00129039	0.00372033	0.00343567	0.00418651	-0.0554643	0.00360371
3	4395674	rs794185	SUMF1	C	T	216	64	92	128	150	177				0			0	chr3_4395674_T_C_b38	1//1//1	Adipose_Subcutaneous//Testis//Whole_Blood	3	1//1//1	ITPR1//ITPR1-DT//SUMF1	3		NA		0.432178	0.433818	0.428076	0.434871	0.435498	0.434169	0.735827	0.863602	0.697303	0.00274125	0.00445359	-0.119411	0.00475761	0.00308148	0.00384434	-0.06668	0.00300779	0.00306315	0.00376432	-0.0763171	0.00477536
21	44195678	rs762421	NA	G	A	336	24	225	144	273	84				0			0				0			0		NA		0.391089	0.391199	0.390815	0.388602	0.39001	0.387027	0.756202	0.907312	0.807564	0.0030211	0.00423926	0.0219481	0.00344823	0.00247744	0.00376033	-0.00596918	0.0029141	0.00255758	0.0016158	0.0329735	0.00363252
21	42416281	rs9976767	UBASH3A	G	A	166	141	115	83	231	161				0			0	chr21_42416281_A_G_b38	1//1	Muscle_Skeletal//Thyroid	2	1//1	SLC37A1//TMPRSS3	2		NA		0.450743	0.452876	0.445407	0.453237	0.450278	0.456546	0.761123	0.789987	0.456771	0.00324234	0.00488791	0.018061	0.0042292	0.00300007	0.00374297	0.000659435	0.00331726	0.00269208	0.00365098	0.00553733	0.00359737
22	49997051	rs5771069	IL17REL	A	G	157	99	207	153	267	28	chr22_49997051_A_G_b38	2	Testis	1	1//1	IL17REL//TTLL8	2	chr22_49997051_A_G_b38	2//1//1//1//1//1//1//1//1//1//1//1//1	Artery_Tibial//Adipose_Visceral_Omentum//Artery_Aorta//Brain_Cerebellar_Hemisphere//Brain_Cerebellum//Brain_Frontal_Cortex_BA9//Cells_Cultured_fibroblasts//Colon_Sigmoid//Esophagus_Gastroesophageal_Junction//Pancreas//Skin_Sun_Exposed_Lower_leg//Thyroid//Whole_Blood	13	7//5//2	PIM3//RP3-402G11.26//IL17REL	3	G	0.0404	likely_benign	0.501485	0.504158	0.494801	0.503945	0.502159	0.505942	0.762139	0.835069	0.458436	0.00294987	0.00470553	0.053211	0.00437464	0.00260569	0.00378564	-0.0176722	0.00284655	0.0028537	0.00317043	-0.0134117	0.00333094
1	113761186	rs6679677	PHTF1	A	C	274	348	223	241	353	253	chr1_113761186_C_A_b38	1//1//1//1//1	Adipose_Subcutaneous//Artery_Tibial//Cells_Cultured_fibroblasts//Esophagus_Mucosa//Skin_Sun_Exposed_Lower_leg	5	5	DCLRE1B	1	chr1_113761186_C_A_b38	2//1	Cells_Cultured_fibroblasts//Brain_Cerebellar_Hemisphere	2	1//1//1	AP4B1-AS1//HIPK1-AS1//PHTF1	3		NA		0.100248	0.0994456	0.102253	0.101761	0.100987	0.102626	0.771952	0.825891	1	0.00187582	0.00129846	-0.506235	0.00168658	0.00248362	0.00151399	0.00423123	0.0021491	0.00194638	0.0015185	-0.0461533	0.00236168
6	20728500	rs6908425	CDKAL1	T	C	187	175	102	204	255	168				0			0				0			0		NA		0.215594	0.217602	0.210572	0.217623	0.216029	0.219406	0.772144	0.836042	0.495839	0.00320108	0.00316102	-0.107991	0.00323467	0.00304619	0.00316867	-0.00446037	0.00244446	0.00251541	0.00412564	-0.0212008	0.00283313
1	206766559	rs3024505	NA	A	G	222	120	101	297	259	20				0			0				0			0		NA		0.155693	0.154193	0.159445	0.154047	0.153188	0.155007	0.774251	0.874736	0.681972	0.00257775	0.00316904	0.102938	0.00119841	0.00305057	0.00270985	0.056346	0.00171424	0.00301147	0.00191369	0.0155715	0.00179418
5	177357511	rs4075958	RGS14	A	G	262	162	210	211	321	61	chr5_177357511_G_A_b38	3//1//1//1//1//1//1//1//1//1//1//1//1//1//1//1//1//1//1	Muscle_Skeletal//Adipose_Subcutaneous//Adipose_Visceral_Omentum//Artery_Aorta//Artery_Coronary//Artery_Tibial//Brain_Cortex//Brain_Frontal_Cortex_BA9//Colon_Transverse//Esophagus_Gastroesophageal_Junction//Esophagus_Mucosa//Heart_Left_Ventricle//Lung//Nerve_Tibial//Pituitary//Spleen//Testis//Thyroid//Whole_Blood	19	19//1//1	RGS14//LMAN2//MXD3	3	chr5_177357511_G_A_b38	4//3//3//3//3//2//2//2//2//2//2//2//2//2//2//1//1//1//1//1//1//1//1//1//1//1//1//1//1//1//1//1//1//1	Esophagus_Mucosa//Adipose_Subcutaneous//Nerve_Tibial//Skin_Sun_Exposed_Lower_leg//Thyroid//Artery_Aorta//Artery_Tibial//Brain_Frontal_Cortex_BA9//Breast_Mammary_Tissue//Colon_Transverse//Esophagus_Muscularis//Muscle_Skeletal//Pancreas//Pituitary//Skin_Not_Sun_Exposed_Suprapubic//Adipose_Visceral_Omentum//Adrenal_Gland//Artery_Coronary//Brain_Cerebellar_Hemisphere//Brain_Cerebellum//Brain_Cortex//…	34	32//12//7//2//1//1	RGS14//MXD3//FGFR4//LMAN2//F12//RAB24	6		NA		0.259406	0.262994	0.250433	0.261487	0.260853	0.262197	0.785693	0.795923	0.380604	0.00401443	0.00343951	-0.11244	0.00344802	0.002585	0.00276917	-0.00726296	0.00239161	0.00325601	0.00193447	-0.0638584	0.00259499
1	113834946	rs2476601	PTPN22	A	G	304	263	106	272	324	216	chr1_113834946_A_G_b38	1//1//1//1//1	Adipose_Subcutaneous//Artery_Tibial//Cells_Cultured_fibroblasts//Esophagus_Mucosa//Skin_Sun_Exposed_Lower_leg	5	5	DCLRE1B	1	chr1_113834946_A_G_b38	2//1	Cells_Cultured_fibroblasts//Brain_Cerebellar_Hemisphere	2	1//1//1	AP4B1-AS1//HIPK1-AS1//PHTF1	3	G	0.02	likely_benign	0.100495	0.0997921	0.102253	0.101773	0.101011	0.102626	0.81256	0.850531	1	0.00192404	0.00102115	0.447504	0.00213496	0.00303268	0.00147198	0.0126145	0.0019235	0.002	0.00118582	-0.044078	0.00143091
2	102454108	rs917997	NA	T	C	202	100	164	190	265	316	chr2_102454108_T_C_b38	3//1//1//1//1//1//1//1//1//1//1	Lung//Adipose_Subcutaneous//Adipose_Visceral_Omentum//Artery_Aorta//Cells_Cultured_fibroblasts//Esophagus_Muscularis//Muscle_Skeletal//Nerve_Tibial//Skin_Sun_Exposed_Lower_leg//Spleen//Whole_Blood	11	9//3//1	IL1R1//IL18RAP//IL1RL1	3	chr2_102454108_T_C_b38	6//5//2//2//2//2//2//2//2//2//1//1//1//1//1//1//1//1//1//1//1//1//1//1//1//1	Lung//Whole_Blood//Adipose_Subcutaneous//Brain_Caudate_basal_ganglia//Brain_Cerebellum//Brain_Cortex//Brain_Nucleus_accumbens_basal_ganglia//Brain_Putamen_basal_ganglia//Esophagus_Mucosa//Esophagus_Muscularis//Brain_Amygdala//Brain_Anterior_cingulate_cortex_BA24//Brain_Cerebellar_Hemisphere//Brain_Frontal_Cortex_BA9//Brain_Hippocampus//Brain_Hypothalamus//Heart_Atrial_Appendage//Heart_Left_Ventri…	26	21//7//6//3//2//2//2	IL18R1//IL18RAP//IL1RL1//AC007278.3//AC007278.2//SDR42E1P5//SLC9A4	7		NA		0.222772	0.21587	0.240035	0.224417	0.225091	0.223664	0.81878	0.247571	0.188049	0.0030017	0.00341323	-0.0831191	0.00308074	0.00279008	0.00315515	0.0258006	0.0025318	0.00255212	0.00312252	-0.0622394	0.00251963
2	169261301	rs12988804	LRP2	T	C	301	101	175	203	226	98				0			0				0			0		NA		0.277228	0.269577	0.29636	0.278858	0.278325	0.279454	0.831212	0.310561	0.209246	0.00391237	0.00387357	-0.0135016	0.00337437	0.00274685	0.00363678	0.0581452	0.00244574	0.0027914	0.00255971	-0.0350035	0.00436253
17	47691470	rs8070463	NA	T	C	361	136	122	105	67	128	chr17_47691470_T_C_b38	3//3//3//3//3//3//3//3//3//3//2//2//2//2//2//2//2//2//2//2//2//2//1//1//1//1//1//1//1//1//1//1	Adipose_Subcutaneous//Adipose_Visceral_Omentum//Artery_Aorta//Cells_Cultured_fibroblasts//Colon_Transverse//Esophagus_Muscularis//Nerve_Tibial//Skin_Not_Sun_Exposed_Suprapubic//Stomach//Testis//Artery_Tibial//Breast_Mammary_Tissue//Cells_EBV-transformed_lymphocytes//Colon_Sigmoid//Esophagus_Gastroesophageal_Junction//Esophagus_Mucosa//Heart_Atrial_Appendage//Lung//Prostate//Small_Intestine_Termin…	32	28//24//11//1	MRPL45P2//EFCAB13//ITGB3//TBKBP1	4	chr17_47691470_T_C_b38	6//6//5//5//5//5//5//4//4//4//4//4//4//3//3//3//3//3//3//3//3//3//3//2//2//2//2//2//2//2//2//2//2//2//2//2//1//1//1//1//1//1//1//1//1	Nerve_Tibial//Skin_Sun_Exposed_Lower_leg//Artery_Tibial//Colon_Sigmoid//Esophagus_Gastroesophageal_Junction//Esophagus_Mucosa//Skin_Not_Sun_Exposed_Suprapubic//Adipose_Subcutaneous//Artery_Aorta//Colon_Transverse//Esophagus_Muscularis//Lung//Testis//Adipose_Visceral_Omentum//Adrenal_Gland//Artery_Coronary//Breast_Mammary_Tissue//Cells_Cultured_fibroblasts//Muscle_Skeletal//Prostate//Stomach//Thyr…	45	35//32//26//20//5//4//2//1//1	EFCAB13//TBKBP1//NPEPPS//MRPL45P2//EFCAB13-DT//SCRN2//KPNB1//OSBPL7//RP11-290H9.5	9		NA		0.485891	0.495149	0.462738	0.484452	0.482766	0.486338	0.860836	0.191285	0.115774	0.00345842	0.00353303	-0.0808055	0.00455603	0.00297433	0.00532023	-0.0738855	0.00317546	0.00323474	0.00348185	-0.0220597	0.00414469
2	100190478	rs11676922	NA	T	A	293	189	250	36	95	312				0			0	chr2_100190478_T_A_b38	2//1//1//1//1//1//1//1//1//1	Artery_Aorta//Artery_Tibial//Brain_Anterior_cingulate_cortex_BA24//Brain_Cerebellar_Hemisphere//Brain_Cerebellum//Brain_Frontal_Cortex_BA9//Brain_Nucleus_accumbens_basal_ganglia//Lung//Thyroid//Whole_Blood	10	9//1//1	AFF3//AC092667.2//LONRF2	3		NA		0.462129	0.455648	0.478336	0.460788	0.459245	0.462515	0.873045	0.704091	0.284464	0.00372103	0.00400925	0.0651389	0.00402177	0.00235632	0.00316329	0.0575655	0.00390025	0.00290544	0.00228533	0.047441	0.0037077
6	90287050	rs12212193	BACH2	G	A	137	98	163	51	192	158				0			0	chr6_90287050_A_G_b38	1	Pancreas	1	1	BACH2	1		NA		0.466832	0.470547	0.457539	0.465466	0.467132	0.463603	0.87313	0.718553	0.699055	0.00275773	0.0039053	-0.0413383	0.0038341	0.00279288	0.00303685	0.0260566	0.00372006	0.003342	0.00127014	-0.0551554	0.00337648
22	37155567	rs743777	IL2RB	G	A	149	154	174	68	317	7				0			0				0			0		NA		0.317822	0.31878	0.315425	0.316623	0.315652	0.317708	0.877524	0.729214	0.898612	0.00298254	0.00303104	0.0516021	0.00342179	0.00275314	0.00284792	0.0114284	0.00351969	0.0030905	0.00182763	0.0143702	0.00232078
18	12809341	rs1893217	PTPN2	G	A	294	253	272	254	315	131	chr18_12809341_A_G_b38	1//1//1//1//1//1	Adipose_Visceral_Omentum//Artery_Tibial//Cells_Cultured_fibroblasts//Esophagus_Mucosa//Lung//Whole_Blood	6	6	PTPN2	1	chr18_12809341_A_G_b38	2//1//1//1//1//1//1//1//1//1//1//1//1//1//1//1//1//1//1//1//1//1	Artery_Tibial//Adipose_Visceral_Omentum//Adrenal_Gland//Artery_Aorta//Artery_Coronary//Brain_Cortex//Brain_Nucleus_accumbens_basal_ganglia//Breast_Mammary_Tissue//Cells_Cultured_fibroblasts//Colon_Sigmoid//Colon_Transverse//Esophagus_Gastroesophageal_Junction//Esophagus_Mucosa//Esophagus_Muscularis//Liver//Lung//Pancreas//Pituitary//Prostate//Stomach//Thyroid//Whole_Blood	22	21//1//1	LINC01882//PTPN2//RP11-861E21.2	3		NA		0.169554	0.167706	0.174177	0.168737	0.169604	0.167768	0.881675	0.820394	0.551853	0.00280764	0.00210715	0.441654	0.00254914	0.00221977	0.00183688	0.0859114	0.00204503	0.0022904	0.00105863	0.039397	0.00227656
6	32628179	DQA1_501	DQA1_501			169	256	284	330	151	144				0			0				0			0		NA		0.232178	0.227997	0.242634	0.231249	0.232256	0.230123	0.894796	0.60613	0.323937	0.0024468	0.00166421	-0.751723	0.00231036	0.00215197	0.00206204	0.00192983	0.00128266	0.00217532	0.00176949	0.0227283	0.00216746
5	132660272	rs20541	IL13	A	G	163	212	145	214	236	45	chr5_132660272_A_G_b38	2//1//1//1//1//1//1//1//1	Artery_Tibial//Adipose_Subcutaneous//Esophagus_Gastroesophageal_Junction//Esophagus_Muscularis//Lung//Muscle_Skeletal//Skin_Not_Sun_Exposed_Suprapubic//Skin_Sun_Exposed_Lower_leg//Testis	9	6//2//1//1	P4HA2//AFF4//IL13//MIR3936HG	4	chr5_132660272_A_G_b38	2//1//1//1//1//1//1//1//1//1	Cells_Cultured_fibroblasts//Artery_Aorta//Colon_Sigmoid//Esophagus_Mucosa//Heart_Left_Ventricle//Muscle_Skeletal//Skin_Not_Sun_Exposed_Suprapubic//Skin_Sun_Exposed_Lower_leg//Testis//Thyroid	10	4//3//2//1//1	SLC22A5//P4HA2//MIR3936HG//ACSL6//IL13	5	G	0.0539	likely_benign	0.181931	0.182259	0.181109	0.181154	0.180588	0.181788	0.901248	0.824755	1	0.00299781	0.00337753	-0.0734356	0.00253998	0.00283153	0.00342244	-0.0197685	0.00236961	0.00214522	0.00194589	0.0471509	0.00196496
5	583327	rs4957048	NA	A	G	292	95	88	127	133	90	chr5_583327_G_A_b38	2//1//1//1//1//1	Heart_Left_Ventricle//Esophagus_Mucosa//Muscle_Skeletal//Prostate//Skin_Sun_Exposed_Lower_leg//Thyroid	6	3//2//1//1	SLC9A3-AS1//EXOC3//ZDHHC11//ZDHHC11B	4	chr5_583327_G_A_b38	7//6//6//5//5//5//4//4//4//4//4//4//4//4//4//3//3//3//3//3//3//3//2//2//2//2//2//1//1//1//1//1//1//1//1//1//1	Thyroid//Artery_Tibial//Esophagus_Muscularis//Lung//Muscle_Skeletal//Skin_Sun_Exposed_Lower_leg//Adipose_Visceral_Omentum//Artery_Aorta//Breast_Mammary_Tissue//Cells_Cultured_fibroblasts//Colon_Sigmoid//Esophagus_Mucosa//Heart_Atrial_Appendage//Pancreas//Skin_Not_Sun_Exposed_Suprapubic//Adipose_Subcutaneous//Adrenal_Gland//Esophagus_Gastroesophageal_Junction//Heart_Left_Ventricle//Spleen//Testis/…	37	26//22//21//14//11//5//5//3//2//1//1	SLC9A3-AS1//SLC9A3//CEP72//TPPP//CTD-2589H19.6//EXOC3-AS1//ZDHHC11//EXOC3//ZDHHC11B//AHRR//BRD9P2	11		NA		0.223515	0.217602	0.238302	0.222745	0.222221	0.223332	0.90856	0.569174	0.226218	0.0030032	0.00494975	-0.0086961	0.00318396	0.00308643	0.00333688	-0.036144	0.00301817	0.00307181	0.00516353	0.013226	0.00373313
3	49684099	rs3197999	APEH	A	G	324	34	246	108	230	228	chr3_49684099_G_A_b38	4//4//3//3//3//3//2//2//2//2//2//2//2//2//2//2//2//2//1//1//1//1//1//1//1//1//1//1//1//1//1//1//1//1//1//1//1//1//1//1//1//1//1//1//1//1//1//1	Lung//Testis//Artery_Tibial//Nerve_Tibial//Skin_Not_Sun_Exposed_Suprapubic//Skin_Sun_Exposed_Lower_leg//Adipose_Subcutaneous//Adipose_Visceral_Omentum//Artery_Aorta//Brain_Cerebellar_Hemisphere//Cells_Cultured_fibroblasts//Colon_Transverse//Esophagus_Mucosa//Esophagus_Muscularis//Muscle_Skeletal//Stomach//Thyroid//Whole_Blood//Adrenal_Gland//Artery_Coronary//Brain_Amygdala//Brain_Anterior_cingula…	48	46//15//4//2//1//1//1//1//1//1//1	MST1//RNF123//USP4//RHOA//AMT//APEH//CDHR4//IHO1//P4HTM//QRICH1//RBM6	11	chr3_49684099_G_A_b38	15//13//12//12//12//12//11//11//10//10//9//9//8//8//7//6//6//6//6//6//6//5//5//5//4//4//3//3//3//3//3//3//3//2//2//1//1//1//1//1	Skin_Not_Sun_Exposed_Suprapubic//Skin_Sun_Exposed_Lower_leg//Artery_Aorta//Artery_Tibial//Cells_Cultured_fibroblasts//Esophagus_Mucosa//Muscle_Skeletal//Nerve_Tibial//Adipose_Subcutaneous//Lung//Esophagus_Muscularis//Thyroid//Adipose_Visceral_Omentum//Colon_Sigmoid//Breast_Mammary_Tissue//Brain_Cerebellum//Colon_Transverse//Esophagus_Gastroesophageal_Junction//Heart_Atrial_Appendage//Spleen//Whol…	40	35//28//24//21//19//16//14//12//12//11//10//7//4//4//4//3//3//3//3//3//2//2//2//1//1//1//1//1//1	RBM6//MST1//RNF123//AMT//NICN1//IP6K2//UBA7//APEH//GMPPB//GPX1//MST1R//INKA1//DOCK3//QRICH1//SEMA3F//CDHR4//DAG1//KLHDC8B//RHOA-IT1//WDR6//ACTL11P//RHOA//TCTA//BSN//CTD-2330K9.3//GNAT1//HYAL3//IP6K1//MAPKAPK3	29		NA		0.285396	0.294179	0.263432	0.2848	0.284445	0.285197	0.929692	0.257408	0.107374	0.002858	0.00344296	-0.0691974	0.00317748	0.00238477	0.00313409	0.00346588	0.0031473	0.0036371	0.00343101	-0.0275809	0.00381999
18	12779948	rs2542151	NA	G	T	192	208	169	262	336	71	chr18_12779948_G_T_b38	1//1//1//1	Adipose_Visceral_Omentum//Artery_Tibial//Lung//Whole_Blood	4	4	PTPN2	1	chr18_12779948_G_T_b38	1//1//1//1//1//1//1//1//1//1//1//1//1//1//1//1//1//1//1//1//1//1//1	Adipose_Visceral_Omentum//Adrenal_Gland//Artery_Aorta//Artery_Coronary//Artery_Tibial//Brain_Cortex//Brain_Nucleus_accumbens_basal_ganglia//Breast_Mammary_Tissue//Cells_Cultured_fibroblasts//Colon_Sigmoid//Colon_Transverse//Esophagus_Gastroesophageal_Junction//Esophagus_Mucosa//Esophagus_Muscularis//Liver//Lung//Minor_Salivary_Gland//Pancreas//Pituitary//Prostate//Stomach//Thyroid//Whole_Blood	23	22//1	LINC01882//PTPN2	2		NA		0.166584	0.164588	0.171577	0.167297	0.168003	0.166507	0.931966	0.648522	0.633056	0.00254528	0.00142152	-0.41093	0.0020317	0.0027688	0.00248309	0.0466947	0.00200216	0.00252898	0.00141123	-0.00585063	0.00236137
22	37195278	rs229541	C1QTNF6	A	G	221	71	162	63	24	55	chr22_37195278_G_A_b38	1//1//1//1//1//1//1//1//1//1	Adipose_Visceral_Omentum//Artery_Tibial//Brain_Amygdala//Brain_Caudate_basal_ganglia//Cells_Cultured_fibroblasts//Cells_EBV-transformed_lymphocytes//Liver//Muscle_Skeletal//Stomach//Whole_Blood	10	10	C1QTNF6	1	chr22_37195278_G_A_b38	1//1//1//1//1//1//1//1	Adrenal_Gland//Esophagus_Gastroesophageal_Junction//Esophagus_Muscularis//Muscle_Skeletal//Pituitary//Skin_Sun_Exposed_Lower_leg//Testis//Whole_Blood	8	7//1	C1QTNF6//RAC2	2		NA		0.423267	0.4307	0.404679	0.423863	0.422688	0.425176	0.948594	0.399229	0.167564	0.0030442	0.00373199	-0.0643829	0.00386058	0.00279667	0.00288358	-0.00633462	0.00356169	0.00310842	0.00454626	-0.0122166	0.00302225
19	33259408	rs10500264	NA	A	G	225	153	191	289	334	182				0			0				0			0		NA		0.165842	0.171518	0.151646	0.166402	0.166959	0.165778	0.948839	0.525874	0.215978	0.00295458	0.00248633	-0.0894813	0.00289152	0.00268271	0.00287746	-0.0929943	0.00176974	0.00254042	0.00267035	-0.0746414	0.00265145
6	167024500	rs2301436	CEP43	T	C	210	19	130	110	136	251	chr6_167024500_C_T_b38	4//1	Testis//Nerve_Tibial	2	2//1//1//1	RNASET2//CCR6//CEP43//RP1-167A14.2	4	chr6_167024500_C_T_b38	4//3//2//2//2//2//2//2//1//1//1//1//1//1//1//1//1//1//1//1//1//1	Whole_Blood//Esophagus_Mucosa//Adipose_Subcutaneous//Adipose_Visceral_Omentum//Lung//Skin_Not_Sun_Exposed_Suprapubic//Skin_Sun_Exposed_Lower_leg//Thyroid//Artery_Aorta//Artery_Tibial//Brain_Cerebellar_Hemisphere//Brain_Cerebellum//Brain_Nucleus_accumbens_basal_ganglia//Cells_Cultured_fibroblasts//Colon_Transverse//Esophagus_Muscularis//Heart_Atrial_Appendage//Heart_Left_Ventricle//Muscle_Skeletal…	22	19//11//1//1//1	RNASET2//CEP43//CCR6//RP1-167A14.2//RPS6KA2	5		NA		0.47005	0.466043	0.480069	0.469536	0.471153	0.467728	0.949103	0.595481	0.405449	0.00400855	0.00366445	0.0181538	0.00386336	0.00292756	0.00445939	0.0195985	0.00314269	0.00271595	0.00320608	-0.0328919	0.00339595
3	159947262	rs17810546	IL12A-AS1	G	A	307	232	233	321	184	207	chr3_159947262_A_G_b38	2//1	Brain_Spinal_cord_cervical_c-1//Testis	2	1//1//1	IL12A-AS1//IQCJ-SCHIP1//SCHIP1	3	chr3_159947262_A_G_b38	1//1//1	Brain_Nucleus_accumbens_basal_ganglia//Brain_Spinal_cord_cervical_c-1//Pituitary	3	1//1//1	IL12A//IQCJ-SCHIP1//SCHIP1	3		NA		0.122525	0.12578	0.114385	0.1223	0.122693	0.12186	0.96122	0.623901	0.468043	0.00204569	0.00320345	-0.0723822	0.00209305	0.00243021	0.00172113	0.0617901	0.00135108	0.00255673	0.0023089	-0.0958664	0.00201364
7	50230076	rs1456893	NA	G	A	354	70	149	47	11	201				0			0				0			0		NA		0.32401	0.32571	0.319757	0.323943	0.324323	0.323518	1	0.871526	0.799849	0.00275623	0.00398976	-0.088548	0.00354766	0.00282682	0.00281721	-0.0108102	0.00374545	0.00240291	0.00428418	-0.0672205	0.00373517
3	105867870	rs9657904	CBLB	C	T	39	77	238	146	45	290				0			0	chr3_105867870_T_C_b38	1//1//1//1//1//1	Brain_Cerebellar_Hemisphere//Brain_Cerebellum//Muscle_Skeletal//Testis//Thyroid//Whole_Blood	6	6	CBLB	1		NA		0.204208	0.211019	0.187175	0.204198	0.202531	0.206062	1	0.268542	0.123261	0.00231493	0.00315011	-0.0268131	0.00233728	0.00240227	0.00246216	0.0157147	0.00290833	0.0024151	0.00228903	-0.0270139	0.00272645
[truncated: 26 more columns]

## Sheet: AD_RankVariants
chromosome	position	ID	GeneSymbol	ALT	REF	LR_Rank	GB_Rank	ET_Rank	RF_Rank	FFN_Rank	CNN_Rank	sQTL_ids	sQTL_nTargetByTissue	sQTL_nTargetByTissue_names	sQTL_nTissue	sQTL_nTargetByGene	sQTL_nTargetByGene_names	sQTL_nGenes	eQTL_ids	eQTL_nTargetByTissue	eQTL_nTargetByTissue_names	eQTL_nTissue	eQTL_nTargetByGene	eQTL_nTargetByGene_names	eQTL_nGenes	alt.AlphaMiss	score.AlphaMiss	class.AlphaMiss	AF.cases	AF.female.cases	AF.male.cases	AF.control	AF.female.control	AF.male.control	F.test	F.test.Female	F.test.Male	Fold0_ET_FI	Fold0_GB_FI	Fold0_LR_FI	Fold0_RF_FI	Fold1_ET_FI	Fold1_GB_FI	Fold1_LR_FI	Fold1_RF_FI	Fold2_ET_FI	Fold2_GB_FI	Fold2_LR_FI	Fold2_RF_FI
19	44908684	rs429358	APOE	C	T	3	1	1	2	1	42	chr19_44908684_T_C_b38	1//1//1	Brain_Caudate_basal_ganglia//Brain_Cerebellar_Hemisphere//Brain_Cerebellum	3	2//1	TOMM40//APOE	2	chr19_44908684_T_C_b38	1//1//1//1	Adrenal_Gland//Esophagus_Mucosa//Esophagus_Muscularis//Thyroid	4	2//1//1	APOC1//CEACAM16-AS1//CTB-129P6.4	3	C	0.0365	likely_benign	0.394177	0.41378	0.370697	0.146609	0.14587	0.147436	0	2.11769e-240	5.43033e-145	0.0267549	0.224895	0.920614	0.0401512	0.0301536	0.0299381	1.42273	0.032519	0.029455	0.125538	1.18201	0.030566
19	44888997	rs6857	NECTIN2	T	C	60	164	3	4	6	38	chr19_44888997_C_T_b38	1//1	Brain_Cerebellar_Hemisphere//Brain_Cerebellum	2	2	TOMM40	1	chr19_44888997_C_T_b38	1//1//1//1	Adipose_Subcutaneous//Esophagus_Mucosa//Nerve_Tibial//Thyroid	4	2//1//1	CEACAM16-AS1//APOC1//BCAM	3		NA		0.38755	0.40899	0.361871	0.163204	0.162381	0.164124	5.98086e-302	1.25582e-196	3.2481e-110	0.0224396	0.0012279	-0.131576	0.0184971	0.0173156	0.00169058	0.42432	0.0220423	0.0199267	0.000776119	-0.149963	0.0158306
19	44906745	rs769449	APOE	A	G	10	148	7	3	38	10	chr19_44906745_G_A_b38	1//1	Brain_Cerebellar_Hemisphere//Brain_Cerebellum	2	2	TOMM40	1	chr19_44906745_G_A_b38	1//1//1//1	Adipose_Subcutaneous//Esophagus_Mucosa//Esophagus_Muscularis//Thyroid	4	2//1//1	CEACAM16-AS1//APOC1//CTB-129P6.4	3		NA		0.319478	0.33493	0.300971	0.11925	0.118079	0.120559	2.05458e-291	1.49415e-184	6.22728e-111	0.0224744	0.00054713	0.179207	0.0316895	0.0200585	0.00476943	-0.224198	0.0454129	0.0143149	0.00610532	0.580441	0.0278337
19	44893408	rs59007384	TOMM40	T	G	47	103	2	7	24	7	chr19_44893408_G_T_b38	1//1	Brain_Cerebellar_Hemisphere//Brain_Cerebellum	2	2	TOMM40	1	chr19_44893408_G_T_b38	1//1//1	Adipose_Subcutaneous//Adrenal_Gland//Esophagus_Mucosa	3	2//1	APOC1//CEACAM16-AS1	2		NA		0.405422	0.425203	0.38173	0.199656	0.198546	0.200897	1.22744e-232	7.53287e-153	2.75838e-84	0.0248642	0.0016557	0.309691	0.0124313	0.0208941	0.00148534	0.881029	0.0137629	0.0213101	0.0042169	0.186146	0.00968026
19	44892652	rs34404554	TOMM40	G	C	1	146	6	6	152	122	chr19_44892652_C_G_b38	1//1	Brain_Cerebellar_Hemisphere//Brain_Cerebellum	2	2	TOMM40	1	chr19_44892652_C_G_b38	1	Nerve_Tibial	1	1	BCAM	1		NA		0.324498	0.341562	0.30406	0.139464	0.138279	0.14079	3.68995e-232	4.40147e-151	4.40089e-85	0.0209437	0.000843971	2.60824	0.0118898	0.0175565	0.00129679	0.713759	0.00445079	0.0173274	0.000540987	1.37312	0.0100883
19	44892362	rs2075650	TOMM40	G	A	15	153	8	5	148	109	chr19_44892362_A_G_b38	1//1	Brain_Cerebellar_Hemisphere//Brain_Cerebellum	2	2	TOMM40	1	chr19_44892362_A_G_b38	1	Nerve_Tibial	1	1	BCAM	1		NA		0.323695	0.340825	0.303177	0.139464	0.138314	0.14075	2.57507e-230	3.22542e-150	2.71442e-84	0.00969533	0.00062097	-2.57278	0.0143108	0.00821224	0.00058247	-1.76105	0.0138258	0.0100515	0.00175153	-0.472315	0.0148743
19	44891079	rs71352238	TOMM40	C	T	45	114	94	9	136	17	chr19_44891079_T_C_b38	1//1	Brain_Cerebellar_Hemisphere//Brain_Cerebellum	2	2	TOMM40	1	chr19_44891079_T_C_b38	1//1//1	Nerve_Tibial//Skin_Not_Sun_Exposed_Suprapubic//Thyroid	3	1//1//1	BCAM//CEACAM16-AS1//TOMM40	3		NA		0.324699	0.341562	0.304501	0.142676	0.141422	0.144079	1.67444e-222	2.43666e-145	2.82105e-81	0.00497668	0.00109465	0.147417	0.00848652	0.00812926	0.000502155	1.18238	0.00856989	0.00528265	0.00217011	-0.195685	0.00849075
19	44892962	rs157582	TOMM40	T	C	2	144	12	8	85	6	chr19_44892962_C_T_b38	1//1	Brain_Cerebellar_Hemisphere//Brain_Cerebellum	2	2	TOMM40	1	chr19_44892962_C_T_b38	1//1	Adipose_Subcutaneous//Esophagus_Mucosa	2	1//1	APOC1//CEACAM16-AS1	2		NA		0.409237	0.42815	0.386584	0.208391	0.207133	0.209798	8.87697e-218	6.06217e-143	4.21097e-79	0.00871505	0.00146522	-0.842857	0.00859419	0.00656449	0.00568365	-1.25409	0.00674931	0.00724272	0.00243079	-1.1916	0.00881915
19	44887076	rs283815	NECTIN2	G	A	9	76	9	14	164	27	chr19_44887076_A_G_b38	1//1	Brain_Cerebellar_Hemisphere//Brain_Cerebellum	2	2	TOMM40	1	chr19_44887076_A_G_b38	1	Esophagus_Mucosa	1	1	APOC1	1		NA		0.408434	0.427782	0.38526	0.209017	0.207987	0.21017	1.69463e-214	2.70783e-141	1.1746e-77	0.017693	0.000777839	0.499353	0.00691147	0.0124894	0.00050555	0.0590568	0.0082323	0.00948066	0.000929622	0.632679	0.00758182
19	44912921	rs483082	APOC1	T	G	37	155	5	20	133	43	chr19_44912921_G_T_b38	1//1	Brain_Cerebellar_Hemisphere//Brain_Cerebellum	2	2	TOMM40	1	chr19_44912921_G_T_b38	2//1//1//1	Skin_Not_Sun_Exposed_Suprapubic//Adrenal_Gland//Esophagus_Mucosa//Skin_Sun_Exposed_Lower_leg	4	3//2	APOC1//APOE	2		NA		0.426908	0.442889	0.407767	0.230497	0.229433	0.231687	5.15812e-199	6.84583e-128	1.019e-74	0.0215008	0.0032991	0.464759	0.00958441	0.021475	0.00102038	-0.188382	0.00831521	0.0183529	0.00798556	-0.213647	0.00736754
19	44910319	rs75627662	NA	T	C	6	147	10	21	18	21	chr19_44910319_C_T_b38	1//1	Brain_Cerebellar_Hemisphere//Brain_Cerebellum	2	2	TOMM40	1	chr19_44910319_C_T_b38	1//1//1//1	Adrenal_Gland//Esophagus_Mucosa//Skin_Not_Sun_Exposed_Suprapubic//Skin_Sun_Exposed_Lower_leg	4	2//2	APOC1//APOE	2		NA		0.352209	0.364775	0.337158	0.200614	0.19908	0.202329	1.01133e-131	9.51417e-86	4.38135e-49	0.0085051	0.00149253	-0.483962	0.00885462	0.00875216	0.00468771	-0.0552473	0.0110502	0.00829606	0.000368993	-0.798094	0.0071725
19	44904531	rs7259620	APOE	A	G	164	170	40	58	23	72				0			0	chr19_44904531_G_A_b38	2//1//1	Heart_Atrial_Appendage//Cells_Cultured_fibroblasts//Skin_Sun_Exposed_Lower_leg	3	2//1//1	APOE//APOC1//APOC1P1	3		NA		0.307631	0.307664	0.30759	0.434993	0.433435	0.436736	9.14317e-74	4.8758e-40	2.12441e-35	0.0046366	0.00110546	-0.23465	0.00654585	0.00495855	0.00105862	0.0284983	0.00491588	0.00609232	0.000388955	0.00926654	0.00616278
19	44900155	rs1160985	TOMM40	T	C	53	161	103	146	15	23	chr19_44900155_C_T_b38	1	Brain_Cerebellar_Hemisphere	1	1	TOMM40	1	chr19_44900155_C_T_b38	1//1//1	Cells_Cultured_fibroblasts//Heart_Atrial_Appendage//Skin_Sun_Exposed_Lower_leg	3	2//1	APOE//APOC1P1	2		NA		0.31004	0.311349	0.308473	0.437053	0.435795	0.43846	3.23155e-73	4.45025e-39	7.75394e-36	0.00465387	0.00123135	-0.14698	0.00343882	0.00646252	0.00159353	-0.327982	0.0045435	0.00512062	0.000221377	-0.161364	0.00351455
19	44901174	rs741780	TOMM40	C	T	5	169	136	135	25	81	chr19_44901174_T_C_b38	1	Brain_Cerebellar_Hemisphere	1	1	TOMM40	1	chr19_44901174_T_C_b38	1//1//1	Cells_Cultured_fibroblasts//Heart_Atrial_Appendage//Skin_Sun_Exposed_Lower_leg	3	2//1	APOE//APOC1P1	2		NA		0.31004	0.311349	0.308473	0.437003	0.435736	0.43842	4.16371e-73	4.48648e-39	7.82444e-36	0.00436183	0.00119977	-1.15741	0.00477311	0.0038805	0.00156087	-0.327982	0.00473463	0.00444707	0.00255627	-0.896084	0.00405549
19	44900601	rs760136	TOMM40	G	A	35	168	33	115	26	5	chr19_44900601_A_G_b38	1	Brain_Cerebellar_Hemisphere	1	1	TOMM40	1	chr19_44900601_A_G_b38	1//1//1	Cells_Cultured_fibroblasts//Heart_Atrial_Appendage//Skin_Sun_Exposed_Lower_leg	3	2//1	APOE//APOC1P1	2		NA		0.31004	0.311349	0.308473	0.43694	0.435664	0.438367	4.19679e-73	5.72594e-39	9.96401e-36	0.00517795	0.00106379	2.97876	0.00317523	0.00505847	0.000665892	-0.327982	0.00233006	0.0062788	1.52618e-05	0.217593	0.00466352
19	44901805	rs1038026	TOMM40	G	A	23	154	148	131	22	26	chr19_44901805_A_G_b38	1	Brain_Cerebellar_Hemisphere	1	1	TOMM40	1	chr19_44901805_A_G_b38	1//1//1	Cells_Cultured_fibroblasts//Heart_Atrial_Appendage//Skin_Sun_Exposed_Lower_leg	3	2//1	APOE//APOC1P1	2		NA		0.310442	0.312085	0.308473	0.437128	0.435819	0.438593	7.34565e-73	1.26849e-38	7.6414e-36	0.00456423	0.000976501	-1.82759	0.00354496	0.00542756	0.00357505	0.677147	0.00434584	0.00414959	0.000561767	0.313989	0.00421909
19	44924096	rs4803770	NA	G	C	155	104	120	124	146	4	chr19_44924096_C_G_b38	1//1	Brain_Cerebellar_Hemisphere//Brain_Cerebellum	2	2	TOMM40	1	chr19_44924096_C_G_b38	2//1	Brain_Nucleus_accumbens_basal_ganglia//Cells_Cultured_fibroblasts	2	2//1	APOC1P1//APOC1	2		NA		0.27751	0.280766	0.27361	0.382015	0.380047	0.384216	8.96591e-53	1.00884e-26	1.00854e-27	0.0056382	0.00258603	-0.159667	0.00494702	0.00481299	0.00340105	0.266967	0.00394371	0.00482133	0.0109497	-0.0206412	0.00441345
19	44913034	rs59325138	APOC1	T	C	64	100	158	128	110	55	chr19_44913034_C_T_b38	1//1	Brain_Cerebellar_Hemisphere//Brain_Cerebellum	2	2	TOMM40	1	chr19_44913034_C_T_b38	2//1//1//1	Brain_Nucleus_accumbens_basal_ganglia//Cells_Cultured_fibroblasts//Skin_Sun_Exposed_Lower_leg//Testis	4	2//2//1	APOC1//APOC1P1//APOE	3		NA		0.298996	0.299189	0.298764	0.404277	0.403153	0.405534	4.08481e-52	1.83028e-28	2.86884e-25	0.00455285	0.0018396	-0.113495	0.00448649	0.00362119	0.00311756	-0.229679	0.00361299	0.00383103	0.00549967	0.142441	0.00426033
19	44898409	rs8106922	TOMM40	G	A	46	167	165	154	91	19	chr19_44898409_A_G_b38	1	Brain_Cerebellar_Hemisphere	1	1	TOMM40	1	chr19_44898409_A_G_b38	1//1	Cells_Cultured_fibroblasts//Muscle_Skeletal	2	1//1	APOC1P1//TOMM40	2		NA		0.294177	0.298452	0.289056	0.39861	0.397542	0.399804	1.40268e-51	4.1719e-26	3.07599e-27	0.00234352	0.00266677	-0.31273	0.00351032	0.00294132	0.00332624	-0.184866	0.00382748	0.00293052	0.00486443	-0.187409	0.00323973
19	44907187	rs769450	APOE	A	G	84	157	157	158	150	2	chr19_44907187_G_A_b38	1//1	Brain_Cerebellar_Hemisphere//Brain_Hippocampus	2	1//1	APOE//TOMM40	2	chr19_44907187_G_A_b38	1	Cells_Cultured_fibroblasts	1	1	APOC1P1	1		NA		0.295984	0.297716	0.29391	0.400482	0.399535	0.401541	1.6843e-51	2.16233e-27	9.35512e-26	0.00304035	0.00270502	0.633541	0.00368266	0.00395055	0.000710613	0.328588	0.00382238	0.00390696	0.00548046	-0.107003	0.00319007
19	44905579	rs405509	APOE	T	G	25	126	121	127	145	97	chr19_44905579_T_G_b38	1//1	Brain_Cerebellar_Hemisphere//Lung	2	1//1	APOE//TOMM40	2	chr19_44905579_T_G_b38	1//1//1	Cells_Cultured_fibroblasts//Skin_Not_Sun_Exposed_Suprapubic//Skin_Sun_Exposed_Lower_leg	3	2//1	APOE//APOC1P1	2		NA		0.591968	0.586957	0.59797	0.484539	0.485387	0.48359	1.54591e-50	1.82903e-25	6.02787e-27	0.00351912	0.00440757	0.279961	0.00462054	0.00453203	0.00501715	0.236358	0.00395337	0.00481042	0.00214427	-0.30195	0.00427958
19	44926451	rs60049679	APOC1P1	C	G	141	96	106	139	8	12				0			0				0			0		NA		0.13494	0.143699	0.124448	0.0742939	0.0743702	0.0742087	1.15917e-47	1.28288e-33	1.67574e-16	0.00626385	0.0044154	0.145192	0.00520001	0.00505766	0.00257151	0.00340138	0.00381024	0.00508556	0.0066724	-0.0367273	0.0039557
19	44878777	rs6859	NECTIN2	A	G	67	62	81	67	32	100				0			0	chr19_44878777_A_G_b38	1//1//1//1//1//1//1//1	Artery_Aorta//Artery_Tibial//Esophagus_Mucosa//Esophagus_Muscularis//Pancreas//Skin_Sun_Exposed_Lower_leg//Thyroid//Whole_Blood	8	8	NECTIN2	1		NA		0.51747	0.52395	0.509709	0.418104	0.417303	0.418999	7.70171e-44	4.68432e-28	1.2453e-17	0.00536791	0.00391474	-0.201149	0.00686635	0.00566423	0.00609847	-0.182044	0.00737156	0.00547868	0.0041335	-0.140975	0.00596726
19	44908822	rs7412	APOE	T	C	130	13	116	76	2	39				0			0	chr19_44908822_C_T_b38	1	Skin_Not_Sun_Exposed_Suprapubic	1	1	APOE	1	T	0.4222	ambiguous	0.0341365	0.032056	0.0366284	0.0821905	0.081819	0.0826059	1.67742e-42	8.12753e-26	3.64201e-18	0.0042272	0.000403092	-0.012415	0.00526816	0.00998581	0.00173587	-0.139995	0.00536096	0.00488828	0.00750181	-0.0520202	0.00562183
19	44911194	rs439401	NA	T	C	40	162	11	109	20	1	chr19_44911194_T_C_b38	3//3//2//1	Brain_Caudate_basal_ganglia//Brain_Putamen_basal_ganglia//Brain_Nucleus_accumbens_basal_ganglia//Brain_Hypothalamus	4	3//3//3	APOC1//APOC1P1//APOE	3	chr19_44911194_T_C_b38	2//2//2//2//1//1//1//1//1	Adrenal_Gland//Skin_Not_Sun_Exposed_Suprapubic//Skin_Sun_Exposed_Lower_leg//Testis//Adipose_Subcutaneous//Adipose_Visceral_Omentum//Cells_Cultured_fibroblasts//Liver//Thyroid	9	5//4//3//1	APOC1//APOC1P1//APOE//CEACAM16-AS1	4		NA		0.272088	0.256817	0.29038	0.363655	0.365754	0.361306	1.13436e-41	1.20421e-32	2.02311e-12	0.00666895	0.00177835	0.275528	0.00403517	0.00653758	0.00499893	-0.416066	0.0044863	0.00736	0.00483732	-0.202983	0.0048298
19	44913221	rs584007	APOC1	A	G	27	159	113	77	11	3	chr19_44913221_A_G_b38	3//3//2//1	Brain_Caudate_basal_ganglia//Brain_Putamen_basal_ganglia//Brain_Nucleus_accumbens_basal_ganglia//Brain_Hypothalamus	4	3//3//3	APOC1//APOC1P1//APOE	3	chr19_44913221_A_G_b38	2//2//2//2//1//1//1//1//1//1	Adrenal_Gland//Skin_Not_Sun_Exposed_Suprapubic//Skin_Sun_Exposed_Lower_leg//Testis//Adipose_Subcutaneous//Adipose_Visceral_Omentum//Brain_Nucleus_accumbens_basal_ganglia//Cells_Cultured_fibroblasts//Liver//Thyroid	10	6//4//3//1	APOC1//APOC1P1//APOE//CEACAM16-AS1	4		NA		0.26988	0.253869	0.289056	0.35986	0.362077	0.35738	1.93006e-40	1.85921e-32	1.1857e-11	0.0055235	0.00273165	-0.385479	0.00484221	0.00538915	0.00330121	0.213704	0.00428299	0.00497885	0.00250305	0.27736	0.00559558
19	44895376	rs11668327	TOMM40	C	G	11	142	13	120	3	8				0			0	chr19_44895376_G_C_b38	1	Whole_Blood	1	1	NECTIN2	1		NA		0.113655	0.110169	0.117829	0.177149	0.177243	0.177045	2.63327e-34	1.54788e-21	2.49155e-14	0.00726575	0.00407531	-0.537829	0.00525525	0.0061565	0.00585726	-0.20865	0.00536354	0.00723803	0.00404224	-0.528145	0.00455106
19	44926286	rs71352239	APOC1P1	T	C	159	73	130	113	56	24				0			0	chr19_44926286_C_T_b38	1//1//1	Brain_Nucleus_accumbens_basal_ganglia//Cells_Cultured_fibroblasts//Liver	3	3	APOC1P1	1		NA		0.248394	0.249816	0.24669	0.328605	0.327205	0.330172	5.38444e-34	5.57797e-18	1.62973e-17	0.00568197	0.00509672	-0.0828905	0.00554239	0.00511381	0.00585728	-0.114098	0.00591476	0.00451094	0.0034145	-0.0146693	0.00470612
19	44882502	rs3745150	NECTIN2	C	G	109	141	123	107	4	22	chr19_44882502_G_C_b38	1//1	Brain_Cerebellar_Hemisphere//Brain_Cerebellum	2	2	TOMM40	1	chr19_44882502_G_C_b38	1	Muscle_Skeletal	1	1	TOMM40	1		NA		0.313655	0.312454	0.315093	0.397539	0.396534	0.398663	1.30619e-33	3.86713e-19	5.27877e-16	0.00459573	0.00666673	0.0250351	0.0046799	0.0047316	0.00361748	0.127745	0.00389228	0.00474665	0.00483378	-0.0729884	0.00487444
19	44923535	rs141622900	NA	A	G	14	163	168	164	118	9				0			0				0			0		NA		0.02249	0.0228445	0.0220653	0.0534661	0.0527589	0.054257	5.48003e-27	1.81328e-14	8.30859e-14	0.00465818	0.00245421	-0.207344	0.00254627	0.00301993	0.00191104	-0.0285943	0.00591332	0.00226579	0.00133239	0.477414	0.00284119
19	44901434	rs405697	TOMM40	A	G	20	79	126	129	45	15	chr19_44901434_A_G_b38	1//1//1//1	Brain_Hypothalamus//Brain_Nucleus_accumbens_basal_ganglia//Brain_Substantia_nigra//Lung	4	4	APOE	1	chr19_44901434_A_G_b38	3//1//1//1	Skin_Not_Sun_Exposed_Suprapubic//Cells_Cultured_fibroblasts//Skin_Sun_Exposed_Lower_leg//Whole_Blood	4	2//2//1//1	APOC1P1//APOE//APOC1//NECTIN2	4		NA		0.21245	0.195652	0.232568	0.279429	0.281326	0.277308	1.55312e-26	4.21555e-24	2.03513e-06	0.00506271	0.00626889	-0.178393	0.00370324	0.00464585	0.00386286	-0.0622368	0.00413725	0.00467312	0.00935739	-0.3479	0.00425332
19	44823407	rs10405693	NA	T	C	38	52	37	75	76	45	chr19_44823407_C_T_b38	1	Brain_Cerebellum	1	1	CEACAM16-AS1	1	chr19_44823407_C_T_b38	1//1//1//1//1//1//1//1//1//1	Adipose_Subcutaneous//Artery_Aorta//Esophagus_Muscularis//Heart_Left_Ventricle//Lung//Muscle_Skeletal//Nerve_Tibial//Skin_Sun_Exposed_Lower_leg//Thyroid//Whole_Blood	10	8//2	CEACAM16-AS1//NECTIN2	2		NA		0.391968	0.393884	0.389673	0.320646	0.31895	0.322544	1.68235e-25	5.66012e-16	3.73792e-11	0.00604858	0.00644377	-0.0272503	0.00618006	0.00584274	0.0302089	0.0367158	0.00594998	0.00613581	0.00310512	-0.209003	0.00563575
19	44879709	rs3852860	NECTIN2	T	C	59	75	107	83	43	58				0			0	chr19_44879709_C_T_b38	1//1//1//1//1//1//1	Adipose_Subcutaneous//Artery_Aorta//Artery_Coronary//Artery_Tibial//Liver//Pancreas//Thyroid	7	7	NECTIN2	1		NA		0.351004	0.342668	0.360989	0.417572	0.417612	0.417527	3.10402e-21	3.57089e-15	6.23997e-08	0.00560348	0.00691302	0.0261838	0.00519395	0.00523705	0.00358404	-0.267154	0.00460769	0.00508109	0.00424681	0.151549	0.0053906
19	44738381	rs2927437	NA	A	G	114	119	105	90	94	92	chr19_44738381_G_A_b38	1//1//1//1//1	Brain_Anterior_cingulate_cortex_BA24//Brain_Cerebellum//Brain_Cortex//Brain_Hippocampus//Thyroid	5	5	CEACAM16-AS1	1	chr19_44738381_G_A_b38	2//1//1//1//1//1//1//1//1//1//1//1//1//1//1//1//1//1//1//1//1//1//1//1//1//1//1//1//1//1//1	Thyroid//Adipose_Subcutaneous//Adipose_Visceral_Omentum//Adrenal_Gland//Artery_Aorta//Artery_Coronary//Artery_Tibial//Brain_Caudate_basal_ganglia//Brain_Cerebellum//Brain_Cortex//Brain_Frontal_Cortex_BA9//Brain_Hippocampus//Brain_Nucleus_accumbens_basal_ganglia//Breast_Mammary_Tissue//Colon_Transverse//Esophagus_Gastroesophageal_Junction//Esophagus_Mucosa//Esophagus_Muscularis//Heart_Atrial_Appen…	31	30//1//1	CEACAM16-AS1//CBLC//CEACAM20	3		NA		0.238353	0.237657	0.239188	0.192047	0.191631	0.192513	2.10333e-15	5.30464e-09	6.6476e-08	0.00469164	0.00559573	-0.0881919	0.00517213	0.00566953	0.0163279	-0.0679206	0.00492616	0.00509232	0.00470066	-0.0672271	0.00524393
19	44734556	rs2965101	NA	C	T	95	106	90	73	139	80				0			0	chr19_44734556_T_C_b38	1//1	Adipose_Subcutaneous//Muscle_Skeletal	2	1//1	CEACAM16-AS1//KCNN4	2		NA		0.268876	0.269713	0.267873	0.320339	0.323291	0.317039	7.59545e-15	2.58903e-09	5.58129e-07	0.00561151	0.00444116	0.0106	0.00595978	0.00521685	0.0129407	0.14452	0.00598138	0.00536807	0.00614317	0.0964724	0.00577139
19	44876259	rs412776	NECTIN2	A	G	18	137	159	153	50	113				0			0	chr19_44876259_G_A_b38	1//1//1	Esophagus_Mucosa//Lung//Pancreas	3	2//1	NECTIN2//BCAM	2		NA		0.154819	0.163228	0.144748	0.119406	0.118684	0.120214	2.76417e-13	1.6223e-11	0.000589536	0.00355586	0.00178167	0.428506	0.0033388	0.00388828	0.00250132	0.0352894	0.00425029	0.0038301	0.00207896	0.419814	0.00331362
19	44879727	rs11669338	NECTIN2	G	T	99	165	164	166	155	93	chr19_44879727_T_G_b38	1	Whole_Blood	1	1	NECTIN2	1	chr19_44879727_T_G_b38	1//1//1//1//1	Artery_Aorta//Minor_Salivary_Gland//Muscle_Skeletal//Spleen//Whole_Blood	5	2//1//1//1	NECTIN2//AC092066.1//CEACAM16-AS1//SNRPD2	4		NA		0.0662651	0.0648489	0.0679612	0.095078	0.0954832	0.0946247	8.20864e-13	2.002e-08	9.36701e-06	0.00304481	0.00103695	-0.0747455	0.00235873	0.00291062	0.00105988	0.436549	0.00191151	0.0030399	0.00113398	-0.0892434	0.00247296
19	44879780	rs11673139	NECTIN2	T	A	13	90	166	167	168	131	chr19_44879780_A_T_b38	1	Whole_Blood	1	1	NECTIN2	1	chr19_44879780_A_T_b38	1//1//1//1//1	Artery_Aorta//Minor_Salivary_Gland//Muscle_Skeletal//Spleen//Whole_Blood	5	2//1//1//1	NECTIN2//AC092066.1//CEACAM16-AS1//SNRPD2	4		NA		0.0658635	0.064112	0.0679612	0.0944017	0.094819	0.0939349	1.1916e-12	1.7912e-08	1.46261e-05	0.00245389	0.000872008	0.231707	0.00230311	0.00316551	0.00449766	-0.75425	0.00243649	0.00271434	0.000943444	0.479941	0.00245233
19	44867581	rs12610605	NECTIN2	A	G	132	136	161	147	14	18				0			0	chr19_44867581_G_A_b38	1//1//1	Muscle_Skeletal//Nerve_Tibial//Whole_Blood	3	2//1	NECTIN2//APOC1	2		NA		0.144578	0.135593	0.15534	0.181539	0.181774	0.181277	8.07741e-12	2.13416e-10	0.00142734	0.00417412	0.00367363	-0.607631	0.0039019	0.00454037	0.0124115	0.389308	0.00316844	0.00336731	0.00389009	-0.0510425	0.00349803
19	44864520	rs8105340	NECTIN2	C	T	26	113	154	159	61	91				0			0	chr19_44864520_C_T_b38	1//1//1	Esophagus_Mucosa//Lung//Pancreas	3	2//1	NECTIN2//BCAM	2		NA		0.155823	0.165807	0.143866	0.12297	0.122171	0.123862	1.91693e-11	6.39742e-11	0.00544862	0.00377165	0.0013496	-0.10007	0.00347402	0.00378212	0.00498061	0.12242	0.00352908	0.00396199	0.0044132	-0.280609	0.0030638
19	44876489	rs73050293	NECTIN2	G	A	56	127	145	138	161	14	chr19_44876489_A_G_b38	1	Whole_Blood	1	1	NECTIN2	1	chr19_44876489_A_G_b38	1//1//1	Liver//Pancreas//Whole_Blood	3	3	NECTIN2	1		NA		0.101807	0.0972734	0.107237	0.133164	0.133333	0.132976	3.22853e-11	1.58735e-08	0.000291833	0.0041964	0.00416866	-0.103251	0.00295119	0.00437019	0.00323144	-0.138779	0.00309393	0.00421681	0.00494801	-0.156985	0.00402193
19	44722081	rs2965109	CEACAM16-AS1	T	C	86	23	78	50	63	11				0			0	chr19_44722081_C_T_b38	2//1//1//1//1//1//1//1//1	Thyroid//Adipose_Subcutaneous//Brain_Frontal_Cortex_BA9//Brain_Hippocampus//Cells_Cultured_fibroblasts//Lung//Muscle_Skeletal//Pancreas//Skin_Sun_Exposed_Lower_leg	9	7//3	CEACAM16-AS1//CEACAM19	2		NA		0.319076	0.325718	0.311121	0.364281	0.366952	0.361293	4.4611e-11	1.00697e-05	8.01164e-07	0.00557259	0.00478413	-0.0100662	0.00586928	0.00585636	0.00553366	-0.0970183	0.00678885	0.0055529	0.00248961	-0.106381	0.00629544
19	44863522	rs519825	NECTIN2	C	T	30	151	96	93	137	35				0			0	chr19_44863522_T_C_b38	1//1//1//1//1	Cells_Cultured_fibroblasts//Liver//Nerve_Tibial//Pancreas//Whole_Blood	5	4//1	NECTIN2//FOSB	2		NA		0.418675	0.420413	0.416593	0.374839	0.375042	0.374612	4.32289e-10	1.82248e-06	5.57698e-05	0.00424605	0.00219187	0.624645	0.00483337	0.00467459	0.0027059	0.618167	0.00500857	0.00525751	0.00636386	0.251922	0.00514114
19	44867597	rs416041	NECTIN2	G	A	91	132	118	78	86	34				0			0	chr19_44867597_G_A_b38	1//1//1//1	Liver//Nerve_Tibial//Pancreas//Whole_Blood	4	3//1	NECTIN2//FOSB	2		NA		0.41747	0.41857	0.416152	0.373975	0.374377	0.373524	5.64839e-10	3.59402e-06	4.16138e-05	0.00396111	0.00192353	-0.996809	0.00475854	0.00479664	0.00169514	0.105735	0.00580466	0.00485011	0.00570082	-0.100391	0.00554978
19	44857967	rs440277	NECTIN2	A	G	102	44	99	91	132	30				0			0	chr19_44857967_G_A_b38	2//1//1//1	Pancreas//Cells_Cultured_fibroblasts//Liver//Whole_Blood	4	4//1	NECTIN2//AC084219.4	2		NA		0.271888	0.274503	0.268756	0.312036	0.313671	0.310207	1.18545e-09	1.31573e-05	2.16517e-05	0.00457884	0.00293284	0.044542	0.00508687	0.00513363	0.00228059	-0.00734874	0.0047189	0.0051801	0.00431154	-0.0839752	0.00519471
19	44890954	rs76692773	TOMM40	T	C	71	109	160	165	166	145				0			0	chr19_44890954_C_T_b38	1//1//1//1//1	Artery_Coronary//Artery_Tibial//Heart_Left_Ventricle//Pancreas//Whole_Blood	5	4//1	NECTIN2//CEACAM19	2		NA		0.0646586	0.0626382	0.0670786	0.0867619	0.0873345	0.0861214	1.38297e-08	3.23602e-06	0.00118172	0.00308521	0.00387301	-0.105177	0.00276154	0.00289841	0.00603403	0.282451	0.00283643	0.00341777	0.0034229	0.128734	0.00255335
19	44876534	rs11667640	NECTIN2	T	C	21	135	167	170	58	47	chr19_44876534_C_T_b38	1	Whole_Blood	1	1	NECTIN2	1	chr19_44876534_C_T_b38	1	Whole_Blood	1	1	NECTIN2	1		NA		0.0457831	0.0390567	0.0538394	0.0644561	0.064976	0.0638747	3.55594e-08	8.92237e-09	0.0544667	0.00256201	0.00183359	-0.382816	0.00245019	0.00285088	0.00318494	0.495913	0.00156182	0.0025406	0.000915699	-0.330534	0.00198347
8	27607002	rs11136000	CLU	T	C	8	140	87	37	99	59				0			0	chr8_27607002_T_C_b38	2//1//1//1//1//1	Skin_Not_Sun_Exposed_Suprapubic//Adipose_Subcutaneous//Heart_Atrial_Appendage//Heart_Left_Ventricle//Muscle_Skeletal//Skin_Sun_Exposed_Lower_leg	6	6//1	CLU//GULOP	2		NA		0.368675	0.367354	0.370256	0.406174	0.407731	0.404433	1.02272e-07	2.33554e-05	0.00111181	0.00516305	0.00573286	-0.483818	0.00653789	0.00645427	0.00643543	-0.958383	0.00650933	0.00541455	0.00401714	-0.676168	0.00663395
19	44878035	rs150639620	NECTIN2	T	G	42	99	170	169	95	75	chr19_44878035_G_T_b38	1	Whole_Blood	1	1	NECTIN2	1	chr19_44878035_G_T_b38	1//1//1	Minor_Salivary_Gland//Spleen//Whole_Blood	3	2//1	NECTIN2//AC092066.1	2		NA		0.0351406	0.032056	0.038835	0.0511867	0.051644	0.0506752	1.02571e-07	1.58196e-06	0.00971126	0.00240092	0.00128592	0.214866	0.00174658	0.00234853	0.000395036	-0.107539	0.00107555	0.00186633	0.002029	-0.200668	0.0020249
8	27608798	rs1532278	CLU	T	C	32	91	61	56	52	101				0			0	chr8_27608798_T_C_b38	1//1//1//1//1//1	Adipose_Subcutaneous//Heart_Atrial_Appendage//Heart_Left_Ventricle//Muscle_Skeletal//Skin_Not_Sun_Exposed_Suprapubic//Skin_Sun_Exposed_Lower_leg	6	5//1	CLU//GULOP	2		NA		0.36506	0.362196	0.368491	0.402148	0.403449	0.400692	1.34587e-07	1.57739e-05	0.00199719	0.00467372	0.00390278	0.399753	0.00576599	0.00622508	0.00699086	0.375042	0.00619909	0.00578537	0.00620184	0.236406	0.0061989
19	44662645	rs714948	PVR	A	C	61	72	83	110	147	124	chr19_44662645_A_C_b38	1//1//1//1//1//1//1	Brain_Cerebellum//Brain_Cortex//Brain_Frontal_Cortex_BA9//Brain_Hippocampus//Brain_Hypothalamus//Brain_Nucleus_accumbens_basal_ganglia//Thyroid	7	7	CEACAM16-AS1	1	chr19_44662645_A_C_b38	4//3//3//3//3//3//3//3//3//2//2//2//2//2//2//2//2//2//2//2//2//2//2//2//2//2//2//2//2//1//1//1//1//1//1//1//1//1//1//1//1//1//1//1//1	Thyroid//Artery_Aorta//Artery_Tibial//Brain_Cortex//Esophagus_Muscularis//Heart_Left_Ventricle//Muscle_Skeletal//Nerve_Tibial//Pancreas//Adipose_Subcutaneous//Adipose_Visceral_Omentum//Adrenal_Gland//Artery_Coronary//Brain_Caudate_basal_ganglia//Brain_Cerebellar_Hemisphere//Brain_Cerebellum//Brain_Frontal_Cortex_BA9//Brain_Hippocampus//Breast_Mammary_Tissue//Cells_Cultured_fibroblasts//Colon_Tran…	45	40//32//6//5//1	CEACAM19//CEACAM16-AS1//PVR//AC092066.1//BCAM	5		NA		0.141365	0.140015	0.142983	0.116419	0.115042	0.117959	1.43331e-07	9.47418e-05	0.000414832	0.00512733	0.00571914	0.13218	0.00471327	0.004928	0.00447492	0.0666284	0.00473953	0.00542632	0.00269343	0.147406	0.00480071
2	127137039	rs744373	NA	G	A	12	111	127	71	36	141				0			0	chr2_127137039_A_G_b38	1//1	Artery_Aorta//Esophagus_Muscularis	2	2	BIN1	1		NA		0.324498	0.320929	0.328773	0.290419	0.290376	0.290467	2.42474e-07	0.000641815	9.78076e-05	0.00509594	0.00335512	1.25448	0.00574603	0.00479417	0.00176622	0.508829	0.00519534	0.00467208	0.00477404	-0.489702	0.00581995
2	127136908	rs730482	LOC105373605	T	A	16	88	70	51	49	147				0			0	chr2_127136908_A_T_b38	1//1	Artery_Aorta//Esophagus_Muscularis	2	2	BIN1	1		NA		0.323896	0.32056	0.327891	0.290125	0.290198	0.290043	3.09566e-07	0.000692686	0.00011779	0.00505635	0.00381011	-1.05601	0.00527087	0.00549155	0.00757223	-0.394788	0.00517816	0.00566681	0.00183138	0.45473	0.00627071
8	27610169	rs9331896	CLU	C	T	28	133	52	40	104	127				0			0	chr8_27610169_C_T_b38	2//1//1//1//1//1	Skin_Not_Sun_Exposed_Suprapubic//Adipose_Subcutaneous//Heart_Atrial_Appendage//Heart_Left_Ventricle//Muscle_Skeletal//Skin_Sun_Exposed_Lower_leg	6	6//1	CLU//GULOP	2		NA		0.377309	0.376197	0.378641	0.413094	0.414587	0.411424	4.19693e-07	6.29453e-05	0.00179933	0.0058018	0.00468922	-0.119129	0.00642893	0.00565274	0.00243266	0.2874	0.00671498	0.00586886	0.00564885	0.263358	0.00659714
19	44974124	rs16979595	CLPTM1	A	G	104	89	91	101	129	46	chr19_44974124_G_A_b38	1	Testis	1	1	CLPTM1	1	chr19_44974124_G_A_b38	4//1//1//1//1//1//1	Lung//Brain_Caudate_basal_ganglia//Brain_Nucleus_accumbens_basal_ganglia//Brain_Putamen_basal_ganglia//Esophagus_Mucosa//Prostate//Testis	7	5//2//1//1//1	APOC2//APOE//APOC1//APOC4//CLPTM1	5		NA		0.182932	0.188651	0.176081	0.156021	0.155715	0.156364	4.46277e-07	5.70441e-06	0.0117171	0.00531229	0.00365407	0.0410679	0.00490968	0.00565009	0.0097628	0.0460743	0.00435118	0.00536263	0.00747584	0.0820279	0.00502681
11	60254475	rs1582763	NA	A	G	70	70	77	79	108	115	chr11_60254475_G_A_b38	1//1	Testis//Whole_Blood	2	1//1	MS4A6A//MS4A6E	2	chr11_60254475_G_A_b38	2//1//1//1//1//1	Whole_Blood//Adipose_Visceral_Omentum//Colon_Sigmoid//Colon_Transverse//Stomach//Testis	6	3//1//1//1//1	MS4A2//AP000442.1//LINC02705//MS4A3//MS4A6A	5		NA		0.344578	0.346352	0.342454	0.379235	0.378327	0.38025	6.1335e-07	0.000723112	0.000242249	0.00601503	0.00353366	-0.332234	0.00538171	0.00576659	0.00826995	-0.163284	0.00605851	0.00557112	0.00670738	-0.129508	0.00550494
19	44885967	rs283814	NECTIN2	A	G	100	116	163	161	100	32				0			0	chr19_44885967_G_A_b38	1//1	Liver//Skin_Not_Sun_Exposed_Suprapubic	2	1//1	APOE//NECTIN2	2		NA		0.0604418	0.0585851	0.0626655	0.0788089	0.0799805	0.0774986	1.05185e-06	2.76801e-05	0.0082951	0.00323834	0.00366812	-0.176862	0.00257366	0.00280876	0.00547667	-0.116744	0.00221688	0.00311841	0.00421975	0.0879477	0.00293429
19	44849547	rs4802240	NECTIN2	T	C	55	80	92	98	123	53				0			0	chr19_44849547_C_T_b38	2//1	Muscle_Skeletal//Heart_Left_Ventricle	2	2//1	NECTIN2//SNRPD2	2		NA		0.364458	0.362196	0.367167	0.397908	0.40084	0.39463	1.87753e-06	4.8608e-05	0.00828862	0.00534822	0.00730676	-0.244398	0.00585727	0.00549872	0.0270455	-0.00138712	0.00567149	0.00534275	0.00868715	-0.158799	0.00507882
2	127132061	rs7561528	LOC105373605	A	G	50	56	104	60	47	88				0			0	chr2_127132061_G_A_b38	1//1//1	Colon_Sigmoid//Esophagus_Muscularis//Pancreas	3	3	BIN1	1		NA		0.372691	0.376934	0.367608	0.340954	0.340929	0.340983	3.97623e-06	0.000110912	0.00911284	0.00542635	0.00560138	-0.179183	0.00596709	0.00489222	0.0028963	0.106157	0.00600852	0.00510702	0.00343623	0.173376	0.00608512
19	44717621	rs11881756	CEACAM16-AS1	C	T	117	124	114	136	67	20				0			0	chr19_44717621_T_C_b38	1	Adipose_Visceral_Omentum	1	1	CEACAM16-AS1	1		NA		0.0945783	0.0891673	0.101059	0.115148	0.114758	0.115585	4.45393e-06	2.24845e-05	0.0325369	0.00508659	0.00509039	0.00241632	0.00390834	0.00424161	0.00201907	0.122638	0.00307399	0.00494855	0.00418397	0.0643414	0.00404856
11	60255614	rs1562990	NA	C	A	75	123	111	52	89	135	chr11_60255614_C_A_b38	1//1	Testis//Whole_Blood	2	1//1	MS4A6A//MS4A6E	2	chr11_60255614_C_A_b38	2//1//1//1//1//1//1//1//1	Whole_Blood//Adipose_Subcutaneous//Adipose_Visceral_Omentum//Colon_Transverse//Lung//Nerve_Tibial//Pancreas//Spleen//Stomach	9	4//4//1//1	MS4A2//MS4A4E//MS4A4A//MS4A6A	4		NA		0.377912	0.377303	0.378641	0.40965	0.408644	0.410774	6.97268e-06	0.00105767	0.00223418	0.00524507	0.00392268	0.296405	0.00548806	0.00453257	0.00122695	0.0239307	0.00581432	0.00499582	0.00227284	-0.121978	0.00626761
8	27337604	rs28834970	PTK2B	C	T	31	5	16	10	19	136	chr8_27337604_T_C_b38	1//1//1	Adipose_Visceral_Omentum//Nerve_Tibial//Skin_Sun_Exposed_Lower_leg	3	3	PTK2B	1	chr8_27337604_T_C_b38	1//1	Lung//Whole_Blood	2	2	PTK2B	1		NA		0.395582	0.397568	0.393204	0.364613	0.363168	0.366228	9.05608e-06	0.000264244	0.00904951	0.00688119	0.00964566	0.149994	0.0074401	0.00789254	0.00672495	0.137556	0.00869786	0.00682898	0.0127689	0.248698	0.00828682
11	60266956	rs4938933	NA	C	T	118	145	89	55	29	142	chr11_60266956_C_T_b38	1//1	Testis//Whole_Blood	2	1//1	MS4A6A//MS4A6E	2	chr11_60266956_C_T_b38	2//2//2//1//1//1//1//1//1	Adipose_Visceral_Omentum//Testis//Whole_Blood//Adipose_Subcutaneous//Colon_Transverse//Nerve_Tibial//Skin_Sun_Exposed_Lower_leg//Spleen//Stomach	9	4//3//3//1//1	MS4A2//MS4A4E//MS4A6A//MS4A3//MS4A4A	5		NA		0.373092	0.372144	0.374228	0.403864	0.402702	0.405163	1.22941e-05	0.00136167	0.00312768	0.00466861	0.00237381	0.113474	0.00553834	0.00476251	0.00651418	-0.00836931	0.00593662	0.00538277	0.00607263	-0.0626948	0.0062173
19	44875803	rs387976	NECTIN2	C	A	39	152	129	86	16	36				0			0	chr19_44875803_A_C_b38	1//1//1//1//1	Adipose_Subcutaneous//Esophagus_Mucosa//Pancreas//Skin_Sun_Exposed_Lower_leg//Whole_Blood	5	3//2	NECTIN2//CEACAM16-AS1	2		NA		0.327309	0.325718	0.329214	0.356823	0.356396	0.3573	1.71648e-05	0.000964603	0.00617489	0.00458571	0.0029687	-0.193969	0.00452599	0.00469189	0.00354013	0.317036	0.00518593	0.0045857	0.00117167	-0.205382	0.00534242
11	60171834	rs610932	MS4A6A	T	G	85	86	69	82	109	137	chr11_60171834_T_G_b38	1//1	Testis//Whole_Blood	2	1//1	MS4A6A//MS4A6E	2	chr11_60171834_T_G_b38	2//2//1//1//1//1//1//1//1//1//1//1	Adipose_Subcutaneous//Whole_Blood//Artery_Tibial//Colon_Transverse//Esophagus_Mucosa//Esophagus_Muscularis//Lung//Nerve_Tibial//Pancreas//Skin_Sun_Exposed_Lower_leg//Spleen//Stomach	12	7//3//2//1//1	MS4A2//MS4A4E//MS4A6A//LINC02705//MS4A4A	5		NA		0.390763	0.393147	0.387908	0.42074	0.420352	0.421175	2.35093e-05	0.00471405	0.00160946	0.00481667	0.00652803	-0.323247	0.00571293	0.00485089	0.00517999	0.0941509	0.00540904	0.00570121	0.00491374	0.10649	0.00540486
11	60309467	rs11824773	MS4A4A	C	G	151	47	41	28	96	106	chr11_60309467_G_C_b38	1//1	Testis//Whole_Blood	2	1//1	MS4A6A//MS4A6E	2	chr11_60309467_G_C_b38	1	Whole_Blood	1	1	MS4A6A	1		NA		0.350201	0.361091	0.337158	0.378746	0.378825	0.378658	4.1914e-05	0.0614973	5.65969e-05	0.00596892	0.00712355	0.023087	0.00624783	0.00473004	0.00471411	-0.0332526	0.00631271	0.00605433	0.00487078	-0.0250271	0.00696299
4	10060702	rs6834555	NA	G	A	48	29	26	42	10	73				0			0	chr4_10060702_G_A_b38	1//1//1//1//1//1//1//1//1	Adipose_Subcutaneous//Artery_Aorta//Artery_Tibial//Breast_Mammary_Tissue//Esophagus_Mucosa//Muscle_Skeletal//Nerve_Tibial//Skin_Sun_Exposed_Lower_leg//Thyroid	9	9	RP11-448G15.3	1		NA		0.229116	0.232867	0.224625	0.205717	0.205971	0.205434	7.32257e-05	0.000813753	0.0268195	0.00691169	0.0102298	0.258221	0.00756316	0.00575228	0.00605817	0.165858	0.00683795	0.0063741	0.0126309	0.175923	0.00656214
19	44900667	rs1160984	TOMM40	T	C	129	139	169	168	156	60				0			0				0			0		NA		0.0459839	0.0434783	0.048985	0.0589079	0.0584998	0.0593643	8.60241e-05	0.000718832	0.0375067	0.00244429	0.00243698	0.0526333	0.00195625	0.00273322	0.00637883	0.041071	0.00219918	0.00213063	0.00554256	0.054367	0.00230487
19	44953923	rs3760627	CLPTM1	C	T	98	4	31	26	70	33	chr19_44953923_T_C_b38	1//1	Brain_Nucleus_accumbens_basal_ganglia//Testis	2	2	CLPTM1	1	chr19_44953923_T_C_b38	4//2//2//2//2//1//1//1//1//1//1//1//1//1//1//1//1//1//1//1//1//1	Lung//Liver//Skin_Not_Sun_Exposed_Suprapubic//Skin_Sun_Exposed_Lower_leg//Testis//Adipose_Subcutaneous//Adrenal_Gland//Artery_Tibial//Brain_Caudate_basal_ganglia//Brain_Cerebellum//Brain_Cortex//Brain_Frontal_Cortex_BA9//Brain_Nucleus_accumbens_basal_ganglia//Brain_Putamen_basal_ganglia//Brain_Spinal_cord_cervical_c-1//Esophagus_Gastroesophageal_Junction//Esophagus_Muscularis//Heart_Atrial_Append…	22	19//3//2//2//2//1	APOC2//CLPTM1//APOC1//APOC4//APOE//ZNF235	6		NA		0.478112	0.473102	0.484113	0.450191	0.45004	0.45036	0.000100151	0.0177269	0.00151836	0.00559113	0.00688811	0.0342403	0.0077664	0.00602809	0.00624397	0.0634102	0.00594151	0.00628572	0.0129719	0.0908357	0.00701552
2	127137911	rs6431223	NA	A	G	122	25	67	70	51	108				0			0	chr2_127137911_G_A_b38	1//1//1//1//1	Brain_Cerebellar_Hemisphere//Brain_Cerebellum//Muscle_Skeletal//Nerve_Tibial//Pancreas	5	5	BIN1	1		NA		0.234337	0.228077	0.241836	0.257699	0.258172	0.25717	0.000185201	0.000387472	0.102026	0.00587713	0.00366169	-0.116102	0.00603875	0.00595771	0.0052008	0.0614371	0.00506939	0.00571593	0.00472844	-0.0607884	0.0058694
10	11678309	rs7920721	LOC105376412	G	A	33	21	53	36	53	133	chr10_11678309_A_G_b38	1	Testis	1	1	USP6NL	1	chr10_11678309_A_G_b38	1//1	Spleen//Whole_Blood	2	2	RP11-138I18.2	1		NA		0.406024	0.404569	0.407767	0.379899	0.379513	0.38033	0.000199234	0.00849836	0.008429	0.00644509	0.00655862	0.117694	0.00676332	0.00609899	0.0023128	0.2115	0.00750449	0.00584789	0.0113964	0.235423	0.00666884
10	11675398	rs11257238	LOC105376412	C	T	58	57	101	13	30	29	chr10_11675398_T_C_b38	1	Testis	1	1	USP6NL	1	chr10_11675398_T_C_b38	1//1//1	Colon_Transverse//Spleen//Whole_Blood	3	3	RP11-138I18.2	1		NA		0.392169	0.390199	0.394528	0.366736	0.366264	0.367263	0.000270504	0.0114332	0.00851555	0.00578144	0.0057523	0.0198441	0.00627317	0.00528929	0.00714335	-0.114896	0.00736864	0.00514683	0.00559465	-0.152902	0.007703
11	60237795	rs611267	MS4A4E	A	G	147	27	50	41	55	158	chr11_60237795_A_G_b38	1//1	Testis//Whole_Blood	2	1//1	MS4A6A//MS4A6E	2	chr11_60237795_A_G_b38	1//1//1//1//1//1//1//1//1//1	Adipose_Subcutaneous//Adipose_Visceral_Omentum//Colon_Transverse//Lung//Nerve_Tibial//Pancreas//Skin_Sun_Exposed_Lower_leg//Spleen//Stomach//Whole_Blood	10	6//3//1	MS4A2//MS4A4E//MS4A6A	3		NA		0.440964	0.44031	0.441748	0.466654	0.466338	0.467008	0.000346882	0.0078363	0.0176905	0.00466311	0.00429937	0.13433	0.00577352	0.00467827	0.0103776	-0.00152465	0.00563273	0.00588223	0.00409813	0.0307905	0.00658873
2	127082205	rs10194375	BIN1	A	C	133	64	17	54	131	123	chr2_127082205_C_A_b38	1//1	Muscle_Skeletal//Nerve_Tibial	2	2	BIN1	1	chr2_127082205_C_A_b38	1//1//1//1//1//1//1//1	Artery_Aorta//Esophagus_Mucosa//Lung//Skin_Not_Sun_Exposed_Suprapubic//Skin_Sun_Exposed_Lower_leg//Spleen//Thyroid//Whole_Blood	8	8	BIN1	1		NA		0.364859	0.369565	0.359223	0.340867	0.341652	0.339988	0.00048288	0.00269688	0.0587945	0.00577667	0.007127	-0.0060925	0.00636601	0.00577994	0.00452881	-0.116555	0.00728107	0.00657606	0.00807261	0.0487656	0.00623045
11	86089237	rs561655	NA	G	A	139	128	115	95	140	139				0			0	chr11_86089237_G_A_b38	1//1	Cells_Cultured_fibroblasts//Thyroid	2	1//1	PICALM//RP11-700A24.1	2		NA		0.327108	0.321665	0.333628	0.350823	0.34967	0.352113	0.000550731	0.0026266	0.07053	0.00469393	0.00271015	-0.308849	0.00514276	0.00452578	0.00103472	-0.00721977	0.00588814	0.00489409	0.00229753	-0.038576	0.00510732
19	44845920	rs77241309	NECTIN2	C	G	73	150	162	162	84	69				0			0	chr19_44845920_G_C_b38	1//1//1	Colon_Sigmoid//Heart_Left_Ventricle//Muscle_Skeletal	3	2//1	NECTIN2//BLOC1S3	2		NA		0.0921687	0.0869565	0.0984113	0.107026	0.106823	0.107254	0.000718589	0.000786946	0.189926	0.00356236	0.00400716	0.422428	0.00283584	0.00397359	0.00235051	-0.0495304	0.00291874	0.0031798	0.00777016	0.12343	0.00293126
6	32615580	rs6931277	NA	T	A	156	34	59	49	78	31	chr6_32615580_A_T_b38	10//9//9//9//8//8//8//7//7//7//7//7//6//6//6//5//4//4//4//4//4//4//4//4//4//4//4//4//4//3//3//2//2//2//2//2//2//2//2//2//1//1//1//1//1//1//1	Esophagus_Muscularis//Artery_Tibial//Nerve_Tibial//Skin_Sun_Exposed_Lower_leg//Colon_Transverse//Esophagus_Mucosa//Muscle_Skeletal//Artery_Aorta//Heart_Left_Ventricle//Stomach//Thyroid//Whole_Blood//Adrenal_Gland//Esophagus_Gastroesophageal_Junction//Lung//Testis//Adipose_Visceral_Omentum//Brain_Anterior_cingulate_cortex_BA24//Brain_Frontal_Cortex_BA9//Breast_Mammary_Tissue//Cells_EBV-transformed…	47	44//34//33//33//14//14//13//3//3//3//3//3//1//1	HLA-DQA2//HLA-DQA1//HLA-DQB1//HLA-DQB2//HLA-DRB1//HLA-DRB6//HLA-DRB5//CYP21A1P//CYP21A2//HLA-DOB//HLA-DRA//TAP2//BAG6//XXbac-BPG254F23.7	14	chr6_32615580_A_T_b38	11//11//10//9//9//9//8//8//8//7//7//7//6//6//6//5//5//5//5//5//4//4//4//4//4//4//4//4//4//4//4//3//3//3//3//3//3//3//3//3//3//3//3//2//2//2//2//2//1	Nerve_Tibial//Whole_Blood//Adipose_Subcutaneous//Artery_Tibial//Esophagus_Muscularis//Muscle_Skeletal//Lung//Skin_Not_Sun_Exposed_Suprapubic//Thyroid//Adipose_Visceral_Omentum//Artery_Aorta//Esophagus_Mucosa//Colon_Transverse//Skin_Sun_Exposed_Lower_leg//Testis//Brain_Cortex//Breast_Mammary_Tissue//Pancreas//Spleen//Stomach//Adrenal_Gland//Brain_Caudate_basal_ganglia//Brain_Cerebellum//Brain_Hypo…	49	48//46//29//23//22//21//18//6//6//4//3//2//2//1//1//1//1//1//1//1//1	HLA-DQA2//HLA-DRB6//HLA-DRB1//HLA-DQB2//HLA-DQB1//HLA-DOB//HLA-DQA1//CYP21A1P//HLA-DRB9//HLA-DQB1-AS1//BAG6//PRRT1//TSBP1-AS1//ATF6B//C4B//HLA-DRB5//LY6G5B//NOTCH4//PBX2//PPP1R2P1//TAP2	21		NA		0.174498	0.171702	0.177846	0.193556	0.192307	0.194954	0.000741506	0.00692057	0.0433389	0.00544398	0.00632903	0.0430666	0.00599739	0.00582989	0.00432512	-0.0341532	0.00600703	0.00579893	0.00428232	0.0191145	0.00636931
19	1043639	rs3752231	ABCA7	T	C	51	19	19	47	13	71	chr19_1043639_C_T_b38	1//1//1//1//1//1//1//1//1//1//1//1//1//1//1//1//1//1//1	Adipose_Subcutaneous//Adipose_Visceral_Omentum//Artery_Aorta//Artery_Tibial//Breast_Mammary_Tissue//Cells_Cultured_fibroblasts//Colon_Sigmoid//Colon_Transverse//Esophagus_Gastroesophageal_Junction//Esophagus_Mucosa//Esophagus_Muscularis//Heart_Atrial_Appendage//Lung//Nerve_Tibial//Skin_Not_Sun_Exposed_Suprapubic//Skin_Sun_Exposed_Lower_leg//Testis//Thyroid//Whole_Blood	19	19	CNN2	1	chr19_1043639_C_T_b38	2//1//1//1//1//1//1	Whole_Blood//Artery_Tibial//Cells_Cultured_fibroblasts//Nerve_Tibial//Skin_Not_Sun_Exposed_Suprapubic//Skin_Sun_Exposed_Lower_leg//Testis	7	3//3//1//1	ABCA7//GRIN3B//CNN2//WDR18	4		NA		0.278313	0.273029	0.284643	0.257017	0.257591	0.256374	0.000788915	0.0710914	0.00269267	0.0065349	0.00558237	0.0579907	0.00646224	0.00542713	0.00246145	0.159196	0.00715925	0.00655041	0.00877912	0.168044	0.00643623
[truncated: 91 more rows]
[truncated: 26 more columns]
